# Supplementary material for: Crystal structure of [1,3-bis­(2,4,6-tri­methyl­phen­yl)imidazolidin-2-yl­idene]di­chlorido­(2-{[(2-methoxyeth­yl)(meth­yl)amino]­meth­yl}benzyl­idene)ruth­en­ium
Source: Acta Crystallogr E Crystallogr Commun. 2024 Jan 1;80(Pt 1):50–3. doi: 10.1107/S2056989023010381 (PMC10833371; doi:10.1107/S2056989023010381)
Supplement: Supplementary file 1 [file e-80-00050-sup1.cif]

##############################################################################
#                                                                            #
# This CIF contains the data in a paper accepted for publication in          #
# Acta Crystallographica Section E. It conforms to the requirements of       #
# Notes for Authors for Acta Crystallographica Section E, and has been       #
# peer reviewed under the auspices of the IUCr Commission on Journals.       #
#                                                                            #
# Full details of the Crystallographic Information File format               #
# are given in the paper "The Crystallographic Information File (CIF):       #
# a New Standard Archive File for Crystallography" by S. R. Hall, F. H.      #
# Allen and I. D. Brown [Acta Cryst. (1991), A47, 655-685].                  #
#                                                                            #
# The current version of the core CIF dictionary is obtainable from          #
# ftp://ftp.iucr.org/pub/cif_core.dic.                                       #
#                                                                            #
# Software is freely available for graphical display of the structure(s)     #
# in this CIF. For information consult the CIF software page                 #
# http://www.iucr.org/resources/cif/software.                                #
#                                                                            #
# This file may be used for bona fide research purposes within the           #
# scientific community so long as proper attribution is given to the journal # 
# article from which it was obtained.                                        #
#                                                                            #
##############################################################################
data_I
_audit_creation_method     'SHELXL-2018/3'
_chemical_name_systematic
;\
[1,3-Bis(2,4,6-trimethylphenyl)imidazolidin-2-ylidene]dichlorido(2-{[(2-\
methoxyethyl)(methyl)amino]methyl}benzylidene)ruthenium
;
_chemical_name_common     ?
_chemical_formula_moiety     'C33 H43 Cl2 N3 O Ru'
_chemical_formula_sum     'C33 H43 Cl2 N3 O Ru'
_chemical_formula_iupac     '[Ru Cl2 (C21 H26 N2) (C12 H17 N O)]'
_chemical_formula_weight     669.67
_chemical_melting_point     ?
_space_group_crystal_system     monoclinic
_space_group_name_H-M_alt     'P 21/n'
_space_group_name_Hall     '-P 2yn'
loop_
    _space_group_symop_operation_xyz
    'x, y, z'
    '-x+1/2, y+1/2, -z+1/2'
    '-x, -y, -z'
    'x-1/2, -y-1/2, z-1/2'
_cell_length_a     13.6801(13)
_cell_length_b     10.7078(11)
_cell_length_c     22.035(2)
_cell_angle_alpha     90
_cell_angle_beta     102.553(4)
_cell_angle_gamma     90
_cell_volume     3150.6(5)
_cell_formula_units_Z     4
_cell_measurement_reflns_used     9880
_cell_measurement_theta_min     2.43
_cell_measurement_theta_max     29.84
_cell_measurement_temperature     100(2)
_exptl_crystal_description     'bulk'
_exptl_crystal_colour     'dark green'
_exptl_crystal_size_max     0.400
_exptl_crystal_size_mid     0.360
_exptl_crystal_size_min     0.240
_exptl_crystal_density_diffrn     1.412
_exptl_crystal_density_meas     ?
_exptl_crystal_density_method     ?
_exptl_crystal_F_000     1392
_exptl_absorpt_coefficient_mu     0.697
_exptl_absorpt_correction_type     multi-scan
_exptl_absorpt_process_details
;
(SADABS; Krause <i>et al.</i>,  2015)
;
_exptl_absorpt_correction_T_min     0.679
_exptl_absorpt_correction_T_max     0.746
_diffrn_ambient_temperature     100(2)
_diffrn_source     ?
_diffrn_radiation_type     MoK\a
_diffrn_radiation_wavelength     0.71073
_diffrn_measurement_device_type
                              'Bruker Kappa APEXII area-detector diffractometer'
_diffrn_measurement_method     '\f and \w scans'
_diffrn_detector_area_resol_mean     ?
_diffrn_reflns_number     54060
_diffrn_reflns_av_R_equivalents     0.0490
_diffrn_reflns_av_unetI/netI     0.0392
_diffrn_reflns_theta_min     2.684
_diffrn_reflns_theta_max     30.173
_diffrn_reflns_theta_full     25.242
_diffrn_measured_fraction_theta_max     0.993
_diffrn_measured_fraction_theta_full     0.998
_diffrn_reflns_limit_h_min     -19
_diffrn_reflns_limit_h_max     18
_diffrn_reflns_limit_k_min     -15
_diffrn_reflns_limit_k_max     15
_diffrn_reflns_limit_l_min     -31
_diffrn_reflns_limit_l_max     31
_refine_special_details     ?
_reflns_number_total     9279
_reflns_number_gt     7087
_reflns_threshold_expression     'I > 2\s(I)'
_refine_ls_structure_factor_coef     Fsqd
_refine_ls_matrix_type     full
_refine_ls_R_factor_all     0.0514
_refine_ls_R_factor_gt     0.0320
_refine_ls_wR_factor_gt     0.0634
_refine_ls_wR_factor_ref     0.0702
_refine_ls_goodness_of_fit_ref     1.023
_refine_ls_restrained_S_all     1.010
_refine_ls_number_reflns     9279
_refine_ls_number_parameters     493
_refine_ls_number_restraints     460
_refine_ls_hydrogen_treatment     constr
_refine_ls_weighting_scheme     calc
_refine_ls_weighting_details
              'w=1/[\s^2^(Fo^2^)+(0.0230P)^2^+2.0327P] where P=(Fo^2^+2Fc^2^)/3'
_atom_sites_solution_hydrogens     geom
_atom_sites_solution_primary     ?
_atom_sites_solution_secondary     ?
_refine_ls_shift/su_max     0.001
_refine_ls_shift/su_mean     0.000
_refine_diff_density_max     0.433
_refine_diff_density_min     -0.576
_refine_ls_extinction_method     none
_refine_ls_extinction_coef     .
loop_
    _atom_type_symbol
    _atom_type_description
    _atom_type_scat_dispersion_real
    _atom_type_scat_dispersion_imag
    _atom_type_scat_source
    'C' 'C' 0.0033 0.0016
                         'International Tables Vol C Tables 4.2.6.8 and 6.1.1.4'
    'H' 'H' 0.0000 0.0000
                         'International Tables Vol C Tables 4.2.6.8 and 6.1.1.4'
    'N' 'N' 0.0061 0.0033
                         'International Tables Vol C Tables 4.2.6.8 and 6.1.1.4'
    'O' 'O' 0.0106 0.0060
                         'International Tables Vol C Tables 4.2.6.8 and 6.1.1.4'
    'Cl' 'Cl' 0.1484 0.1585
                         'International Tables Vol C Tables 4.2.6.8 and 6.1.1.4'
    'Ru' 'Ru' -1.2594 0.8363
                         'International Tables Vol C Tables 4.2.6.8 and 6.1.1.4'
_computing_data_collection
;
<i>APEX3</i> (Bruker, 2018)
;
_computing_cell_refinement
;
SAINT (Bruker, 2018)
;
_computing_data_reduction
;
SAINT (Bruker, 2018)
;
_computing_structure_solution
;
<i>SHELXT2016/6</i> (Sheldrick, 2015a)
;
_computing_structure_refinement
;
<i>SHELXL2016/6</i> (Sheldrick, 2015b)
;
_computing_molecular_graphics
;
ORTEP-3 for Windows (Farrugia, 2012)
;
_computing_publication_material
;
PLATON (Spek, 2020)
;
loop_
    _atom_site_type_symbol
    _atom_site_label
    _atom_site_fract_x
    _atom_site_fract_y
    _atom_site_fract_z
    _atom_site_U_iso_or_equiv
    _atom_site_adp_type
    _atom_site_calc_flag
    _atom_site_occupancy
    _atom_site_disorder_assembly
    _atom_site_disorder_group
    Ru Ru1 0.99437(2) 0.50148(2) 0.24032(2) 0.01454(4) Uani d 1 . .
    Cl Cl1 0.88778(4) 0.56961(5) 0.30419(2) 0.02505(10) Uani d 1 . .
    Cl Cl2 1.13328(6) 0.40424(9) 0.21357(6) 0.02561(19) Uani d 0.889(2) A 1
    Cl Cl2' 1.1181(6) 0.3787(9) 0.2073(5) 0.02561(19) Uani d 0.111(2) A 2
    N N1 0.87352(12) 0.29680(14) 0.15568(7) 0.0189(3) Uani d 1 . .
    N N3 0.92109(12) 0.24251(14) 0.25209(7) 0.0195(3) Uani d 1 . .
    C C2 0.91734(13) 0.33997(17) 0.21276(8) 0.0166(3) Uani d 1 . .
    C C4 0.88154(17) 0.12448(18) 0.22184(9) 0.0287(5) Uani d 1 . .
    H H4A 0.826509 0.091262 0.239829 0.034 Uiso calc 1 . .
    H H4B 0.934834 0.060604 0.225599 0.034 Uiso calc 1 . .
    C C5 0.84371(16) 0.16398(18) 0.15466(9) 0.0252(4) Uani d 1 . .
    H H5A 0.875913 0.114799 0.126348 0.030 Uiso calc 1 . .
    H H5B 0.770126 0.154553 0.141719 0.030 Uiso calc 1 . .
    C C6 0.83979(14) 0.36710(17) 0.09962(8) 0.0194(4) Uani d 1 . .
    C C7 0.89679(16) 0.36545(18) 0.05392(9) 0.0240(4) Uani d 1 . .
    C C8 0.86167(16) 0.4348(2) -0.00026(9) 0.0279(4) Uani d 1 . .
    H H8 0.899326 0.435288 -0.031761 0.034 Uiso calc 1 . .
    C C9 0.77363(16) 0.5029(2) -0.00927(9) 0.0273(4) Uani d 1 . .
    C C10 0.71724(15) 0.49803(19) 0.03628(9) 0.0252(4) Uani d 1 . .
    H H10 0.655536 0.542040 0.029767 0.030 Uiso calc 1 . .
    C C11 0.74867(14) 0.43064(18) 0.09096(8) 0.0212(4) Uani d 1 . .
    C C12 0.99271(17) 0.2928(2) 0.06261(10) 0.0341(5) Uani d 1 . .
    H H12A 0.977475 0.203641 0.056460 0.051 Uiso calc 1 . .
    H H12B 1.032465 0.306377 0.104767 0.051 Uiso calc 1 . .
    H H12C 1.030801 0.320867 0.032265 0.051 Uiso calc 1 . .
    C C13 0.73922(19) 0.5826(2) -0.06635(10) 0.0393(6) Uani d 1 . .
    H H13A 0.752868 0.670631 -0.055536 0.059 Uiso calc 1 . .
    H H13B 0.667152 0.570936 -0.082252 0.059 Uiso calc 1 . .
    H H13C 0.775299 0.558099 -0.098330 0.059 Uiso calc 1 . .
    C C14 0.68862(15) 0.4321(2) 0.14068(9) 0.0269(4) Uani d 1 . .
    H H14A 0.627324 0.480823 0.126258 0.040 Uiso calc 1 . .
    H H14B 0.728444 0.470074 0.178534 0.040 Uiso calc 1 . .
    H H14C 0.670993 0.346359 0.149608 0.040 Uiso calc 1 . .
    C C15 0.94359(15) 0.24718(17) 0.31907(8) 0.0207(4) Uani d 1 . .
    C C16 0.86644(15) 0.27982(18) 0.34872(9) 0.0236(4) Uani d 1 . .
    C C17 0.88825(17) 0.2812(2) 0.41338(9) 0.0308(5) Uani d 1 . .
    H H17 0.837725 0.306289 0.434364 0.037 Uiso calc 1 . .
    C C18 0.98179(18) 0.2470(2) 0.44827(10) 0.0347(5) Uani d 1 . .
    C C19 1.05376(17) 0.2080(2) 0.41729(10) 0.0332(5) Uani d 1 . .
    H H19 1.116853 0.180996 0.440809 0.040 Uiso calc 1 . .
    C C20 1.03692(16) 0.20690(19) 0.35252(9) 0.0265(4) Uani d 1 . .
    C C21 0.76253(15) 0.3087(2) 0.31286(10) 0.0292(5) Uani d 1 . .
    H H21A 0.728626 0.230919 0.296992 0.044 Uiso calc 1 . .
    H H21B 0.766193 0.363879 0.277941 0.044 Uiso calc 1 . .
    H H21C 0.724905 0.350150 0.340223 0.044 Uiso calc 1 . .
    C C22 1.0032(2) 0.2503(3) 0.51858(11) 0.0548(8) Uani d 1 . .
    H H22A 1.033192 0.170881 0.535167 0.082 Uiso calc 1 . .
    H H22B 0.940564 0.263588 0.532379 0.082 Uiso calc 1 . .
    H H22C 1.049749 0.318708 0.533720 0.082 Uiso calc 1 . .
    C C23 1.11778(17) 0.1615(2) 0.32081(11) 0.0373(5) Uani d 1 . .
    H H23A 1.106250 0.073384 0.309524 0.056 Uiso calc 1 . .
    H H23B 1.183329 0.170749 0.349152 0.056 Uiso calc 1 . .
    H H23C 1.116202 0.211009 0.283198 0.056 Uiso calc 1 . .
    N N2 1.09671(18) 0.6647(2) 0.27615(12) 0.0244(5) Uani d 0.889(2) A 1
    C C24 1.14556(18) 0.7073(2) 0.22554(12) 0.0311(6) Uani d 0.889(2) A 1
    H H24A 1.180705 0.635577 0.211559 0.037 Uiso calc 0.889(2) A 1
    H H24B 1.196507 0.771195 0.242478 0.037 Uiso calc 0.889(2) A 1
    C C25 1.07400(18) 0.7610(2) 0.17056(12) 0.0290(5) Uani d 0.889(2) A 1
    C C26 1.1015(2) 0.8680(2) 0.14238(14) 0.0432(7) Uani d 0.889(2) A 1
    H H26 1.163691 0.906832 0.159698 0.052 Uiso calc 0.889(2) A 1
    C C27 1.0406(3) 0.9191(3) 0.08989(17) 0.0488(8) Uani d 0.889(2) A 1
    H H27 1.061284 0.991924 0.071474 0.059 Uiso calc 0.889(2) A 1
    C C28 0.9496(3) 0.8640(3) 0.06428(15) 0.0403(8) Uani d 0.889(2) A 1
    H H28 0.907683 0.898325 0.028052 0.048 Uiso calc 0.889(2) A 1
    C C29 0.9199(2) 0.7582(3) 0.09186(13) 0.0276(6) Uani d 0.889(2) A 1
    H H29 0.857368 0.720626 0.073949 0.033 Uiso calc 0.889(2) A 1
    C C30 0.9797(4) 0.7052(3) 0.14538(14) 0.0226(6) Uani d 0.889(2) A 1
    C C31 0.9409(2) 0.5948(3) 0.17136(18) 0.0178(7) Uani d 0.889(2) A 1
    H H31 0.877511 0.566781 0.148749 0.021 Uiso calc 0.889(2) A 1
    C C32 1.04729(19) 0.7748(2) 0.29788(13) 0.0299(6) Uani d 0.889(2) A 1
    H H32A 1.095373 0.843683 0.307309 0.045 Uiso calc 0.889(2) A 1
    H H32B 1.023770 0.752437 0.335407 0.045 Uiso calc 0.889(2) A 1
    H H32C 0.990211 0.800737 0.265227 0.045 Uiso calc 0.889(2) A 1
    C C33 1.18122(18) 0.6234(2) 0.32777(13) 0.0321(6) Uani d 0.889(2) A 1
    H H33A 1.218149 0.698051 0.346998 0.039 Uiso calc 0.889(2) A 1
    H H33B 1.228189 0.571875 0.310011 0.039 Uiso calc 0.889(2) A 1
    C C34 1.1470(2) 0.5491(3) 0.37763(13) 0.0355(6) Uani d 0.889(2) A 1
    H H34A 1.086385 0.587242 0.387542 0.043 Uiso calc 0.889(2) A 1
    H H34B 1.131107 0.462151 0.363592 0.043 Uiso calc 0.889(2) A 1
    O O1 1.2275(2) 0.5512(2) 0.43055(14) 0.0521(7) Uani d 0.889(2) A 1
    C C35 1.2131(3) 0.4664(4) 0.47665(16) 0.0668(11) Uani d 0.889(2) A 1
    H H35A 1.147148 0.480349 0.486017 0.100 Uiso calc 0.889(2) A 1
    H H35B 1.265216 0.478992 0.514398 0.100 Uiso calc 0.889(2) A 1
    H H35C 1.216949 0.380769 0.461615 0.100 Uiso calc 0.889(2) A 1
    N N2' 1.1124(14) 0.6405(16) 0.2836(8) 0.027(3) Uani d 0.111(2) A 2
    C C24' 1.0648(15) 0.7630(16) 0.2703(7) 0.028(3) Uani d 0.111(2) A 2
    H H24C 1.108807 0.827310 0.294428 0.034 Uiso calc 0.111(2) A 2
    H H24D 1.000941 0.763177 0.284495 0.034 Uiso calc 0.111(2) A 2
    C C25' 1.0439(14) 0.7977(14) 0.2021(7) 0.029(2) Uani d 0.111(2) A 2
    C C26' 1.0770(16) 0.9117(16) 0.1837(8) 0.037(3) Uani d 0.111(2) A 2
    H H26' 1.114195 0.966922 0.213816 0.044 Uiso calc 0.111(2) A 2
    C C27' 1.0559(18) 0.944(2) 0.1216(9) 0.039(3) Uani d 0.111(2) A 2
    H H27' 1.092008 1.010871 0.108094 0.047 Uiso calc 0.111(2) A 2
    C C28' 0.983(2) 0.883(2) 0.0789(11) 0.037(2) Uani d 0.111(2) A 2
    H H28' 0.952886 0.921149 0.040544 0.045 Uiso calc 0.111(2) A 2
    C C29' 0.9555(19) 0.762(2) 0.0934(10) 0.032(3) Uani d 0.111(2) A 2
    H H29' 0.913261 0.711548 0.063023 0.038 Uiso calc 0.111(2) A 2
    C C30' 0.992(4) 0.717(3) 0.1543(11) 0.025(2) Uani d 0.111(2) A 2
    C C31' 0.958(3) 0.594(3) 0.1700(16) 0.0178(7) Uani d 0.111(2) A 2
    H H31' 0.909606 0.556218 0.138068 0.021 Uiso calc 0.111(2) A 2
    C C32' 1.2026(13) 0.6327(17) 0.2576(10) 0.034(4) Uani d 0.111(2) A 2
    H H32D 1.233756 0.550496 0.266794 0.052 Uiso calc 0.111(2) A 2
    H H32E 1.184002 0.644708 0.212440 0.052 Uiso calc 0.111(2) A 2
    H H32F 1.250184 0.697811 0.276145 0.052 Uiso calc 0.111(2) A 2
    C C33' 1.1427(16) 0.6235(17) 0.3521(8) 0.031(2) Uani d 0.111(2) A 2
    H H33C 1.204865 0.672026 0.367182 0.037 Uiso calc 0.111(2) A 2
    H H33D 1.090134 0.661197 0.370847 0.037 Uiso calc 0.111(2) A 2
    C C34' 1.160(2) 0.4947(19) 0.3763(11) 0.038(3) Uani d 0.111(2) A 2
    H H34C 1.098900 0.459873 0.386468 0.046 Uiso calc 0.111(2) A 2
    H H34D 1.181367 0.439951 0.345226 0.046 Uiso calc 0.111(2) A 2
    O O1' 1.2380(19) 0.5042(18) 0.4307(11) 0.040(3) Uani d 0.111(2) A 2
    C C35' 1.253(2) 0.391(2) 0.4642(12) 0.053(5) Uani d 0.111(2) A 2
    H H35D 1.306612 0.402033 0.501224 0.080 Uiso calc 0.111(2) A 2
    H H35E 1.190802 0.368067 0.476824 0.080 Uiso calc 0.111(2) A 2
    H H35F 1.271099 0.325597 0.437849 0.080 Uiso calc 0.111(2) A 2
loop_
    _atom_site_aniso_label
    _atom_site_aniso_U_11
    _atom_site_aniso_U_22
    _atom_site_aniso_U_33
    _atom_site_aniso_U_12
    _atom_site_aniso_U_13
    _atom_site_aniso_U_23
    Ru1 0.01335(7) 0.01573(7) 0.01514(7) 0.00000(6) 0.00443(5) -0.00009(6)
    Cl1 0.0265(2) 0.0272(2) 0.0246(2) 0.00392(19) 0.01267(19) -0.00192(19)
    Cl2 0.0183(4) 0.0286(5) 0.0318(4) 0.0050(3) 0.0098(3) -0.0013(3)
    Cl2' 0.0183(4) 0.0286(5) 0.0318(4) 0.0050(3) 0.0098(3) -0.0013(3)
    N1 0.0259(8) 0.0156(7) 0.0162(8) -0.0041(6) 0.0065(6) -0.0008(6)
    N3 0.0259(9) 0.0166(8) 0.0167(8) -0.0034(6) 0.0062(6) 0.0022(6)
    C2 0.0156(8) 0.0193(9) 0.0169(9) 0.0008(7) 0.0079(7) 0.0010(7)
    C4 0.0408(13) 0.0188(10) 0.0259(11) -0.0061(9) 0.0057(9) 0.0018(8)
    C5 0.0372(12) 0.0172(9) 0.0226(10) -0.0085(8) 0.0095(8) -0.0021(7)
    C6 0.0280(10) 0.0170(9) 0.0136(8) -0.0043(7) 0.0051(7) -0.0011(7)
    C7 0.0329(11) 0.0217(10) 0.0191(10) -0.0029(8) 0.0090(8) -0.0027(7)
    C8 0.0375(12) 0.0303(11) 0.0186(10) -0.0058(9) 0.0119(8) -0.0010(8)
    C9 0.0374(11) 0.0270(10) 0.0163(9) -0.0079(10) 0.0029(8) -0.0010(8)
    C10 0.0283(10) 0.0266(10) 0.0182(9) -0.0010(9) -0.0004(7) -0.0007(8)
    C11 0.0255(10) 0.0227(10) 0.0153(9) -0.0063(8) 0.0041(7) -0.0042(7)
    C12 0.0410(13) 0.0385(13) 0.0289(11) 0.0087(10) 0.0206(10) 0.0043(9)
    C13 0.0520(15) 0.0416(14) 0.0220(11) -0.0020(11) 0.0032(10) 0.0080(10)
    C14 0.0245(10) 0.0374(12) 0.0193(10) 0.0006(9) 0.0062(8) -0.0014(8)
    C15 0.0256(10) 0.0204(9) 0.0167(9) -0.0036(8) 0.0061(7) 0.0036(7)
    C16 0.0258(10) 0.0249(10) 0.0212(10) -0.0053(8) 0.0078(8) 0.0037(8)
    C17 0.0349(12) 0.0379(12) 0.0226(10) -0.0018(10) 0.0126(9) 0.0031(9)
    C18 0.0419(13) 0.0426(13) 0.0198(10) -0.0013(11) 0.0070(9) 0.0036(9)
    C19 0.0341(12) 0.0388(13) 0.0231(11) 0.0041(10) -0.0014(9) 0.0100(9)
    C20 0.0302(11) 0.0259(10) 0.0238(10) 0.0020(8) 0.0070(8) 0.0064(8)
    C21 0.0246(11) 0.0367(12) 0.0277(11) -0.0054(9) 0.0087(8) 0.0028(9)
    C22 0.0585(18) 0.084(2) 0.0208(12) 0.0085(15) 0.0064(12) 0.0079(13)
    C23 0.0353(13) 0.0426(13) 0.0358(13) 0.0141(11) 0.0114(10) 0.0124(10)
    N2 0.0206(11) 0.0230(12) 0.0281(11) -0.0029(9) 0.0018(8) -0.0048(9)
    C24 0.0252(12) 0.0284(12) 0.0416(14) -0.0114(10) 0.0113(10) -0.0011(10)
    C25 0.0327(13) 0.0228(11) 0.0363(13) -0.0056(10) 0.0178(10) 0.0006(10)
    C26 0.0494(16) 0.0289(13) 0.0576(18) -0.0106(12) 0.0256(14) 0.0059(12)
    C27 0.070(2) 0.0288(15) 0.058(2) -0.0015(15) 0.0365(18) 0.0157(14)
    C28 0.063(2) 0.0300(15) 0.0356(17) 0.0111(14) 0.0279(14) 0.0118(13)
    C29 0.0398(16) 0.0235(11) 0.0250(12) 0.0070(12) 0.0191(12) 0.0043(9)
    C30 0.0277(19) 0.0165(12) 0.0273(14) 0.0006(10) 0.0138(12) 0.0003(11)
    C31 0.0166(17) 0.0179(9) 0.0202(9) -0.0001(10) 0.0066(11) -0.0014(7)
    C32 0.0332(14) 0.0194(11) 0.0349(14) -0.0032(10) 0.0027(11) -0.0090(10)
    C33 0.0214(12) 0.0338(13) 0.0362(14) -0.0044(10) -0.0046(10) -0.0061(11)
    C34 0.0298(14) 0.0379(16) 0.0325(14) -0.0016(13) -0.0071(11) -0.0045(13)
    O1 0.0465(14) 0.0516(17) 0.0440(12) -0.0089(14) -0.0216(10) 0.0068(14)
    C35 0.067(2) 0.069(3) 0.048(2) -0.016(2) -0.0226(18) 0.0153(18)
    N2' 0.025(4) 0.027(4) 0.031(4) -0.007(4) 0.008(4) -0.006(4)
    C24' 0.028(5) 0.025(5) 0.032(5) -0.009(4) 0.009(4) -0.006(5)
    C25' 0.034(4) 0.021(4) 0.037(4) -0.009(4) 0.015(4) 0.005(4)
    C26' 0.045(5) 0.025(5) 0.044(5) -0.008(5) 0.017(5) 0.005(5)
    C27' 0.053(5) 0.026(4) 0.045(5) 0.000(4) 0.025(5) 0.009(4)
    C28' 0.051(4) 0.026(4) 0.040(4) -0.003(4) 0.025(4) 0.012(4)
    C29' 0.041(5) 0.025(4) 0.034(4) 0.000(5) 0.017(5) 0.000(4)
    C30' 0.030(4) 0.018(4) 0.028(4) 0.002(4) 0.010(4) 0.004(4)
    C31' 0.0166(17) 0.0179(9) 0.0202(9) -0.0001(10) 0.0066(11) -0.0014(7)
    C32' 0.028(7) 0.020(7) 0.054(8) -0.008(6) 0.005(7) -0.002(7)
    C33' 0.027(4) 0.031(4) 0.030(4) -0.010(4) -0.006(4) -0.006(4)
    C34' 0.035(5) 0.037(5) 0.035(4) -0.007(5) -0.008(4) 0.001(5)
    O1' 0.034(5) 0.041(6) 0.036(5) -0.008(5) -0.014(4) 0.008(5)
    C35' 0.048(10) 0.053(10) 0.045(9) -0.017(9) -0.018(8) 0.023(9)
_geom_special_details
;
 All esds (except the esd in the dihedral angle between two l.s. planes)
 are estimated using the full covariance matrix.  The cell esds are taken
 into account individually in the estimation of esds in distances, angles
 and torsion angles; correlations between esds in cell parameters are only
 used when they are defined by crystal symmetry.  An approximate (isotropic)
 treatment of cell esds is used for estimating esds involving l.s. planes.
;
loop_
    _geom_bond_atom_site_label_1
    _geom_bond_atom_site_label_2
    _geom_bond_site_symmetry_2
    _geom_bond_distance
    _geom_bond_publ_flag
    Ru1 C31' . 1.81(3) yes
    Ru1 C31 . 1.833(4) yes
    Ru1 C2 . 2.0474(18) yes
    Ru1 N2' . 2.251(15) yes
    Ru1 N2 . 2.271(2) yes
    Ru1 Cl2 . 2.3515(8) yes
    Ru1 Cl1 . 2.3519(5) yes
    Ru1 Cl2' . 2.379(7) yes
    N1 C2 . 1.352(2) ?
    N1 C6 . 1.434(2) ?
    N1 C5 . 1.478(2) ?
    N3 C2 . 1.350(2) ?
    N3 C15 . 1.441(2) ?
    N3 C4 . 1.476(2) ?
    C4 C5 . 1.518(3) ?
    C4 H4A . 0.9900 ?
    C4 H4B . 0.9900 ?
    C5 H5A . 0.9900 ?
    C5 H5B . 0.9900 ?
    C6 C11 . 1.396(3) ?
    C6 C7 . 1.401(3) ?
    C7 C8 . 1.400(3) ?
    C7 C12 . 1.502(3) ?
    C8 C9 . 1.384(3) ?
    C8 H8 . 0.9500 ?
    C9 C10 . 1.393(3) ?
    C9 C13 . 1.508(3) ?
    C10 C11 . 1.390(3) ?
    C10 H10 . 0.9500 ?
    C11 C14 . 1.505(3) ?
    C12 H12A . 0.9800 ?
    C12 H12B . 0.9800 ?
    C12 H12C . 0.9800 ?
    C13 H13A . 0.9800 ?
    C13 H13B . 0.9800 ?
    C13 H13C . 0.9800 ?
    C14 H14A . 0.9800 ?
    C14 H14B . 0.9800 ?
    C14 H14C . 0.9800 ?
    C15 C20 . 1.397(3) ?
    C15 C16 . 1.401(3) ?
    C16 C17 . 1.391(3) ?
    C16 C21 . 1.501(3) ?
    C17 C18 . 1.391(3) ?
    C17 H17 . 0.9500 ?
    C18 C19 . 1.379(3) ?
    C18 C22 . 1.513(3) ?
    C19 C20 . 1.396(3) ?
    C19 H19 . 0.9500 ?
    C20 C23 . 1.511(3) ?
    C21 H21A . 0.9800 ?
    C21 H21B . 0.9800 ?
    C21 H21C . 0.9800 ?
    C22 H22A . 0.9800 ?
    C22 H22B . 0.9800 ?
    C22 H22C . 0.9800 ?
    C23 H23A . 0.9800 ?
    C23 H23B . 0.9800 ?
    C23 H23C . 0.9800 ?
    N2 C32 . 1.489(3) ?
    N2 C24 . 1.491(4) ?
    N2 C33 . 1.501(3) ?
    C24 C25 . 1.497(3) ?
    C24 H24A . 0.9900 ?
    C24 H24B . 0.9900 ?
    C25 C26 . 1.393(3) ?
    C25 C30 . 1.421(5) ?
    C26 C27 . 1.383(5) ?
    C26 H26 . 0.9500 ?
    C27 C28 . 1.382(5) ?
    C27 H27 . 0.9500 ?
    C28 C29 . 1.388(4) ?
    C28 H28 . 0.9500 ?
    C29 C30 . 1.401(4) ?
    C29 H29 . 0.9500 ?
    C30 C31 . 1.462(3) ?
    C31 H31 . 0.9500 ?
    C32 H32A . 0.9800 ?
    C32 H32B . 0.9800 ?
    C32 H32C . 0.9800 ?
    C33 C34 . 1.511(4) ?
    C33 H33A . 0.9900 ?
    C33 H33B . 0.9900 ?
    C34 O1 . 1.420(3) ?
    C34 H34A . 0.9900 ?
    C34 H34B . 0.9900 ?
    O1 C35 . 1.408(4) ?
    C35 H35A . 0.9800 ?
    C35 H35B . 0.9800 ?
    C35 H35C . 0.9800 ?
    N2' C24' . 1.465(17) ?
    N2' C32' . 1.472(18) ?
    N2' C33' . 1.486(16) ?
    C24' C25' . 1.514(15) ?
    C24' H24C . 0.9900 ?
    C24' H24D . 0.9900 ?
    C25' C26' . 1.393(15) ?
    C25' C30' . 1.423(17) ?
    C26' C27' . 1.380(17) ?
    C26' H26' . 0.9500 ?
    C27' C28' . 1.379(18) ?
    C27' H27' . 0.9500 ?
    C28' C29' . 1.407(17) ?
    C28' H28' . 0.9500 ?
    C29' C30' . 1.410(16) ?
    C29' H29' . 0.9500 ?
    C30' C31' . 1.465(17) ?
    C31' H31' . 0.9500 ?
    C32' H32D . 0.9800 ?
    C32' H32E . 0.9800 ?
    C32' H32F . 0.9800 ?
    C33' C34' . 1.480(16) ?
    C33' H33C . 0.9900 ?
    C33' H33D . 0.9900 ?
    C34' O1' . 1.421(17) ?
    C34' H34C . 0.9900 ?
    C34' H34D . 0.9900 ?
    O1' C35' . 1.407(17) ?
    C35' H35D . 0.9800 ?
    C35' H35E . 0.9800 ?
    C35' H35F . 0.9800 ?
loop_
    _geom_angle_atom_site_label_1
    _geom_angle_atom_site_label_2
    _geom_angle_atom_site_label_3
    _geom_angle_site_symmetry_1
    _geom_angle_site_symmetry_3
    _geom_angle
    _geom_angle_publ_flag
    C31' Ru1 C2 . . 100.5(8) yes
    C31 Ru1 C2 . . 97.33(11) yes
    C31' Ru1 N2' . . 92.1(8) yes
    C2 Ru1 N2' . . 163.8(5) yes
    C31 Ru1 N2 . . 88.48(11) yes
    C2 Ru1 N2 . . 172.68(8) yes
    C31 Ru1 Cl2 . . 103.42(13) yes
    C2 Ru1 Cl2 . . 86.77(5) yes
    N2 Ru1 Cl2 . . 87.55(7) yes
    C31' Ru1 Cl1 . . 104.7(14) yes
    C31 Ru1 Cl1 . . 98.02(13) yes
    C2 Ru1 Cl1 . . 95.36(5) yes
    N2' Ru1 Cl1 . . 91.3(6) yes
    N2 Ru1 Cl1 . . 88.21(7) yes
    Cl2 Ru1 Cl1 . . 158.02(3) yes
    C31' Ru1 Cl2' . . 96.9(15) yes
    C2 Ru1 Cl2' . . 78.3(2) yes
    N2' Ru1 Cl2' . . 90.2(6) yes
    Cl1 Ru1 Cl2' . . 158.4(3) yes
    C2 N1 C6 . . 128.05(15) ?
    C2 N1 C5 . . 114.09(15) ?
    C6 N1 C5 . . 117.11(15) ?
    C2 N3 C15 . . 126.88(16) ?
    C2 N3 C4 . . 114.39(15) ?
    C15 N3 C4 . . 117.90(15) ?
    N3 C2 N1 . . 106.27(15) ?
    N3 C2 Ru1 . . 121.14(13) yes
    N1 C2 Ru1 . . 131.33(13) yes
    N3 C4 C5 . . 102.46(15) ?
    N3 C4 H4A . . 111.3 ?
    C5 C4 H4A . . 111.3 ?
    N3 C4 H4B . . 111.3 ?
    C5 C4 H4B . . 111.3 ?
    H4A C4 H4B . . 109.2 ?
    N1 C5 C4 . . 102.64(15) ?
    N1 C5 H5A . . 111.2 ?
    C4 C5 H5A . . 111.2 ?
    N1 C5 H5B . . 111.2 ?
    C4 C5 H5B . . 111.2 ?
    H5A C5 H5B . . 109.2 ?
    C11 C6 C7 . . 121.84(17) ?
    C11 C6 N1 . . 118.94(16) ?
    C7 C6 N1 . . 119.16(17) ?
    C8 C7 C6 . . 117.70(19) ?
    C8 C7 C12 . . 120.82(18) ?
    C6 C7 C12 . . 121.48(18) ?
    C9 C8 C7 . . 121.88(19) ?
    C9 C8 H8 . . 119.1 ?
    C7 C8 H8 . . 119.1 ?
    C8 C9 C10 . . 118.54(18) ?
    C8 C9 C13 . . 121.43(19) ?
    C10 C9 C13 . . 120.0(2) ?
    C11 C10 C9 . . 121.89(19) ?
    C11 C10 H10 . . 119.1 ?
    C9 C10 H10 . . 119.1 ?
    C10 C11 C6 . . 118.04(18) ?
    C10 C11 C14 . . 120.70(18) ?
    C6 C11 C14 . . 121.18(17) ?
    C7 C12 H12A . . 109.5 ?
    C7 C12 H12B . . 109.5 ?
    H12A C12 H12B . . 109.5 ?
    C7 C12 H12C . . 109.5 ?
    H12A C12 H12C . . 109.5 ?
    H12B C12 H12C . . 109.5 ?
    C9 C13 H13A . . 109.5 ?
    C9 C13 H13B . . 109.5 ?
    H13A C13 H13B . . 109.5 ?
    C9 C13 H13C . . 109.5 ?
    H13A C13 H13C . . 109.5 ?
    H13B C13 H13C . . 109.5 ?
    C11 C14 H14A . . 109.5 ?
    C11 C14 H14B . . 109.5 ?
    H14A C14 H14B . . 109.5 ?
    C11 C14 H14C . . 109.5 ?
    H14A C14 H14C . . 109.5 ?
    H14B C14 H14C . . 109.5 ?
    C20 C15 C16 . . 121.73(17) ?
    C20 C15 N3 . . 119.80(17) ?
    C16 C15 N3 . . 118.11(17) ?
    C17 C16 C15 . . 117.70(19) ?
    C17 C16 C21 . . 120.32(18) ?
    C15 C16 C21 . . 121.95(17) ?
    C16 C17 C18 . . 122.0(2) ?
    C16 C17 H17 . . 119.0 ?
    C18 C17 H17 . . 119.0 ?
    C19 C18 C17 . . 118.4(2) ?
    C19 C18 C22 . . 120.9(2) ?
    C17 C18 C22 . . 120.6(2) ?
    C18 C19 C20 . . 122.1(2) ?
    C18 C19 H19 . . 118.9 ?
    C20 C19 H19 . . 118.9 ?
    C19 C20 C15 . . 117.78(19) ?
    C19 C20 C23 . . 120.05(19) ?
    C15 C20 C23 . . 122.17(18) ?
    C16 C21 H21A . . 109.5 ?
    C16 C21 H21B . . 109.5 ?
    H21A C21 H21B . . 109.5 ?
    C16 C21 H21C . . 109.5 ?
    H21A C21 H21C . . 109.5 ?
    H21B C21 H21C . . 109.5 ?
    C18 C22 H22A . . 109.5 ?
    C18 C22 H22B . . 109.5 ?
    H22A C22 H22B . . 109.5 ?
    C18 C22 H22C . . 109.5 ?
    H22A C22 H22C . . 109.5 ?
    H22B C22 H22C . . 109.5 ?
    C20 C23 H23A . . 109.5 ?
    C20 C23 H23B . . 109.5 ?
    H23A C23 H23B . . 109.5 ?
    C20 C23 H23C . . 109.5 ?
    H23A C23 H23C . . 109.5 ?
    H23B C23 H23C . . 109.5 ?
    C32 N2 C24 . . 107.9(2) ?
    C32 N2 C33 . . 108.6(2) ?
    C24 N2 C33 . . 105.1(2) ?
    C32 N2 Ru1 . . 115.62(17) yes
    C24 N2 Ru1 . . 108.54(16) yes
    C33 N2 Ru1 . . 110.59(15) yes
    N2 C24 C25 . . 113.7(2) ?
    N2 C24 H24A . . 108.8 ?
    C25 C24 H24A . . 108.8 ?
    N2 C24 H24B . . 108.8 ?
    C25 C24 H24B . . 108.8 ?
    H24A C24 H24B . . 107.7 ?
    C26 C25 C30 . . 118.8(3) ?
    C26 C25 C24 . . 119.0(2) ?
    C30 C25 C24 . . 122.2(2) ?
    C27 C26 C25 . . 121.8(3) ?
    C27 C26 H26 . . 119.1 ?
    C25 C26 H26 . . 119.1 ?
    C28 C27 C26 . . 119.8(3) ?
    C28 C27 H27 . . 120.1 ?
    C26 C27 H27 . . 120.1 ?
    C27 C28 C29 . . 119.6(3) ?
    C27 C28 H28 . . 120.2 ?
    C29 C28 H28 . . 120.2 ?
    C28 C29 C30 . . 121.8(3) ?
    C28 C29 H29 . . 119.1 ?
    C30 C29 H29 . . 119.1 ?
    C29 C30 C25 . . 118.2(3) ?
    C29 C30 C31 . . 117.5(3) ?
    C25 C30 C31 . . 124.3(3) ?
    C30 C31 Ru1 . . 130.7(2) yes
    C30 C31 H31 . . 114.7 ?
    Ru1 C31 H31 . . 114.7 ?
    N2 C32 H32A . . 109.5 ?
    N2 C32 H32B . . 109.5 ?
    H32A C32 H32B . . 109.5 ?
    N2 C32 H32C . . 109.5 ?
    H32A C32 H32C . . 109.5 ?
    H32B C32 H32C . . 109.5 ?
    N2 C33 C34 . . 113.4(2) ?
    N2 C33 H33A . . 108.9 ?
    C34 C33 H33A . . 108.9 ?
    N2 C33 H33B . . 108.9 ?
    C34 C33 H33B . . 108.9 ?
    H33A C33 H33B . . 107.7 ?
    O1 C34 C33 . . 106.3(2) ?
    O1 C34 H34A . . 110.5 ?
    C33 C34 H34A . . 110.5 ?
    O1 C34 H34B . . 110.5 ?
    C33 C34 H34B . . 110.5 ?
    H34A C34 H34B . . 108.7 ?
    C35 O1 C34 . . 112.1(3) ?
    O1 C35 H35A . . 109.5 ?
    O1 C35 H35B . . 109.5 ?
    H35A C35 H35B . . 109.5 ?
    O1 C35 H35C . . 109.5 ?
    H35A C35 H35C . . 109.5 ?
    H35B C35 H35C . . 109.5 ?
    C24' N2' C32' . . 110.3(15) ?
    C24' N2' C33' . . 109.1(15) ?
    C32' N2' C33' . . 108.5(15) ?
    C24' N2' Ru1 . . 105.1(11) yes
    C32' N2' Ru1 . . 112.5(13) yes
    C33' N2' Ru1 . . 111.4(12) yes
    N2' C24' C25' . . 113.5(15) ?
    N2' C24' H24C . . 108.9 ?
    C25' C24' H24C . . 108.9 ?
    N2' C24' H24D . . 108.9 ?
    C25' C24' H24D . . 108.9 ?
    H24C C24' H24D . . 107.7 ?
    C26' C25' C30' . . 117.1(15) ?
    C26' C25' C24' . . 120.1(14) ?
    C30' C25' C24' . . 122.8(14) ?
    C27' C26' C25' . . 120.0(16) ?
    C27' C26' H26' . . 120.0 ?
    C25' C26' H26' . . 120.0 ?
    C28' C27' C26' . . 121.3(17) ?
    C28' C27' H27' . . 119.3 ?
    C26' C27' H27' . . 119.3 ?
    C27' C28' C29' . . 118.4(18) ?
    C27' C28' H28' . . 120.8 ?
    C29' C28' H28' . . 120.8 ?
    C28' C29' C30' . . 118.0(18) ?
    C28' C29' H29' . . 121.0 ?
    C30' C29' H29' . . 121.0 ?
    C29' C30' C25' . . 121.1(17) ?
    C29' C30' C31' . . 117.7(18) ?
    C25' C30' C31' . . 120.1(19) ?
    C30' C31' Ru1 . . 130.8(19) yes
    C30' C31' H31' . . 114.6 ?
    Ru1 C31' H31' . . 114.6 ?
    N2' C32' H32D . . 109.5 ?
    N2' C32' H32E . . 109.5 ?
    H32D C32' H32E . . 109.5 ?
    N2' C32' H32F . . 109.5 ?
    H32D C32' H32F . . 109.5 ?
    H32E C32' H32F . . 109.5 ?
    C34' C33' N2' . . 117.9(16) ?
    C34' C33' H33C . . 107.8 ?
    N2' C33' H33C . . 107.8 ?
    C34' C33' H33D . . 107.8 ?
    N2' C33' H33D . . 107.8 ?
    H33C C33' H33D . . 107.2 ?
    O1' C34' C33' . . 105.7(15) ?
    O1' C34' H34C . . 110.6 ?
    C33' C34' H34C . . 110.6 ?
    O1' C34' H34D . . 110.6 ?
    C33' C34' H34D . . 110.6 ?
    H34C C34' H34D . . 108.7 ?
    C35' O1' C34' . . 112.1(17) ?
    O1' C35' H35D . . 109.5 ?
    O1' C35' H35E . . 109.5 ?
    H35D C35' H35E . . 109.5 ?
    O1' C35' H35F . . 109.5 ?
    H35D C35' H35F . . 109.5 ?
    H35E C35' H35F . . 109.5 ?
loop_
    _geom_torsion_atom_site_label_1
    _geom_torsion_atom_site_label_2
    _geom_torsion_atom_site_label_3
    _geom_torsion_atom_site_label_4
    _geom_torsion_site_symmetry_1
    _geom_torsion_site_symmetry_2
    _geom_torsion_site_symmetry_3
    _geom_torsion_site_symmetry_4
    _geom_torsion
    _geom_torsion_publ_flag
    C15 N3 C2 N1 . . . . -167.34(17) ?
    C4 N3 C2 N1 . . . . 1.9(2) ?
    C15 N3 C2 Ru1 . . . . 24.1(2) ?
    C4 N3 C2 Ru1 . . . . -166.63(14) ?
    C6 N1 C2 N3 . . . . 170.61(17) ?
    C5 N1 C2 N3 . . . . 0.9(2) ?
    C6 N1 C2 Ru1 . . . . -22.5(3) ?
    C5 N1 C2 Ru1 . . . . 167.80(14) ?
    C2 N3 C4 C5 . . . . -3.7(2) ?
    C15 N3 C4 C5 . . . . 166.58(17) ?
    C2 N1 C5 C4 . . . . -3.1(2) ?
    C6 N1 C5 C4 . . . . -174.01(16) ?
    N3 C4 C5 N1 . . . . 3.7(2) ?
    C2 N1 C6 C11 . . . . -78.7(2) ?
    C5 N1 C6 C11 . . . . 90.8(2) ?
    C2 N1 C6 C7 . . . . 104.2(2) ?
    C5 N1 C6 C7 . . . . -86.3(2) ?
    C11 C6 C7 C8 . . . . 2.9(3) ?
    N1 C6 C7 C8 . . . . 179.88(17) ?
    C11 C6 C7 C12 . . . . -177.59(19) ?
    N1 C6 C7 C12 . . . . -0.6(3) ?
    C6 C7 C8 C9 . . . . -0.3(3) ?
    C12 C7 C8 C9 . . . . -179.8(2) ?
    C7 C8 C9 C10 . . . . -2.2(3) ?
    C7 C8 C9 C13 . . . . 176.8(2) ?
    C8 C9 C10 C11 . . . . 2.2(3) ?
    C13 C9 C10 C11 . . . . -176.80(19) ?
    C9 C10 C11 C6 . . . . 0.3(3) ?
    C9 C10 C11 C14 . . . . 177.06(18) ?
    C7 C6 C11 C10 . . . . -2.9(3) ?
    N1 C6 C11 C10 . . . . -179.88(16) ?
    C7 C6 C11 C14 . . . . -179.65(18) ?
    N1 C6 C11 C14 . . . . 3.3(3) ?
    C2 N3 C15 C20 . . . . -105.2(2) ?
    C4 N3 C15 C20 . . . . 85.9(2) ?
    C2 N3 C15 C16 . . . . 81.5(2) ?
    C4 N3 C15 C16 . . . . -87.4(2) ?
    C20 C15 C16 C17 . . . . 5.4(3) ?
    N3 C15 C16 C17 . . . . 178.51(18) ?
    C20 C15 C16 C21 . . . . -172.71(19) ?
    N3 C15 C16 C21 . . . . 0.4(3) ?
    C15 C16 C17 C18 . . . . -2.5(3) ?
    C21 C16 C17 C18 . . . . 175.7(2) ?
    C16 C17 C18 C19 . . . . -1.5(3) ?
    C16 C17 C18 C22 . . . . 179.6(2) ?
    C17 C18 C19 C20 . . . . 2.7(4) ?
    C22 C18 C19 C20 . . . . -178.4(2) ?
    C18 C19 C20 C15 . . . . 0.1(3) ?
    C18 C19 C20 C23 . . . . -179.1(2) ?
    C16 C15 C20 C19 . . . . -4.2(3) ?
    N3 C15 C20 C19 . . . . -177.24(18) ?
    C16 C15 C20 C23 . . . . 174.9(2) ?
    N3 C15 C20 C23 . . . . 1.9(3) ?
    C32 N2 C24 C25 . . . . -60.4(3) ?
    C33 N2 C24 C25 . . . . -176.1(2) ?
    Ru1 N2 C24 C25 . . . . 65.6(2) ?
    N2 C24 C25 C26 . . . . 138.3(2) ?
    N2 C24 C25 C30 . . . . -42.9(4) ?
    C30 C25 C26 C27 . . . . -1.6(5) ?
    C24 C25 C26 C27 . . . . 177.2(3) ?
    C25 C26 C27 C28 . . . . 0.3(5) ?
    C26 C27 C28 C29 . . . . 0.5(5) ?
    C27 C28 C29 C30 . . . . 0.2(5) ?
    C28 C29 C30 C25 . . . . -1.5(6) ?
    C28 C29 C30 C31 . . . . 179.1(4) ?
    C26 C25 C30 C29 . . . . 2.2(6) ?
    C24 C25 C30 C29 . . . . -176.6(3) ?
    C26 C25 C30 C31 . . . . -178.5(4) ?
    C24 C25 C30 C31 . . . . 2.8(7) ?
    C29 C30 C31 Ru1 . . . . -178.9(3) ?
    C25 C30 C31 Ru1 . . . . 1.7(8) ?
    C2 Ru1 C31 C30 . . . . -156.7(4) ?
    N2 Ru1 C31 C30 . . . . 18.9(5) ?
    Cl2 Ru1 C31 C30 . . . . -68.3(5) ?
    Cl1 Ru1 C31 C30 . . . . 106.8(4) ?
    C32 N2 C33 C34 . . . . 78.3(3) ?
    C24 N2 C33 C34 . . . . -166.5(2) ?
    Ru1 N2 C33 C34 . . . . -49.6(3) ?
    N2 C33 C34 O1 . . . . -162.1(2) ?
    C33 C34 O1 C35 . . . . -169.0(3) ?
    C32' N2' C24' C25' . . . . 53(2) ?
    C33' N2' C24' C25' . . . . 172.0(16) ?
    Ru1 N2' C24' C25' . . . . -68.4(17) ?
    N2' C24' C25' C26' . . . . -128(2) ?
    N2' C24' C25' C30' . . . . 51(4) ?
    C30' C25' C26' C27' . . . . 2(4) ?
    C24' C25' C26' C27' . . . . -178(2) ?
    C25' C26' C27' C28' . . . . 16(4) ?
    C26' C27' C28' C29' . . . . -22(5) ?
    C27' C28' C29' C30' . . . . 9(5) ?
    C28' C29' C30' C25' . . . . 9(7) ?
    C28' C29' C30' C31' . . . . 177(4) ?
    C26' C25' C30' C29' . . . . -15(6) ?
    C24' C25' C30' C29' . . . . 166(3) ?
    C26' C25' C30' C31' . . . . 178(4) ?
    C24' C25' C30' C31' . . . . -1(7) ?
    C29' C30' C31' Ru1 . . . . 175(3) ?
    C25' C30' C31' Ru1 . . . . -16(8) ?
    C2 Ru1 C31' C30' . . . . -174(5) ?
    N2' Ru1 C31' C30' . . . . -5(5) ?
    Cl1 Ru1 C31' C30' . . . . 87(5) ?
    Cl2' Ru1 C31' C30' . . . . -95(5) ?
    C24' N2' C33' C34' . . . . 160(2) ?
    C32' N2' C33' C34' . . . . -80(2) ?
    Ru1 N2' C33' C34' . . . . 44(2) ?
    N2' C33' C34' O1' . . . . 147(2) ?
    C33' C34' O1' C35' . . . . 171(3) ?
loop_
    _geom_hbond_atom_site_label_D
    _geom_hbond_atom_site_label_H
    _geom_hbond_atom_site_label_A
    _geom_hbond_site_symmetry_A
    _geom_hbond_distance_DH
    _geom_hbond_distance_HA
    _geom_hbond_distance_DA
    _geom_hbond_angle_DHA
    _geom_hbond_publ_flag
    C4 H4A Cl1 2_645 0.99 2.89 3.651(2) 134.3 yes
    C5 H5B Cl1 2_645 0.99 2.83 3.622(2) 137.0 yes
    C24 H24A Cl2 . 0.99 2.56 3.257(3) 127.0 yes
    C24 H24B Cl2 2_755 0.99 2.72 3.693(3) 166.8 yes
    C33 H33B Cl2 . 0.99 2.87 3.399(3) 114.4 yes
    C34 H34A Cl1 . 0.99 2.94 3.570(3) 122.7 yes
    C24' H24D Cl1 . 0.99 2.68 3.391(19) 129.1 yes
    C32' H32D Cl2' . 0.98 2.59 3.07(2) 110.1 yes
    C32' H32F Cl2' 2_755 0.98 2.62 3.57(2) 163.6 yes
    C4 H4A Cl1 2_645 0.99 2.89 3.651(2) 134.3 yes
    C5 H5B Cl1 2_645 0.99 2.83 3.622(2) 137.0 yes
    C24 H24A Cl2 . 0.99 2.56 3.257(3) 127.0 yes
    C24 H24B Cl2 2_755 0.99 2.72 3.693(3) 166.8 yes
    C33 H33B Cl2 . 0.99 2.87 3.399(3) 114.4 yes
    C34 H34A Cl1 . 0.99 2.94 3.570(3) 122.7 yes
    C24' H24D Cl1 . 0.99 2.68 3.391(19) 129.1 yes
    C32' H32D Cl2' . 0.98 2.59 3.07(2) 110.1 yes
    C32' H32F Cl2' 2_755 0.98 2.62 3.57(2) 163.6 yes
    C34' H34C Cg3 . 0.99 2.96 3.83(2) 149 yes
_shelx_space_group_comment
;
The symmetry employed for this shelxl refinement is uniquely defined
by the following loop, which should always be used as a source of
symmetry information in preference to the above space-group names.
They are only intended as comments.
;
_shelx_estimated_absorpt_T_min     0.768
_shelx_estimated_absorpt_T_max     0.850
_shelx_hkl_file
;
  -1   0   0    0.10    0.10
   1   0   0    0.20    0.30
  -1   0   0    0.00    0.10
  -3   0   0    8.40    2.30
   3   0   0    4.80    1.80
   3   0   0    2.00    1.00
  -3   0   0   -0.20    1.80
  -3   0   0   -1.00    1.10
  -3   0   0   -0.20    1.30
  -4   0   0   51.09    5.80
   4   0   0   49.10    3.50
  -4   0   0   60.19    4.80
   4   0   0   62.69    5.00
  -4   0   0   50.29    4.80
   5   0   0    3.00    1.60
  -5   0   0    1.00    2.20
  -5   0   0    0.70    2.70
  -5   0   0    6.50    2.40
  -6   0   0  201.28   11.20
  -6   0   0  199.98   10.70
  -6   0   0  204.58   12.90
   6   0   0  220.08    9.10
   7   0   0    3.00    2.20
  -7   0   0    1.20    3.30
  -7   0   0    2.30    3.20
  -7   0   0    6.40    3.50
  -8   0   0 4119.79  122.79
  -8   0   0 4013.60  127.79
  -8   0   0 4044.90  123.79
   8   0   0 4129.69  119.09
   9   0   0   -0.50    2.60
  -9   0   0    5.40    4.30
  -9   0   0    0.00    2.90
 -10   0   0  471.75   21.90
  10   0   0  469.65   18.20
 -10   0   0  449.95   22.70
  11   0   0    0.90    2.70
 -11   0   0    6.00    4.70
 -11   0   0    1.00    4.50
 -12   0   0  174.08   16.90
 -13   0   0   -1.30    5.60
 -14   0   0  334.07   22.60
 -15   0   0   11.60    7.90
 -16   0   0  512.35   31.20
 -17   0   0   -9.10    7.50
 -18   0   0  129.99   19.70
   0  -1   0    0.00    0.30
   0  -1   0    0.40    0.60
   0  -1   0    0.00    0.30
   0  -1   0    0.00    0.30
   0  -1   0    0.00    0.20
   0  -1   0   -0.30    0.10
   2  -1   0 2330.27   69.29
  -2  -1   0 2353.56   70.09
   2  -1   0 2439.06   69.79
   2  -1   0 2424.86   69.99
  -2  -1   0 2424.66   71.29
   2   1   0 2411.86   69.89
   3  -1   0   91.49    3.40
   3  -1   0   78.49    5.10
  -3  -1   0   88.09    5.70
   3  -1   0   94.69    5.20
  -3  -1   0   93.59    5.00
  -3  -1   0   97.69    6.60
   3  -1   0   90.49    4.60
  -3   1   0   84.29    6.60
   3   1   0   88.79    5.60
   3   1   0   92.89    4.90
  -3   1   0   90.69    5.60
   4  -1   0    7.90    2.50
  -4  -1   0    8.30    3.20
  -4  -1   0    5.20    2.50
   4  -1   0    3.70    1.70
   4  -1   0    6.80    2.30
  -4  -1   0    3.70    1.90
  -4   1   0    2.10    2.20
  -4   1   0    4.10    2.80
   4   1   0    1.70    2.00
   4   1   0    8.00    1.90
   5  -1   0  551.54   19.90
  -5  -1   0  507.65   19.40
  -5  -1   0  529.95   22.30
   5  -1   0  534.85   20.20
  -5  -1   0  561.74   20.90
  -5   1   0  512.85   20.00
  -5   1   0  533.85   20.40
   5   1   0  511.25   18.10
  -5   1   0  500.95   21.90
  -6  -1   0   61.99    8.10
  -6  -1   0   58.69    6.90
  -6  -1   0   58.69    6.40
   6  -1   0   52.69    6.40
   6   1   0   54.89    4.60
  -6   1   0   40.90    6.80
  -6   1   0   45.90    5.90
  -6   1   0   56.59    6.60
  -7  -1   0 2429.76   75.09
  -7  -1   0 2439.76   79.49
  -7  -1   0 2396.26   76.39
  -7   1   0 2214.18   78.19
   7   1   0 2451.55   72.19
  -7   1   0 2447.85   76.19
  -7   1   0 2454.35   75.69
   8  -1   0   34.10    4.80
  -8  -1   0   39.70    7.90
  -8  -1   0   59.99    7.50
  -8  -1   0   48.80    7.60
   8   1   0   35.00    4.70
  -8   1   0   38.70    7.80
  -8   1   0   47.20    7.40
  -8   1   0   47.60    7.30
  -9  -1   0 2072.19   67.09
   9  -1   0 1957.80   60.19
  -9  -1   0 2005.50   65.19
   9   1   0 1944.81   60.59
  -9   1   0 1907.91   65.59
  -9   1   0 1897.21   64.69
  10  -1   0   45.00    5.40
 -10  -1   0   43.60    8.00
 -10  -1   0   33.10    7.50
  10   1   0   37.30    5.40
 -10   1   0   57.39    8.60
 -10   1   0   35.80    8.00
 -11  -1   0  297.77   19.70
 -11  -1   0  260.27   16.90
  11  -1   0  273.37   12.80
 -11   1   0  292.67   18.40
 -11   1   0  274.97   17.20
  11   1   0  278.87   13.20
 -12  -1   0   28.00    9.00
 -12  -1   0   14.10    6.70
 -12   1   0   22.80    7.40
  12   1   0   14.80    3.90
 -12   1   0   20.20    6.70
 -13  -1   0  405.56   23.70
 -13   1   0  395.96   24.30
 -13   1   0  397.06   22.90
 -14  -1   0   30.60    9.30
 -14   1   0   82.99   13.30
 -15  -1   0  321.37   22.80
 -15   1   0  386.46   25.70
 -16  -1   0   -1.60    8.10
 -16   1   0    0.80    8.40
 -17  -1   0  249.18   24.30
 -17   1   0  220.98   23.60
 -18  -1   0    4.60   10.10
 -18   1   0    5.80    8.70
   0  -2   0   85.89    5.00
   0  -2   0   85.79    3.50
   0  -2   0   88.69    4.40
   0  -2   0   88.49    4.00
   1  -2   0  194.68   10.10
   1  -2   0  214.78    9.30
   1  -2   0  219.08    8.70
   1  -2   0  203.48    7.30
   1  -2   0  207.88    7.20
   1  -2   0  205.08    7.80
  -1  -2   0  220.08    8.20
  -1  -2   0  204.88    6.70
   2  -2   0 1040.10   32.70
   2  -2   0  997.70   31.20
   2  -2   0  987.30   31.00
   2  -2   0  987.00   31.90
   2  -2   0 1034.00   30.00
  -2  -2   0 1018.50   32.10
   2  -2   0  999.60   31.80
  -2  -2   0  989.90   33.70
  -2  -2   0 1012.40   34.80
   2  -2   0 1078.19   30.80
   2  -2   0 1047.40   31.40
  -2  -2   0 1045.10   31.40
   2  -2   0 1030.30   30.80
  -2  -2   0 1039.90   34.00
   2   2   0 1018.20   34.00
   2   2   0 1013.40   32.50
   3  -2   0  163.68   10.40
   3  -2   0  169.48    5.80
  -3  -2   0  175.48    8.70
  -3  -2   0  172.28    7.10
   3  -2   0  155.78    7.90
  -3  -2   0  185.88   10.20
   3  -2   0  169.18    6.90
   3  -2   0  164.58    8.40
   3  -2   0  163.68    7.70
  -3  -2   0  173.18    8.30
   3  -2   0  173.28    7.50
   3  -2   0  171.08    7.90
  -3   2   0  160.58    9.70
   3   2   0  178.88   10.10
  -3   2   0  168.38    9.70
   3   2   0  173.78    8.40
   4  -2   0 1964.80   58.99
   4  -2   0 1953.70   58.59
   4  -2   0 1929.71   63.89
  -4  -2   0 1914.61   62.19
  -4  -2   0 2009.80   58.19
   4  -2   0 1947.21   56.49
  -4  -2   0 1949.41   59.69
   4  -2   0 1965.70   58.39
   4   2   0 1943.81   58.99
  -4   2   0 1931.51   60.49
  -4   2   0 1858.91   61.99
  -5  -2   0   17.00    3.70
  -5  -2   0   24.00    3.70
   5  -2   0   16.30    5.50
   5  -2   0   17.30    3.00
   5  -2   0   19.50    1.90
  -5  -2   0   22.10    4.90
   5  -2   0   19.40    3.40
   5  -2   0   20.80    4.00
   5   2   0   17.80    3.50
  -5   2   0   26.40    5.10
  -5   2   0   19.20    4.20
   6  -2   0 1108.49   36.10
   6  -2   0 1180.68   38.50
  -6  -2   0 1115.29   37.30
   6  -2   0 1163.68   44.40
  -6  -2   0 1134.39   39.20
   6  -2   0 1119.19   37.80
  -6  -2   0 1109.49   41.70
  -6   2   0 1125.19   41.60
   6   2   0 1112.89   36.90
  -6   2   0 1163.58   39.70
  -7  -2   0   31.00    6.80
  -7  -2   0   42.50    6.50
   7  -2   0   25.20    5.40
   7  -2   0   31.70    4.30
  -7  -2   0   38.90    5.50
   7  -2   0   39.10    8.40
  -7   2   0   35.00    6.80
   7   2   0   40.80    5.10
  -7   2   0   45.80    6.90
  -8  -2   0 1548.84   53.79
   8  -2   0 1566.54   52.99
  -8  -2   0 1505.05   56.69
  -8  -2   0 1582.04   51.89
   8   2   0 1517.75   49.70
  -8   2   0 1534.75   56.69
  -8   2   0 1602.54   53.89
  -8   2   0 1599.14   54.79
  -9  -2   0   89.29    9.60
  -9  -2   0   96.99   10.90
   9  -2   0   99.09   10.80
   9   2   0   81.29    7.30
  -9   2   0  101.09   11.30
  -9   2   0  117.49   12.30
  10  -2   0  734.03   31.50
 -10  -2   0  753.12   30.20
 -10  -2   0  725.33   32.10
 -10   2   0  714.73   31.20
 -10   2   0  709.33   31.50
  10   2   0  712.43   26.80
  11  -2   0   49.10   11.90
 -11  -2   0   49.80    9.60
 -11  -2   0   73.89   10.30
  11  -2   0   65.49    6.90
  11  -2   0   68.79   10.90
  11   2   0   50.29    6.80
 -11   2   0   61.99   10.30
 -11   2   0   59.39   10.10
  12  -2   0  224.28   25.40
 -12  -2   0  230.58   16.30
 -12  -2   0  241.98   19.00
  12  -2   0  247.28   18.40
  12   2   0  227.38   13.00
 -12   2   0  232.58   18.00
 -12   2   0  248.68   17.90
  13  -2   0   54.09   14.30
 -13  -2   0   45.90   10.30
  13  -2   0   58.89   14.10
 -13  -2   0   51.49   10.10
 -13   2   0   63.29   11.50
 -13   2   0   42.80   10.20
  14  -2   0  255.57   29.70
 -14  -2   0  233.28   18.70
 -14   2   0  213.38   18.50
 -14   2   0  224.48   19.30
 -15  -2   0   13.80    7.50
  15  -2   0   16.20   11.50
 -15   2   0   14.80    8.80
 -15   2   0   12.30    8.00
 -16  -2   0  184.48   20.00
  16  -2   0  185.78   28.50
 -16   2   0  153.98   19.50
 -17  -2   0    5.00    9.40
  17  -2   0    6.60   13.60
 -17   2   0    8.20    9.20
 -18  -2   0  173.08   21.20
  18  -2   0  168.78   31.70
 -18   2   0  176.98   23.10
   0  -3   0    1.30    1.40
   0  -3   0   -0.60    1.30
   0  -3   0   -0.20    1.80
   0  -3   0    4.00    1.30
   0  -3   0   -1.00    2.10
   0  -3   0    1.70    1.60
   0  -3   0   -0.90    0.90
   0  -3   0   -1.90    1.80
   0  -3   0    2.20    2.50
   1  -3   0 1991.00   56.39
  -1  -3   0 1973.50   55.49
   1  -3   0 1717.93   58.49
   1  -3   0 1921.11   55.99
  -1  -3   0 1892.51   56.89
   1  -3   0 1923.81   56.19
  -1  -3   0 1932.31   58.89
   1  -3   0 1970.50   55.69
   1  -3   0 1978.60   57.99
  -1  -3   0 1887.71   55.49
  -1  -3   0 1940.31   54.29
   1  -3   0 1954.30   58.79
   1  -3   0 1689.13   60.49
   1  -3   0 1948.51   58.19
   1   3   0 1876.81   59.09
   1   3   0 1921.61   60.99
   2  -3   0 1126.09   35.60
  -2  -3   0 1160.38   36.90
   2  -3   0 1155.08   35.40
  -2  -3   0 1196.28   35.70
   2  -3   0 1161.28   35.10
   2  -3   0 1213.48   36.60
   2  -3   0 1155.58   37.70
   2  -3   0 1165.18   37.00
  -2  -3   0 1220.98   37.10
   2   3   0 1168.98   38.30
   2   3   0 1133.39   39.90
  -3  -3   0 2511.85   77.09
   3  -3   0 2586.64   73.79
   3  -3   0 2537.85   76.89
  -3  -3   0 2566.44   77.09
  -3  -3   0 2679.43   80.09
   3  -3   0 2541.65   75.09
   3  -3   0 2568.14   75.69
  -3  -3   0 2641.84   75.99
   3  -3   0 2616.44   75.59
   3  -3   0 2494.05   75.69
   3   3   0 2498.95   80.09
   3   3   0 2501.45   77.59
  -3   3   0 2503.25   89.69
  -4  -3   0  222.88   10.50
   4  -3   0  212.58    9.90
  -4  -3   0  247.38   13.50
  -4  -3   0  207.08    8.50
   4  -3   0  197.88    8.80
   4  -3   0  200.28    9.30
   4  -3   0  201.28   10.10
   4  -3   0  212.68   12.20
   4  -3   0  199.98    7.40
   4   3   0  211.18   13.10
  -4   3   0  187.98   12.20
   4   3   0  209.38   11.00
   5  -3   0 1586.54   49.90
   5  -3   0 1604.44   48.00
  -5  -3   0 1643.84   55.09
   5  -3   0 1555.54   50.29
   5  -3   0 1592.04   50.29
  -5  -3   0 1619.74   49.00
  -5  -3   0 1661.33   51.49
   5  -3   0 1583.34   53.89
  -5   3   0 1611.24   52.89
  -5   3   0 1576.74   55.29
   5   3   0 1585.44   55.29
   5   3   0 1564.84   51.19
  -6  -3   0  251.77   11.80
   6  -3   0  279.57   13.50
  -6  -3   0  274.67   16.30
   6  -3   0  302.07   16.20
  -6  -3   0  258.47   13.80
   6  -3   0  243.58   12.30
   6  -3   0  262.77    9.80
   6  -3   0  261.97   12.30
   6   3   0  223.58   16.00
   6   3   0  273.27   13.30
  -6   3   0  261.57   14.50
  -6   3   0  262.97   16.10
   7  -3   0  737.73   23.30
  -7  -3   0  769.22   33.20
  -7  -3   0  767.02   27.70
   7  -3   0  762.72   33.20
   7  -3   0  767.62   29.10
   7  -3   0  771.52   27.30
  -7  -3   0  788.72   30.10
  -7   3   0  788.72   33.20
  -7   3   0  752.72   30.70
   7   3   0  787.82   28.50
  -8  -3   0   19.20    4.80
  -8  -3   0   15.60    5.60
  -8  -3   0   17.40    6.40
   8  -3   0   11.80    4.50
   8  -3   0   17.80    4.00
   8  -3   0    6.70    5.90
   8   3   0   20.80    4.80
  -8   3   0   16.60    5.50
  -9  -3   0  550.64   25.90
   9  -3   0  595.54   25.50
  -9  -3   0  552.44   23.40
   9  -3   0  558.74   21.70
   9  -3   0  535.85   28.30
  -9   3   0  541.55   26.20
   9   3   0  547.35   22.80
 -10  -3   0  109.39   10.90
  10  -3   0   80.19   12.10
 -10  -3   0  110.29   12.40
  10  -3   0   90.39   11.00
 -10   3   0  122.89   13.80
  10   3   0  108.59    9.30
 -11  -3   0  306.47   17.70
 -11  -3   0  291.97   19.90
  11  -3   0  297.97   19.10
  11  -3   0  314.87   21.80
  11   3   0  277.87   15.40
 -11   3   0  275.57   19.00
 -11   3   0  302.67   23.20
  12  -3   0   -6.70    5.40
  12  -3   0   -2.10    5.30
 -12  -3   0    0.30    4.60
 -12  -3   0   -4.70    5.30
 -12   3   0    3.60    6.30
 -12   3   0   -5.70    4.90
  12   3   0    1.40    3.90
 -13  -3   0  298.47   22.00
  13  -3   0  246.98   20.00
  13  -3   0  299.67   24.60
 -13  -3   0  293.37   19.60
 -13   3   0  285.47   21.00
 -13   3   0  290.27   21.80
  14  -3   0  112.89   18.30
 -14  -3   0  141.09   15.20
  14  -3   0   99.99   14.80
 -14   3   0  115.29   16.00
 -14   3   0  109.39   15.90
  15  -3   0  182.58   20.30
 -15  -3   0  219.18   18.40
  15  -3   0  201.18   24.10
 -15   3   0  206.38   21.30
 -15   3   0  158.08   19.60
  16  -3   0    0.00    8.30
 -16  -3   0   -5.90    7.10
  16  -3   0    5.60    8.90
 -16   3   0   -0.10    7.60
 -16   3   0    6.10    8.90
 -17  -3   0  164.68   19.30
  17  -3   0  216.78   26.80
  17  -3   0  208.68   23.20
 -17   3   0  162.88   21.40
  18  -3   0   33.90   12.60
  18  -3   0   23.80   12.40
 -18  -3   0   36.20   13.00
 -18   3   0   33.10   12.60
   0  -4   0 2153.58   62.99
   0  -4   0 2078.49   67.09
   0  -4   0 2167.08   64.59
   0  -4   0 2245.48   68.29
   0  -4   0 2134.39   62.89
   0  -4   0 2270.77   64.89
   0  -4   0 2141.19   64.39
   1  -4   0  780.02   28.50
   1  -4   0  811.32   29.20
  -1  -4   0  831.52   25.50
  -1  -4   0  817.32   27.00
  -1  -4   0  794.12   25.00
   1  -4   0  801.22   25.90
  -1  -4   0  783.22   23.80
  -1  -4   0  831.42   29.60
   1  -4   0  813.52   25.90
   1  -4   0  834.32   25.40
   1  -4   0  822.22   26.20
  -1  -4   0  836.12   26.90
   1   4   0  780.32   31.70
   1   4   0  810.02   29.80
   2  -4   0 3309.87   96.19
  -2  -4   0 3294.07   94.09
  -2  -4   0 3160.68   97.29
   2  -4   0 3438.56   96.89
   2  -4   0 3273.17   95.19
  -2  -4   0 3211.08   95.49
   2  -4   0 3324.07   99.39
  -2  -4   0 3232.78   97.39
   2  -4   0 3343.47   95.89
   2  -4   0 3330.37   98.49
   2   4   0 3252.37  100.09
   2   4   0 3354.86  102.89
  -3  -4   0 1525.85   48.90
   3  -4   0 1559.04   46.40
  -3  -4   0 1510.35   49.00
   3  -4   0 1519.65   47.30
   3  -4   0 1539.95   46.90
  -3  -4   0 1499.25   44.40
   3  -4   0 1531.45   46.20
  -3  -4   0 1566.74   47.40
   3  -4   0 1531.95   49.80
   3  -4   0 1533.75   47.30
   3  -4   0 1537.95   48.60
   3   4   0 1561.64   50.79
   3   4   0 1549.74   53.39
  -4  -4   0 5344.77  152.08
  -4  -4   0 5178.98  160.18
  -4  -4   0 5467.45  155.28
   4  -4   0 5481.45  152.38
   4  -4   0 5432.36  156.78
  -4  -4   0 5268.47  156.68
   4  -4   0 5388.86  154.18
   4  -4   0 5373.06  154.78
   4  -4   0 5100.49  159.18
   4  -4   0 5377.46  154.68
   4   4   0 5111.09  160.98
  -4   4   0 5358.36  162.98
   4   4   0 5368.56  157.68
   5  -4   0   48.20    7.60
  -5  -4   0   34.70    6.70
   5  -4   0   48.00    5.10
   5  -4   0   51.79    3.50
   5  -4   0   47.60    5.50
  -5  -4   0   52.89    4.30
  -5  -4   0   46.20    5.80
   5  -4   0   46.90    5.20
   5  -4   0   49.40    6.00
   5   4   0   42.00    7.90
  -5   4   0   45.70    8.10
   5   4   0   56.99    7.30
   6  -4   0  952.40   33.60
   6  -4   0  946.91   32.70
  -6  -4   0  984.80   39.00
   6  -4   0  956.60   30.90
  -6  -4   0  973.70   34.40
  -6  -4   0  939.61   31.30
   6  -4   0  954.00   37.50
   6  -4   0  962.40   33.40
  -6   4   0  937.51   36.20
   6   4   0  940.41   39.00
   6   4   0  923.21   34.60
  -7  -4   0  352.46   14.90
  -7  -4   0  354.26   17.60
   7  -4   0  332.77   16.50
   7  -4   0  305.77   15.80
   7  -4   0  326.47   19.20
  -7  -4   0  373.36   21.40
   7  -4   0  354.96   13.20
   7  -4   0  352.66   16.20
  -7   4   0  336.77   18.50
  -7   4   0  316.77   20.00
   7   4   0  348.07   21.00
   7   4   0  347.87   17.20
   8  -4   0  448.16   15.60
  -8  -4   0  481.45   19.70
  -8  -4   0  461.55   22.10
   8  -4   0  482.15   24.70
   8  -4   0  468.95   19.90
   8  -4   0  469.45   21.50
  -8   4   0  449.76   23.20
   8   4   0  464.75   21.20
   8   4   0  472.95   26.40
   9  -4   0   24.70    7.70
   9  -4   0   48.80    6.60
  -9  -4   0   43.30    6.70
  -9  -4   0   38.00    7.70
   9  -4   0   41.60    7.40
   9   4   0   32.10    6.40
  -9   4   0   41.40    8.50
   9   4   0   45.40   10.60
  10  -4   0  526.05   28.80
  10  -4   0  510.25   24.80
 -10  -4   0  507.35   22.80
  10  -4   0  499.55   21.50
 -10  -4   0  510.65   25.90
  10   4   0  512.85   30.20
  10   4   0  540.05   23.70
 -10   4   0  523.45   27.40
 -11  -4   0   59.19    8.90
  11  -4   0   80.09   11.40
 -11  -4   0   54.49    9.90
  11  -4   0   59.69   11.40
  11   4   0   72.49    9.50
 -11   4   0   62.09   11.70
  11   4   0   67.59   13.30
 -12  -4   0  490.75   27.60
  12  -4   0  501.85   29.90
  12  -4   0  502.05   26.70
 -12  -4   0  481.95   24.20
  12   4   0  476.45   31.80
 -12   4   0  495.85   28.10
  12   4   0  501.35   23.20
 -13  -4   0   14.30    6.80
  13  -4   0   23.30    9.80
  13  -4   0   16.70    8.10
 -13  -4   0   21.90    8.20
 -13   4   0   14.90    7.90
  13   4   0   13.70   10.00
  14  -4   0  577.94   31.50
  14  -4   0  578.74   35.40
 -14  -4   0  590.04   29.10
  14   4   0  558.14   37.00
 -14   4   0  503.45   31.20
  15  -4   0   25.60   10.40
 -15  -4   0   26.00    9.20
  15  -4   0   20.10   10.10
 -15   4   0   15.70    9.70
 -15   4   0   43.70   12.10
  15   4   0   37.60   13.60
  16  -4   0  135.99   21.70
 -16  -4   0  126.29   16.40
  16  -4   0  122.69   18.70
  16   4   0  149.49   24.10
 -16   4   0  122.09   19.30
 -16   4   0  144.89   20.00
  17  -4   0    6.70   11.00
  17  -4   0   -4.20    9.20
 -17  -4   0  -11.20    7.80
 -17   4   0   -2.30    8.60
 -17   4   0    3.20    9.80
  17   4   0   -0.30   10.60
  18  -4   0  108.59   20.50
  18  -4   0  131.49   20.50
  18   4   0  146.49   25.60
 -18   4   0  142.39   22.00
   0  -5   0    0.90    1.40
   0  -5   0    1.10    3.00
   0  -5   0    2.30    1.40
   0  -5   0    1.70    2.00
   0  -5   0    1.90    1.90
   0  -5   0    0.30    1.80
   0  -5   0   -3.40    2.50
   0   5   0    4.40    8.00
   1  -5   0  899.11   33.70
   1  -5   0  900.91   29.70
   1  -5   0  923.61   28.90
   1  -5   0  928.31   30.00
  -1  -5   0  917.21   29.20
   1  -5   0  928.51   29.40
  -1  -5   0  965.10   34.10
  -1  -5   0  890.01   30.40
   1  -5   0  904.91   33.10
  -1  -5   0  905.41   28.30
  -1  -5   0  962.70   31.10
   1   5   0  943.61   37.50
   1   5   0  825.72   33.60
   2  -5   0  151.48    9.80
  -2  -5   0  135.69    6.90
  -2  -5   0  135.09    8.50
   2  -5   0  138.29   10.10
   2  -5   0  156.38    8.00
   2  -5   0  143.69    7.00
  -2  -5   0  147.29    8.90
  -2  -5   0  143.19    6.30
   2  -5   0  160.98    7.80
   2   5   0  136.49   10.60
   2   5   0  125.99   11.70
   3  -5   0 1765.62   57.19
  -3  -5   0 1701.33   52.89
  -3  -5   0 1713.33   55.29
   3  -5   0 1718.63   55.59
   3  -5   0 1753.72   53.49
   3  -5   0 1809.92   53.19
   3  -5   0 1757.42   53.09
   3  -5   0 1770.22   52.19
  -3  -5   0 1657.33   54.89
   3   5   0 1773.52   58.49
   3   5   0 1585.24   60.29
  -4  -5   0  103.89    9.40
   4  -5   0   86.89    7.30
  -4  -5   0   86.49   10.40
  -4  -5   0   95.29    7.00
   4  -5   0   92.69    5.90
   4  -5   0   89.39    6.40
  -4  -5   0   89.59    4.10
   4  -5   0   83.99    8.70
   4  -5   0   87.79    6.70
   4   5   0  105.99   12.50
   4   5   0   79.59    9.10
   5  -5   0 1842.52   59.29
   5  -5   0 1883.41   59.39
  -5  -5   0 1915.61   62.09
   5  -5   0 1884.71   61.59
  -5  -5   0 1863.41   59.79
  -5  -5   0 1914.61   55.99
   5  -5   0 2001.40   56.59
   5  -5   0 1825.22   58.59
  -5  -5   0 1953.50   66.39
   5  -5   0 1817.72   64.39
  -5   5   0 1809.02   67.99
   5   5   0 1994.80   67.89
   5   5   0 1885.21   63.09
  -6  -5   0  197.78   15.10
   6  -5   0  192.58   11.30
   6  -5   0  194.18   12.10
   6  -5   0  192.38    7.70
   6  -5   0  184.18   13.90
   6  -5   0  187.48   10.60
   6  -5   0  171.08    9.90
  -6  -5   0  174.28    8.60
  -6  -5   0  176.98   11.40
   6   5   0  165.58   12.50
   6   5   0  202.98   16.10
  -6   5   0  196.08   16.00
  -7  -5   0  851.31   32.50
   7  -5   0  821.22   30.70
  -7  -5   0  864.31   28.90
   7  -5   0  809.22   31.30
   7  -5   0  807.82   28.70
   7  -5   0  862.81   32.30
   7  -5   0  877.81   36.40
   7   5   0  863.91   38.70
  -7   5   0  875.11   36.00
   7   5   0  847.12   33.60
   8  -5   0   89.39    9.30
  -8  -5   0   71.29    9.10
   8  -5   0   82.89    6.20
  -8  -5   0   83.49    7.20
   8  -5   0   91.79    9.90
   8  -5   0   74.39   11.20
   8   5   0   80.49   13.00
   8   5   0   76.39    9.80
  -8   5   0   97.29   12.00
   9  -5   0  965.80   30.80
   9  -5   0  999.70   36.40
   9  -5   0  956.10   37.50
  -9  -5   0  999.60   35.00
   9  -5   0  950.50   41.90
  -9  -5   0 1028.20   39.10
  -9   5   0  969.60   40.80
   9   5   0  972.80   44.70
   9   5   0  951.90   37.80
  10  -5   0    2.00    4.80
 -10  -5   0    9.80    5.60
  10  -5   0    2.20    5.90
  10  -5   0   -4.30    3.40
 -10  -5   0   -3.00    4.30
 -10   5   0   -1.70    5.30
  10   5   0    5.60    5.10
  10   5   0    6.60    6.50
  11  -5   0  742.13   37.10
  11  -5   0  739.03   32.50
 -11  -5   0  742.93   33.90
 -11  -5   0  720.93   29.70
  11  -5   0  698.43   28.80
  11   5   0  741.53   39.40
 -11   5   0  742.63   36.10
  11   5   0  670.93   30.60
  12  -5   0  109.09   13.80
  12  -5   0   81.39   14.40
 -12  -5   0   93.39   10.80
 -12  -5   0   79.89   12.50
 -12   5   0   84.29   14.30
  12   5   0  120.79   18.40
  12   5   0   88.49   11.60
 -13  -5   0  567.74   27.20
 -13  -5   0  554.84   31.30
  13  -5   0  601.34   35.20
  13  -5   0  573.54   30.30
 -13   5   0  569.34   32.30
  13   5   0  597.34   37.70
  14  -5   0    7.90    7.70
 -14  -5   0   20.40    7.60
  14  -5   0    1.20    8.60
 -14   5   0   14.70    8.60
  14   5   0    4.10    9.30
  15  -5   0   91.29   15.20
  15  -5   0   93.09   17.30
 -15  -5   0  110.69   14.40
 -15   5   0  130.29   18.60
  15   5   0   91.59   18.40
  16  -5   0   20.70   11.00
  16  -5   0   19.30   13.40
 -16   5   0    0.40    9.30
  16   5   0   12.80   13.00
  17  -5   0   97.59   20.10
  17  -5   0  119.19   18.90
  17   5   0  103.39   21.70
 -17   5   0   96.49   18.90
   0  -6   0   19.20    3.80
   0  -6   0   11.20    3.20
   0  -6   0   13.20    2.20
   0  -6   0   21.00    5.50
   0  -6   0   20.10    5.50
   0  -6   0   14.30    3.00
   0   6   0   13.40   10.10
  -1  -6   0  179.58   10.40
   1  -6   0  195.28   12.70
   1  -6   0  194.68    9.70
   1  -6   0  212.18    9.10
  -1  -6   0  176.08    8.00
   1  -6   0  186.98    8.10
  -1  -6   0  192.68    9.30
  -1  -6   0  193.08   13.30
   1  -6   0  210.18   13.40
   1  -6   0  182.78    9.80
   1   6   0  184.28   13.60
   1   6   0  192.38   15.50
  -2  -6   0  319.97   12.70
   2  -6   0  312.07   17.50
  -2  -6   0  348.27   15.30
   2  -6   0  314.57   16.60
  -2  -6   0  313.17   15.20
   2  -6   0  330.57   12.90
   2  -6   0  336.77   13.80
   2  -6   0  353.56   14.30
  -2  -6   0  335.67   12.40
   2   6   0  306.97   20.50
   2   6   0  345.77   18.70
   3  -6   0    5.00    4.00
  -3  -6   0    2.50    2.30
   3  -6   0    3.30    2.20
   3  -6   0    6.80    4.70
   3  -6   0   -0.40    1.70
  -3  -6   0   -1.70    2.90
   3  -6   0    6.20    2.90
   3  -6   0    0.10    2.20
   3   6   0   -0.40    4.00
   3   6   0    1.90    4.10
   4  -6   0 1553.94   55.09
   4  -6   0 1663.53   51.09
   4  -6   0 1712.73   49.80
  -4  -6   0 1648.24   51.19
  -4  -6   0 1634.64   53.99
   4  -6   0 1526.75   59.59
   4  -6   0 1617.84   51.39
   4  -6   0 1574.94   53.39
  -4  -6   0 1599.54   58.79
   4   6   0 1581.44   60.69
   4   6   0 1580.04   56.79
   5  -6   0   57.79    7.50
   5  -6   0   52.89    6.10
  -5  -6   0   56.39    3.30
  -5  -6   0   60.59    8.00
  -5  -6   0   58.79    6.90
   5  -6   0   64.39    8.40
   5  -6   0   56.19    6.60
   5   6   0   55.99    9.00
   5   6   0   50.29   10.20
  -6  -6   0 1043.90   36.90
   6  -6   0 1066.29   42.60
  -6  -6   0  991.10   39.00
   6  -6   0  991.80   35.40
   6  -6   0 1020.10   36.30
   6  -6   0 1040.20   32.80
   6  -6   0 1042.00   38.80
   6  -6   0  977.20   36.00
  -6  -6   0 1006.10   31.80
   6   6   0 1049.30   40.80
   6   6   0 1119.49   46.00
  -6   6   0 1035.60   46.80
   7  -6   0  100.59    9.30
   7  -6   0   78.99    8.10
   7  -6   0   90.99    5.20
   7  -6   0   82.99    9.00
   7  -6   0   79.29   11.70
  -7  -6   0  100.39   10.10
  -7  -6   0   95.29    6.30
   7  -6   0   88.89   10.10
   7   6   0  101.09   14.90
  -7   6   0   78.29   13.20
   7   6   0   95.99   12.00
   8  -6   0  401.96   19.70
   8  -6   0  397.06   16.90
   8  -6   0  427.46   20.90
  -8  -6   0  392.16   16.20
  -8  -6   0  396.56   20.40
   8  -6   0  388.46   24.00
   8   6   0  376.26   25.90
   8   6   0  369.46   21.60
  -9  -6   0  137.79    9.40
   9  -6   0  129.19    8.40
   9  -6   0  151.28   16.90
   9  -6   0  136.19   13.10
   9  -6   0  137.19   13.00
  -9  -6   0  115.49   12.40
  -9   6   0  123.29   15.10
   9   6   0  155.68   15.60
   9   6   0  119.19   16.90
  10  -6   0  604.44   33.90
 -10  -6   0  641.74   25.60
  10  -6   0  691.93   29.60
  10  -6   0  685.83   28.50
 -10  -6   0  622.64   30.10
  10   6   0  648.94   30.60
 -10   6   0  647.34   32.80
  10   6   0  618.84   35.80
 -11  -6   0    5.80    4.50
  11  -6   0    8.30    6.00
  11  -6   0   -3.20    6.10
  11  -6   0    6.40    5.00
 -11  -6   0    0.30    6.00
  11   6   0   -5.90    7.30
  11   6   0   -4.30    5.00
 -11   6   0  -14.90    4.60
  12  -6   0  578.84   34.70
 -12  -6   0  630.44   31.80
 -12  -6   0  600.74   26.50
  12  -6   0  580.54   29.90
 -12   6   0  623.84   33.90
  12   6   0  625.54   38.50
  12   6   0  581.64   29.50
  13  -6   0   62.59   14.30
 -13  -6   0   77.69   10.60
  13  -6   0   71.59   12.30
 -13  -6   0   67.19   12.50
  13   6   0   63.29   11.10
 -13   6   0   49.10   12.40
  13   6   0   72.89   17.20
  14  -6   0  234.58   19.90
  14  -6   0  182.18   23.20
 -14   6   0  240.68   24.70
  14   6   0  203.18   26.70
  15  -6   0    3.70    8.80
  15  -6   0   13.80    8.70
 -15   6   0    6.30    9.00
  15   6   0    6.30   10.90
  16  -6   0    9.70   10.00
  16  -6   0    2.10   10.10
  16   6   0    9.60   11.50
 -16   6   0   14.60   11.10
  17  -6   0    5.60    9.60
  17  -6   0   24.00   14.10
  17   6   0   12.70   13.00
 -17   6   0   23.00   12.60
   0  -7   0    1.40    1.80
   0  -7   0   -0.20    3.00
   0  -7   0    5.80    5.10
   0  -7   0    0.70    4.50
   0  -7   0   -2.20    2.40
   0   7   0    8.60   10.30
  -1  -7   0  397.96   21.30
   1  -7   0  380.36   16.80
  -1  -7   0  396.26   17.80
   1  -7   0  398.46   20.70
   1  -7   0  409.06   14.40
  -1  -7   0  402.36   14.30
   1  -7   0  415.56   21.60
   1  -7   0  402.46   16.60
   1   7   0  351.86   21.50
   1   7   0  367.26   24.60
  -2  -7   0   11.60    2.70
  -2  -7   0   15.00    4.50
  -2  -7   0   18.30    6.80
  -2  -7   0    9.10    2.70
   2  -7   0    9.60    3.50
  -2  -7   0   10.90    4.00
   2  -7   0    4.40    5.50
   2  -7   0    9.50    3.00
   2  -7   0    5.70    3.20
   2  -7   0    9.70    5.10
   2   7   0   11.70    7.40
   2   7   0   10.20    6.00
  -3  -7   0 2078.59   67.09
   3  -7   0 2073.99   70.19
   3  -7   0 2042.90   68.69
   3  -7   0 2048.40   62.49
  -3  -7   0 2126.29   63.19
   3  -7   0 2121.29   64.39
  -3  -7   0 2019.30   60.49
   3  -7   0 2094.19   64.89
   3   7   0 2182.28   77.09
   3   7   0 1965.50   70.99
   4  -7   0   39.40    5.50
   4  -7   0   42.40    7.60
   4  -7   0   32.50    7.80
   4  -7   0   45.00    6.20
   4  -7   0   30.00    4.40
  -4  -7   0   38.50    5.40
  -4  -7   0   35.00    6.70
   4   7   0   37.00    9.80
   4   7   0   35.00    8.30
   5  -7   0 1604.64   57.49
   5  -7   0 1653.93   62.79
   5  -7   0 1595.54   55.19
  -5  -7   0 1651.03   52.79
   5  -7   0 1557.74   52.89
  -5  -7   0 1647.24   56.39
   5  -7   0 1635.34   52.59
   5   7   0 1700.53   65.09
   5   7   0 1607.24   59.39
   6  -7   0  118.29    9.80
  -6  -7   0  115.69    9.70
  -6  -7   0  136.39   12.90
   6  -7   0  125.89   17.70
   6  -7   0  127.19   10.50
   6  -7   0  117.69   12.50
   6  -7   0  124.99   14.70
   6  -7   0  117.69    9.10
   6   7   0  110.19   13.50
   6   7   0  117.99   15.90
   7  -7   0   61.69   11.60
   7  -7   0   47.00    8.50
  -7  -7   0   35.40    6.80
   7  -7   0   45.50    7.10
  -7  -7   0   40.80    3.80
  -7  -7   0   43.60    8.70
   7  -7   0   37.00    6.80
  -7   7   0   28.10   10.20
   7   7   0   35.30    8.50
   7   7   0   25.50    9.50
   8  -7   0    4.30    3.80
   8  -7   0   -4.60    5.90
   8  -7   0    5.90    5.30
   8  -7   0    1.80    4.40
  -8  -7   0    2.50    2.80
  -8  -7   0    0.70    4.50
   8   7   0    7.90    7.90
   8   7   0   -4.80    4.70
   9  -7   0   23.00    8.90
  -9  -7   0   21.20    4.40
   9  -7   0   31.80    7.10
  -9  -7   0   26.90    7.00
   9  -7   0   20.40    7.20
   9  -7   0   29.10    5.70
   9   7   0   16.10    8.30
   9   7   0   -1.30    5.40
  10  -7   0    4.90    5.60
  10  -7   0    3.50    8.00
  10  -7   0    9.20    6.20
 -10  -7   0   -0.50    5.60
  10   7   0    4.20    7.70
 -10   7   0   17.70    8.20
  10   7   0    0.90    6.00
 -11  -7   0  704.33   33.80
  11  -7   0  749.73   40.00
  11  -7   0  757.72   33.30
  11  -7   0  773.82   32.60
  11   7   0  668.13   40.80
  11   7   0  750.42   35.30
 -11   7   0  686.03   37.10
 -12  -7   0   39.00   10.10
  12  -7   0   32.00    9.00
  12  -7   0   37.70   11.30
  12   7   0   49.60   14.30
  12   7   0   40.70    9.90
 -12   7   0   23.70   10.50
  13  -7   0  396.46   30.10
  13  -7   0  315.67   22.30
 -13  -7   0  284.07   23.20
  13   7   0  308.17   21.70
  13   7   0  340.37   29.50
 -13   7   0  347.07   26.70
  14  -7   0   -1.80    9.20
  14  -7   0    9.60    8.00
 -14   7   0   -8.50    6.90
  14   7   0    2.10   10.70
  15  -7   0   86.39   15.20
  15  -7   0   82.69   18.60
  15   7   0   61.09   18.60
 -15   7   0   76.39   16.10
  16  -7   0   23.30   12.90
  16  -7   0   19.60   10.60
  16   7   0    7.50   12.90
 -16   7   0    5.20    9.70
   0  -8   0  703.63   26.70
   0  -8   0  678.83   32.00
   0  -8   0  670.33   31.60
   0  -8   0  698.23   22.70
   0  -8   0  694.13   27.10
   0   8   0  779.02   42.10
   1  -8   0   69.09    7.30
  -1  -8   0   66.19    8.00
  -1  -8   0   53.29    4.60
   1  -8   0   55.99    4.70
   1  -8   0   61.59   10.00
   1  -8   0   58.29    7.10
  -1  -8   0   46.80    9.70
   1  -8   0   71.69   10.60
   1   8   0   56.19   12.00
   2  -8   0 1132.69   36.30
   2  -8   0 1147.29   45.50
  -2  -8   0 1169.88   36.40
  -2  -8   0 1175.78   46.50
   2  -8   0 1176.18   39.70
  -2  -8   0 1119.99   37.00
   2  -8   0 1139.39   38.90
   2  -8   0 1172.98   44.80
  -2  -8   0 1156.78   41.40
   2   8   0 1088.79   46.70
   2   8   0 1226.88   52.29
  -3  -8   0  148.09   11.80
  -3  -8   0  145.69    8.30
   3  -8   0  121.29   13.40
   3  -8   0  127.09    7.90
   3  -8   0  139.59   14.90
   3  -8   0  134.09    9.40
  -3  -8   0  138.39    6.60
   3  -8   0  126.49    9.70
   3   8   0  155.38   16.80
   3   8   0  127.79   17.20
   4  -8   0  729.03   33.60
  -4  -8   0  735.03   26.70
   4  -8   0  754.42   32.20
   4  -8   0  750.52   28.50
  -4  -8   0  764.32   31.30
   4   8   0  793.72   35.60
   4   8   0  720.53   39.20
   5  -8   0   11.70    4.60
  -5  -8   0    4.50    4.00
   5  -8   0   19.10    8.40
   5  -8   0    6.10    5.30
  -5  -8   0   12.30    5.90
   5  -8   0   11.10    5.70
   5   8   0    8.30    6.30
   5   8   0   14.50    9.20
   6  -8   0  468.35   29.20
   6  -8   0  481.85   21.30
  -6  -8   0  472.15   24.30
   6  -8   0  410.46   21.90
   6  -8   0  470.45   25.00
  -6  -8   0  461.55   20.60
   6   8   0  471.85   26.50
   6   8   0  460.75   30.20
   7  -8   0   12.00    5.10
  -7  -8   0   39.50    9.20
   7  -8   0   19.20    6.20
   7  -8   0   10.20    7.30
   7  -8   0   20.10    7.20
   7  -8   0   12.70    9.40
  -7  -8   0   21.20    5.90
   7   8   0   20.80   10.60
   7   8   0   19.70    8.20
   8  -8   0  108.39   11.20
   8  -8   0   91.49   12.10
   8  -8   0  108.09   15.10
  -8  -8   0  112.19   11.60
   8  -8   0  111.09   11.20
  -8  -8   0   81.49   11.80
  -8   8   0   74.69   14.80
   8   8   0  109.99   14.70
   8   8   0   95.49   16.90
  -9  -8   0   -6.80    4.60
   9  -8   0    4.90    5.10
   9  -8   0    8.20    4.20
   9  -8   0    0.80    5.50
   9  -8   0    0.20    7.40
   9   8   0    8.20    8.80
 -10  -8   0  449.86   24.20
  10  -8   0  455.25   30.70
  10  -8   0  483.55   25.20
  10  -8   0  415.66   23.20
  10   8   0  367.86   30.90
  10   8   0  457.55   27.10
 -11  -8   0    4.10    6.40
  11  -8   0   10.60    6.20
  11  -8   0    0.80    6.00
  11  -8   0    0.80    8.00
  11   8   0    3.80    6.70
 -11   8   0   -6.90    5.80
  11   8   0    2.30    8.80
 -12  -8   0  347.17   23.50
  12  -8   0  307.87   21.40
  12  -8   0  277.57   28.30
  12   8   0  348.47   23.90
  12   8   0  310.07   28.70
 -12   8   0  328.87   25.90
  13  -8   0    2.90    6.70
  13  -8   0   -4.50    8.80
  13   8   0   10.20    7.50
  13   8   0    2.40    9.00
 -13   8   0   -1.00    9.30
  14  -8   0  316.57   23.30
  14  -8   0  286.67   30.40
  14   8   0  293.47   35.90
 -14   8   0  304.77   30.30
  15  -8   0    5.10    8.70
  15  -8   0    5.30   10.60
  15   8   0    5.50   11.80
 -15   8   0   12.00   11.10
   0  -9   0    1.10    6.40
   0  -9   0   -0.80    6.10
   0  -9   0   -3.00    1.80
   0  -9   0    3.80    4.00
   0   9   0   10.20    8.80
  -1  -9   0  480.25   31.40
  -1  -9   0  437.96   15.60
  -1  -9   0  467.25   21.60
  -1  -9   0  426.86   25.50
   1  -9   0  446.76   20.40
   1  -9   0  454.25   25.90
   1  -9   0  459.35   25.40
   1  -9   0  453.45   15.80
   1   9   0  441.86   30.30
   2  -9   0  298.37   19.60
   2  -9   0  260.97   11.40
  -2  -9   0  280.47   20.40
   2  -9   0  253.87   19.70
   2  -9   0  273.77   14.90
  -2  -9   0  297.17   16.90
  -2  -9   0  277.17   11.40
   2   9   0  289.47   25.00
  -3  -9   0  309.57   13.10
   3  -9   0  275.97   15.40
  -3  -9   0  317.07   18.10
   3  -9   0  275.47   20.10
   3  -9   0  334.07   20.20
   3   9   0  290.57   21.90
   3   9   0  336.47   26.60
   4  -9   0   50.79   10.20
  -4  -9   0   59.99    9.70
   4  -9   0   52.99    7.50
  -4  -9   0   48.80    6.10
   4  -9   0   45.10    9.30
   4   9   0   40.70   12.70
   4   9   0   58.89   11.80
   5  -9   0  783.42   41.00
   5  -9   0  793.82   36.50
   5  -9   0  813.22   34.80
  -5  -9   0  744.03   34.10
  -5  -9   0  804.92   29.30
   5  -9   0  788.32   30.90
   5   9   0  836.12   44.20
   5   9   0  809.92   39.10
   6  -9   0   29.20    7.80
   6  -9   0   36.50   10.70
  -6  -9   0   23.40    5.70
   6  -9   0   26.90    8.40
   6  -9   0   34.60    6.80
  -6  -9   0   26.60    8.10
   6   9   0   40.20   12.50
   6   9   0   23.70    8.70
   7  -9   0  973.40   42.40
  -7  -9   0  998.30   42.20
   7  -9   0  974.30   37.50
  -7  -9   0  988.40   37.10
   7  -9   0 1005.00   48.40
   7  -9   0  965.50   45.90
   7  -9   0  983.50   39.70
   7   9   0  982.40   45.00
   7   9   0 1001.20   51.39
   8  -9   0    4.40    5.20
   8  -9   0    6.50    8.00
  -8  -9   0   11.00    7.20
   8  -9   0   -5.20    8.80
  -8  -9   0   -4.40    4.70
   8  -9   0    8.40    7.40
   8  -9   0   -0.70    5.20
   8   9   0    2.40    6.50
   8   9   0    4.60    9.20
  -9  -9   0  340.17   19.80
   9  -9   0  293.07   24.50
   9  -9   0  306.77   18.70
  -9  -9   0  318.77   23.00
   9  -9   0  341.47   22.30
   9   9   0  265.07   22.40
   9   9   0  298.27   28.10
  10  -9   0   11.90    6.20
  10  -9   0    1.80    7.40
 -10  -9   0    2.40    5.80
  10  -9   0   -4.20    6.50
  10   9   0    5.10    9.20
  10   9   0    3.90    7.20
  11  -9   0  217.48   24.50
 -11  -9   0  157.88   16.70
  11  -9   0  194.18   16.20
  11   9   0  169.38   25.10
  11   9   0  201.68   22.10
  12  -9   0    6.40    6.70
  12  -9   0   25.00   11.50
  12   9   0   -7.40    6.20
  12   9   0   -5.80    7.80
  13  -9   0  164.48   17.70
  13  -9   0  157.08   22.60
  13   9   0  127.79   18.50
  13   9   0  122.99   23.30
 -13   9   0  153.48   21.70
  14  -9   0   14.90    9.00
  14  -9   0    4.00   11.20
  14   9   0    9.00   12.10
 -14   9   0   16.00   11.30
  15  -9   0  283.57   26.60
  15  -9   0  323.07   35.60
 -15   9   0  226.68   28.70
  15   9   0  257.57   34.50
   0 -10   0  514.55   29.10
   0 -10   0  525.45   29.60
   0 -10   0  514.45   23.90
   0  10   0  476.15   35.30
  -1 -10   0    7.90    5.30
   1 -10   0   21.30    8.70
   1 -10   0   16.00    5.50
   1 -10   0    9.70    7.50
  -1 -10   0    4.90    7.90
  -1 -10   0   17.60    8.80
   1  10   0   17.80   11.80
  -2 -10   0  410.76   26.10
  -2 -10   0  401.26   21.30
   2 -10   0  400.06   25.10
   2 -10   0  369.06   25.00
   2 -10   0  364.56   19.00
   2  10   0  331.67   28.50
   3 -10   0   18.40    9.20
   3 -10   0   18.50    8.30
  -3 -10   0    8.10    5.90
  -3 -10   0   15.00    8.90
   3 -10   0   33.00    6.80
   3  10   0   11.60   11.00
   4 -10   0  641.84   26.90
  -4 -10   0  629.34   29.90
   4 -10   0  674.03   33.80
   4 -10   0  604.44   31.50
   4  10   0  589.84   38.80
  -5 -10   0   51.39    9.70
   5 -10   0   39.20   12.00
   5 -10   0   52.19    8.20
   5 -10   0   36.00   11.20
   5 -10   0   48.60   10.70
   5  10   0   30.70   11.30
   5  10   0   50.39   14.60
   6 -10   0  690.03   28.70
   6 -10   0  675.43   32.50
  -6 -10   0  679.03   33.00
   6 -10   0  726.43   40.10
   6 -10   0  668.73   34.60
   6  10   0  607.14   40.50
   6  10   0  636.84   36.80
   7 -10   0   -4.10    6.40
   7 -10   0   -3.50    6.70
   7 -10   0    7.90    6.70
   7 -10   0   -2.60    4.70
   7 -10   0    6.60    8.00
  -7 -10   0    3.50    7.50
   7  10   0   -7.40    6.20
   7  10   0   -7.50    6.30
   8 -10   0  538.25   25.80
   8 -10   0  551.84   31.00
  -8 -10   0  542.45   30.70
   8 -10   0  542.95   35.80
   8 -10   0  555.94   35.00
   8 -10   0  547.55   27.60
   8  10   0  597.24   34.80
   8  10   0  514.25   37.50
   9 -10   0   -1.30    7.80
   9 -10   0   14.30    6.40
  -9 -10   0    6.30    8.00
   9 -10   0    2.40    7.40
   9  10   0   12.20    9.50
   9  10   0   11.60   12.10
 -10 -10   0  154.28   19.10
  10 -10   0  114.09   13.70
  10 -10   0  146.79   21.90
  10 -10   0  114.79   16.30
  10  10   0   89.59   19.90
  10  10   0  127.09   19.40
  11 -10   0    5.40    6.40
  11 -10   0    0.10    8.30
  11  10   0    9.80   11.30
  11  10   0  -11.20    7.10
  12 -10   0   42.90   10.00
  12 -10   0   25.80   12.50
  12  10   0   68.09   19.00
  13 -10   0   -9.40    9.50
  13 -10   0    3.50    7.80
  13  10   0   -2.60   11.20
  14 -10   0  167.58   20.10
  14 -10   0  212.38   28.90
  14  10   0  229.18   33.50
 -14  10   0  184.58   26.40
   0 -11   0  -10.70    4.40
   0 -11   0    2.50    7.80
   0 -11   0   -0.50    8.00
   0  11   0   -7.20    9.00
  -1 -11   0  689.83   31.20
   1 -11   0  710.93   30.30
  -1 -11   0  710.73   37.60
  -1 -11   0  752.72   38.30
   1 -11   0  735.23   37.10
   1 -11   0  650.13   36.90
   1  11   0  689.03   45.00
  -2 -11   0    2.90    5.90
   2 -11   0   -0.30    4.90
  -2 -11   0    3.90    8.20
   2 -11   0    3.00    8.60
   2 -11   0    4.00    8.10
   2  11   0    4.10    9.80
  -3 -11   0  479.75   31.40
  -3 -11   0  538.25   27.30
   3 -11   0  524.95   24.30
   3 -11   0  519.15   31.20
   3 -11   0  549.45   31.20
   3  11   0  455.95   36.70
  -4 -11   0   41.70   10.10
   4 -11   0   46.00   11.70
   4 -11   0   42.20    7.80
   4 -11   0   47.40   12.20
   4  11   0   22.60   12.40
  -5 -11   0  145.89   15.70
   5 -11   0  154.58   17.60
   5 -11   0  160.48   13.00
   5 -11   0  169.78   21.90
   5 -11   0  163.88   19.90
   5  11   0  130.29   24.10
   6 -11   0   98.49   11.40
   6 -11   0   80.69   13.90
   6 -11   0   98.69   18.10
  -6 -11   0  105.29   14.50
   6 -11   0   92.39   14.20
   6  11   0   82.89   19.00
   7 -11   0  188.68   20.70
   7 -11   0  197.18   14.80
  -7 -11   0  158.38   17.80
   7 -11   0  178.08   22.40
   7 -11   0  185.38   19.00
   7  11   0  131.99   23.30
   8 -11   0   13.50    7.00
   8 -11   0    6.80    8.70
   8 -11   0   23.70   12.00
  -8 -11   0   27.10   10.40
   8 -11   0   10.90    6.60
   8  11   0   25.60   13.00
  -9 -11   0  161.68   19.70
   9 -11   0  207.18   21.60
   9 -11   0  178.38   23.80
   9 -11   0  184.38   15.30
   9  11   0  199.78   28.70
  10 -11   0   -9.50    8.70
 -10 -11   0   -3.00    8.60
  10 -11   0   10.70    7.20
  10  11   0   20.90   14.00
  11 -11   0   90.79   18.10
  11 -11   0  140.19   15.90
 -11 -11   0  106.99   17.30
  11  11   0   98.19   22.30
  12 -11   0   18.80    8.60
 -12 -11   0    3.20   12.70
  12 -11   0    5.00   11.30
  12  11   0    7.70   12.00
   0 -12   0  482.05   31.40
   0 -12   0  518.15   32.50
   0 -12   0  508.15   25.60
   0  12   0  458.15   37.90
   1 -12   0   30.50    7.60
  -1 -12   0    9.80    6.70
   1 -12   0   21.00   10.30
  -1 -12   0   10.10    9.90
  -1 -12   0    5.90   11.10
   1 -12   0   27.50   12.40
   1  12   0   24.40   15.30
  -2 -12   0  298.17   29.20
   2 -12   0  320.47   26.10
   2 -12   0  323.37   25.70
   2 -12   0  296.17   18.00
  -2 -12   0  275.17   20.00
   2  12   0  217.38   30.50
   3 -12   0   -0.90    4.80
   3 -12   0   -5.70    7.20
  -3 -12   0    5.30   10.50
  -3 -12   0   -8.10    5.50
   3 -12   0    5.90    8.50
   3  12   0   -8.70    8.70
  -4 -12   0  253.27   19.90
   4 -12   0  219.28   23.40
   4 -12   0  230.68   16.20
  -4 -12   0  274.87   34.90
   4 -12   0  270.37   22.90
   4  12   0  225.08   30.80
  -5 -12   0   15.00    8.60
   5 -12   0    5.00    8.00
   5 -12   0    5.30    8.70
   5 -12   0    6.00    5.80
   5  12   0   -1.30   11.20
   6 -12   0   48.40    9.20
   6 -12   0   61.09   13.30
  -6 -12   0   37.70   10.60
   6 -12   0   73.39   14.40
   6  12   0   78.29   20.20
   7 -12   0   -4.00    8.50
   7 -12   0   -7.00    5.10
   7 -12   0    9.00   10.00
  -7 -12   0   -1.70    7.30
   7 -12   0    9.40    8.60
   7  12   0   -2.30   11.30
  -8 -12   0  149.39   18.50
   8 -12   0  108.19   20.60
   8 -12   0  153.88   15.10
   8 -12   0  119.19   18.50
   8  12   0  122.79   24.50
   9 -12   0    7.60    6.50
   9 -12   0   18.20   11.00
  -9 -12   0    1.80    8.50
   9  12   0   10.90   15.20
  10 -12   0  163.78   25.20
 -10 -12   0  143.09   20.50
  10 -12   0  188.68   18.10
  10  12   0  201.08   31.30
  11 -12   0    8.30   11.70
  11 -12   0    2.30    7.20
 -11 -12   0   -0.50    9.90
  11  12   0   10.60   13.60
   0 -13   0  -13.30   10.00
   0 -13   0   -2.40    5.60
   0  13   0   14.60   13.40
  -1 -13   0  218.08   18.40
   1 -13   0  229.98   25.40
  -1 -13   0  230.28   25.90
   1 -13   0  246.78   18.00
   1  13   0  257.07   35.10
  -2 -13   0   40.00   10.30
   2 -13   0   20.90   12.00
   2 -13   0   42.50    8.70
  -2 -13   0   28.20   12.90
   2  13   0   40.60   18.90
  -3 -13   0  209.18   25.50
  -3 -13   0  209.28   20.20
   3 -13   0  267.97   26.50
   3 -13   0  190.58   15.60
   3  13   0  185.48   29.30
   4 -13   0   46.70   12.90
  -4 -13   0   16.80    9.00
  -4 -13   0   38.40   14.20
   4 -13   0   42.30    8.70
   4  13   0   42.50   16.60
  -5 -13   0   99.39   14.50
   5 -13   0   84.39   11.60
   5 -13   0   75.59   15.80
   5  13   0   74.19   20.60
  -6 -13   0   58.79   13.40
   6 -13   0   61.69   10.10
   6 -13   0   44.70   13.30
   6  13   0   29.50   15.70
   7 -13   0  253.97   17.60
   7 -13   0  198.68   25.70
  -7 -13   0  196.88   22.40
   7  13   0  224.98   33.20
   8 -13   0    1.20    6.10
  -8 -13   0    4.60    9.50
   8 -13   0   -5.60   11.10
   8  13   0  -12.30   13.20
   9 -13   0  249.48   18.70
   9 -13   0  251.17   29.10
  -9 -13   0  263.77   26.20
   9  13   0  312.77   40.60
   0 -14   0  509.55   35.80
   0 -14   0  556.54   28.60
   0  14   0  411.56   46.70
   1 -14   0   56.59   16.10
  -1 -14   0   27.30   14.40
  -1 -14   0   44.10   10.50
   1 -14   0   41.30    9.80
   1  14   0   64.09   21.80
   2 -14   0  140.49   15.30
   2 -14   0  190.58   24.60
  -2 -14   0  161.38   17.60
  -2 -14   0  129.89   22.20
   2  14   0  168.68   30.30
  -3 -14   0  -11.70   12.50
   3 -14   0   -0.80    9.70
  -3 -14   0    4.60    7.20
   3 -14   0   -2.60    5.60
   3  14   0   -9.20   11.20
  -4 -14   0  156.88   19.20
   4 -14   0  183.58   24.10
  -4 -14   0  117.39   22.00
   4 -14   0  153.18   15.70
   4  14   0  150.08   27.70
  -5 -14   0    3.80    8.80
   5 -14   0   -5.30    5.90
   5 -14   0   -0.80   10.40
   5  14   0   15.30   14.50
   6 -14   0  164.18   16.20
  -6 -14   0  173.58   20.60
   6 -14   0  172.58   22.90
   6  14   0  135.29   27.20
  -7 -14   0   32.20   11.60
   7  14   0   22.20   18.20
   0 -15   0  -10.00   11.10
   0 -15   0   -2.60    6.60
   0  15   0   -8.90   13.30
  -1 -15   0  177.88   26.10
  -1 -15   0  230.48   21.70
   1 -15   0  253.27   19.60
   1 -15   0  244.68   29.60
   1  15   0  230.98   36.80
   2 -15   0   14.40    7.60
  -2 -15   0   -6.20   12.00
   2 -15   0    0.40   12.80
  -2 -15   0    2.60    8.10
   2  15   0   -3.30   14.00
 -18   0   1   13.90   10.10
 -17   0   1  102.99   16.60
 -16   0   1    5.10    7.50
 -15   0   1    2.00    6.40
 -14   0   1    3.50    6.90
 -13   0   1  144.49   16.00
 -12   0   1    0.80    5.30
 -12   0   1   -4.60    4.10
  12   0  -1    3.10    3.30
  11   0  -1   75.39    7.70
 -11   0   1   78.69    9.90
 -11   0   1   73.59   10.60
 -10   0   1    1.90    3.90
  10   0  -1    2.20    2.70
 -10   0   1    3.10    4.90
  -9   0   1   81.89    8.80
   9   0  -1   97.59    7.20
  -9   0   1   75.39   11.60
  -9   0   1  109.89   11.00
   8   0  -1   10.50    3.10
  -8   0   1    7.50    4.50
  -8   0   1    8.40    4.10
  -8   0   1    0.10    4.20
   7   0  -1  135.29    7.70
  -7   0   1  135.89   11.10
  -7   0   1  144.89    9.10
  -7   0   1  129.39    9.40
  -6   0   1    1.50    2.90
  -6   0   1    5.00    3.10
  -6   0   1   -2.10    2.20
   6   0  -1    1.00    1.90
   5   0  -1 1208.48   37.90
  -5   0   1 1216.48   38.90
  -5   0   1 1236.98   39.80
  -5   0   1 1229.58   41.90
   4   0  -1    1.70    1.60
  -4   0   1    4.10    2.50
  -4   0   1    6.40    2.50
   4   0  -1    1.50    2.10
  -4   0   1    2.30    2.60
  -4   0   1    3.90    1.80
  -3   0   1    6.10    2.00
  -3   0   1    6.60    2.40
  -3   0   1    4.80    2.00
  -3   0   1    5.90    1.60
   3   0  -1    6.90    2.30
   3   0  -1    8.00    2.00
   2   0  -1    3.00    1.70
  -2   0   1   -1.00    1.30
   2   0  -1    0.50    1.10
  -2   0   1   -2.60    1.10
  -2   0   1   -0.70    0.40
  -2   0   1    2.80    1.30
   1   0  -1    0.10    0.10
  -1   0   1   -0.10    0.10
  -1   0   1    0.40    0.40
  -1   0   1    0.00    0.20
   1   0  -1    0.00    0.40
  -1   0   1    0.10    0.40
  -1   0   1    0.30    0.40
   1   0  -1   -0.20    0.30
   0   0   1    0.00    0.10
   0   0   1    0.20    0.10
   0   0   1    0.00    0.20
   1   0   1    0.00    0.30
  -1   0  -1   -0.20    0.20
   1   0   1    0.30    0.40
  -2   0  -1    0.50    0.70
   2   0   1   -0.60    1.00
   2   0   1    0.70    0.40
  -2   0  -1   -0.10    0.60
   2   0   1    1.20    0.60
   2   0   1   -0.50    0.60
   2   0   1    1.80    1.10
   3   0   1  640.44   22.30
  -3   0  -1  695.03   22.60
   3   0   1  647.84   23.20
  -3   0  -1  697.23   22.50
   3   0   1  717.53   20.30
  -3   0  -1  684.83   24.60
   4   0   1    1.50    1.10
  -4   0  -1    0.40    1.90
   4   0   1   -1.60    1.90
   4   0   1    0.40    1.70
  -4   0  -1    2.90    2.80
  -4   0  -1    1.80    2.20
   5   0   1    3.20    2.90
  -5   0  -1    3.10    2.50
  -5   0  -1    3.60    3.30
  -5   0  -1    1.20    2.20
   5   0   1    1.60    1.30
  -5   0  -1    4.20    3.70
  -6   0  -1    5.20    2.90
  -6   0  -1    4.80    3.10
  -6   0  -1    4.20    3.50
   6   0   1    0.60    1.30
   6   0   1   -2.70    2.80
  -6   0  -1    1.20    3.10
  -7   0  -1   80.49   10.50
  -7   0  -1   87.99    8.40
  -7   0  -1   87.29   10.10
   7   0   1   66.59    8.50
   7   0   1   87.49    5.20
  -7   0  -1   72.49    8.10
  -8   0  -1   -0.10    4.10
   8   0   1    2.60    2.10
   8   0   1    1.30    4.10
  -8   0  -1    5.80    4.40
  -8   0  -1   10.90    5.50
   9   0   1    8.60    2.60
   9   0   1    6.70    4.90
  -9   0  -1    5.20    4.70
  -9   0  -1   -1.00    3.90
 -10   0  -1   -2.70    4.00
  10   0   1    9.70    5.50
  10   0   1    1.00    2.20
  11   0   1  198.68    9.70
 -11   0  -1  201.18   15.10
  11   0   1  192.68   16.60
  12   0   1    5.70    6.50
 -12   0  -1   -0.70    5.10
 -13   0  -1  497.85   27.70
  13   0   1  510.95   30.10
  14   0   1   -7.20    6.30
 -14   0  -1    7.40    8.00
 -15   0  -1   95.59   15.60
  15   0   1  111.09   18.10
  16   0   1  -10.50    6.90
 -16   0  -1   12.80    9.10
 -17   0  -1   40.60   12.10
  17   0   1   37.40   13.10
 -18   0  -1    1.20    9.00
  18   0   1   14.50   13.10
 -18  -1   1   67.39   15.30
 -18   1   1   66.19   15.10
 -17  -1   1    0.50    7.20
 -17   1   1   12.10    8.50
 -16  -1   1    0.60    6.70
 -16   1   1   15.40    9.40
 -15  -1   1   19.00    8.50
 -15   1   1    7.10    7.80
 -14  -1   1   59.99   11.40
 -14   1   1   82.69   12.70
 -14   1   1   51.39   11.40
 -13  -1   1    7.20    6.40
 -13  -1   1   -0.90    6.10
 -13   1   1   10.20    6.60
 -13   1   1   13.30    7.70
  12  -1  -1  260.77   12.90
 -12  -1   1  247.68   18.80
 -12  -1   1  209.48   16.10
 -12   1   1  228.58   16.40
 -12   1   1  213.48   16.90
  12   1  -1  236.38   12.90
 -11  -1   1   70.99   10.60
 -11  -1   1   90.39   11.80
  11  -1  -1   87.49    7.50
 -11   1   1   88.99   10.80
 -11   1   1   83.99   11.50
  11   1  -1   86.79    7.80
 -10  -1   1   85.59   10.80
 -10  -1   1  125.49   13.20
  10  -1  -1  114.99    8.10
 -10   1   1   94.19   11.50
  10   1  -1   88.29    7.60
 -10   1   1  133.99   12.70
  -9  -1   1   -1.50    3.70
  -9  -1   1    5.90    5.00
   9  -1  -1    5.10    3.00
  -9  -1   1    9.30    3.70
  -9  -1   1    6.10    4.60
   9   1  -1    6.30    3.10
  -9   1   1    6.80    4.30
  -9   1   1   10.80    5.70
  -8  -1   1    9.10    3.60
  -8  -1   1   14.30    4.50
  -8  -1   1   16.60    6.10
  -8  -1   1    8.50    4.50
  -8   1   1   13.30    5.50
   8   1  -1   13.30    3.60
  -8   1   1   11.10    4.40
  -8   1   1   11.90    4.90
  -7  -1   1   97.09    7.20
  -7  -1   1   94.49   10.40
  -7  -1   1   91.59    8.90
  -7  -1   1   99.79    9.80
  -7   1   1  103.29    8.30
  -7   1   1  102.39   10.70
  -7   1   1  103.09    9.90
   7   1  -1  103.69    7.00
  -6  -1   1   21.90    4.10
  -6  -1   1   28.10    5.50
  -6  -1   1   32.30    4.20
  -6  -1   1   33.90    5.20
  -6   1   1   24.40    4.70
  -6   1   1   31.40    6.10
  -6   1   1   30.20    4.90
   6   1  -1   35.70    4.40
  -5  -1   1  640.24   21.40
   5  -1  -1  629.04   21.50
   5  -1  -1  630.34   22.70
  -5  -1   1  623.14   25.10
  -5  -1   1  631.34   23.60
  -5   1   1  626.84   23.00
  -5   1   1  607.84   24.80
   5   1  -1  667.83   21.90
  -5   1   1  616.84   23.20
  -4  -1   1  960.90   29.10
  -4  -1   1 1010.40   31.60
  -4  -1   1  978.70   32.80
  -4  -1   1  950.80   31.30
   4  -1  -1  969.30   29.80
   4  -1  -1  949.60   32.80
   4  -1  -1  982.10   30.60
   4  -1  -1  770.12   30.40
  -4   1   1  966.90   31.00
   4   1  -1  959.90   30.00
  -4   1   1  953.80   32.60
   4   1  -1  803.32   31.90
  -3  -1   1   55.99    4.70
  -3  -1   1   57.79    4.50
   3  -1  -1   59.19    3.10
  -3  -1   1   62.99    5.40
   3  -1  -1   51.79    4.20
   3  -1  -1   62.79    4.50
  -3  -1   1   58.39    3.20
   3  -1  -1   58.79    4.00
  -3  -1   1   64.89    4.70
   3  -1  -1   62.59    4.30
   3   1  -1   57.29    4.50
   3   1  -1   60.69    4.10
  -3   1   1   49.50    4.10
  -3   1   1   61.99    4.90
  -3   1   1   58.09    5.40
   2  -1  -1  106.09    4.90
   2  -1  -1  103.79    4.80
  -2  -1   1  102.39    5.20
  -2  -1   1  105.99    5.80
  -2  -1   1  101.19    5.30
  -2   1   1   91.59    5.60
  -2   1   1   91.09    5.20
   0   1   1    0.10    0.40
   0   1   1   -0.30    0.30
   1  -1   1   39.10    2.50
   1  -1   1   29.00    1.80
  -2  -1  -1   74.79    4.60
   2  -1   1   71.29    4.40
   2  -1   1   71.79    3.10
   2  -1   1   66.39    3.60
   2   1   1   76.69    4.50
   2   1   1   73.29    4.10
   3  -1   1  488.25   20.90
   3  -1   1  475.75   16.80
  -3  -1  -1  495.95   16.60
   3  -1   1  501.15   17.50
  -3  -1  -1  472.55   17.50
   3  -1   1  489.85   18.10
   3  -1   1  506.95   16.70
  -3  -1  -1  503.95   17.40
   3  -1   1  487.25   15.40
   3   1   1  503.35   17.50
   3   1   1  471.95   18.00
   3   1   1  464.35   15.80
  -3   1  -1  464.95   17.50
   4  -1   1 1792.72   57.09
   4  -1   1 1799.72   53.29
   4  -1   1 1870.31   55.89
  -4  -1  -1 1823.12   56.29
   4  -1   1 1871.21   55.49
  -4  -1  -1 1763.32   60.89
  -4  -1  -1 1792.52   55.19
   4   1   1 1807.22   57.39
   4   1   1 1863.21   53.89
  -4   1  -1 1806.62   56.39
  -4   1  -1 1875.81   56.89
  -5  -1  -1   11.80    3.30
  -5  -1  -1    5.30    2.90
   5  -1   1    7.60    3.00
   5  -1   1    2.30    2.80
   5  -1   1   10.20    2.90
  -5  -1  -1   12.40    4.20
  -5   1  -1    5.40    2.90
   5   1   1   11.60    2.20
   5   1   1    2.50    2.90
  -5   1  -1    6.30    3.10
   6  -1   1  128.29    9.70
   6  -1   1  134.19    9.20
  -6  -1  -1  158.48   11.40
  -6  -1  -1  136.39    8.60
  -6  -1  -1  137.09    9.70
   6   1   1  137.79    6.80
  -6   1  -1  128.49    9.30
   6   1   1  140.49   10.20
  -6   1  -1  131.59    9.10
   7  -1   1  128.89   10.60
  -7  -1  -1  141.89    9.40
   7  -1   1  154.88   10.60
  -7  -1  -1  140.99   10.30
  -7   1  -1  129.79    9.70
  -7   1  -1  128.49   11.30
  -7   1  -1  115.49    9.60
   7   1   1  153.78   11.30
   7   1   1  121.59    6.90
  -8  -1  -1   69.59    9.10
   8  -1   1   63.99    8.40
  -8  -1  -1   96.49   12.00
   8  -1   1   59.49    4.90
   8  -1   1   72.59    9.90
  -8  -1  -1   74.49    8.40
  -8   1  -1   71.79    8.80
  -8   1  -1   61.59    8.20
   8   1   1   68.09    5.40
   8   1   1   50.79    8.50
  -8   1  -1   66.99    9.80
   9  -1   1   16.30    3.10
   9  -1   1   30.10    7.40
  -9  -1  -1    9.50    4.80
  -9  -1  -1   19.60    6.50
  -9   1  -1   20.40    6.10
  -9   1  -1   22.40    6.20
   9   1   1   18.20    6.20
   9   1   1   20.60    3.70
  10  -1   1   39.80    8.90
 -10  -1  -1   63.89   10.40
 -10  -1  -1   51.19    8.60
  10  -1   1   58.49    5.20
  10   1   1   54.19    9.90
  10   1   1   55.99    5.60
 -10   1  -1   53.79    8.60
 -10   1  -1   59.29    9.30
  11  -1   1   85.69   12.60
 -11  -1  -1   99.09   11.60
  11  -1   1   81.89    6.10
  11   1   1   88.69    6.80
  11   1   1   90.99   12.90
 -11   1  -1   92.49   11.80
 -11   1  -1   92.99   12.30
 -12  -1  -1  296.97   19.10
  12  -1   1  266.17   21.30
 -12   1  -1  300.67   19.50
 -12   1  -1  304.97   20.00
  12   1   1  320.37   22.30
 -13  -1  -1   -4.30    4.90
  13  -1   1   -2.30    5.90
  13   1   1    2.50    6.30
 -13   1  -1   -3.10    5.80
 -14  -1  -1  197.58   19.20
  14  -1   1  181.78   21.20
  14   1   1  149.29   19.70
 -14   1  -1  211.88   18.20
  15  -1   1   35.70   11.50
 -15  -1  -1   28.50    8.90
 -15   1  -1   16.00    8.90
  15   1   1   21.10    9.90
 -16  -1  -1   12.40    8.70
  16  -1   1   19.10   11.50
 -16   1  -1   37.40   11.50
  16   1   1   28.90   13.20
  17  -1   1   -2.40   10.30
 -17  -1  -1    4.50    9.00
  17   1   1    1.90   10.20
 -17   1  -1   21.30   11.40
 -18  -1  -1   36.40   13.00
  18  -1   1   27.80   14.80
 -18   1  -1   43.30   13.10
  18   1   1   39.60   15.30
 -18  -2   1   62.99   13.20
 -18   2   1   52.59   14.00
 -17  -2   1    5.90    9.00
 -17   2   1  -16.80    7.10
 -16  -2   1   35.30   10.10
 -16   2   1   25.40    9.60
 -16   2   1    5.60    8.20
 -15  -2   1    2.70    7.20
 -15   2   1    9.40    7.70
 -15   2   1    2.10    7.50
 -14  -2   1   76.89   13.00
 -14  -2   1   54.79   11.70
 -14   2   1   93.69   14.20
 -14   2   1   70.09   12.80
 -13  -2   1  176.98   15.20
 -13  -2   1  186.48   19.30
 -13   2   1  209.98   17.60
 -13   2   1  206.48   16.80
 -12  -2   1    8.30    6.50
  12  -2  -1    5.90    3.70
 -12  -2   1   -1.90    5.50
  12   2  -1    2.40    3.70
 -12   2   1    4.70    5.40
 -12   2   1    2.80    5.70
 -11  -2   1  312.47   18.50
 -11  -2   1  320.87   19.90
  11  -2  -1  244.98   21.40
  11  -2  -1  317.17   15.00
  11   2  -1  301.97   15.40
 -11   2   1  326.07   19.80
 -11   2   1  296.07   19.00
 -10  -2   1   91.29   11.60
 -10  -2   1  101.29   11.10
  10  -2  -1   80.89   10.60
  10   2  -1   87.29    7.90
 -10   2   1  108.89   12.00
 -10   2   1  103.19   11.90
  -9  -2   1   40.40    6.90
  -9  -2   1   53.09    8.70
   9  -2  -1   65.09    9.10
  -9   2   1   45.50    7.90
  -9   2   1   57.29    8.80
   9   2  -1   43.40    6.00
  -8  -2   1    2.50    4.00
  -8  -2   1    1.20    3.60
  -8  -2   1    7.20    4.70
   8  -2  -1    1.80    3.60
  -8   2   1   -1.10    4.40
   8   2  -1    1.60    2.90
  -8   2   1    2.30    5.00
  -8   2   1    2.30    3.80
   7  -2  -1   13.90    4.20
  -7  -2   1    1.30    3.80
   7  -2  -1   12.60    3.30
  -7  -2   1   18.60    5.80
  -7  -2   1   14.90    3.80
  -7   2   1   18.30    5.60
  -7   2   1   19.20    5.10
   7   2  -1   13.10    3.70
  -6  -2   1   64.79    7.70
   6  -2  -1   72.89    7.40
  -6  -2   1   82.49    9.50
   6  -2  -1   67.49    5.70
  -6  -2   1   71.09    6.70
  -6   2   1   59.99    7.30
  -6   2   1   77.69    9.20
   6   2  -1   72.49    6.10
   5  -2  -1  118.79    7.20
  -5  -2   1  113.99    8.20
   5  -2  -1  116.29    5.40
  -5  -2   1  135.09    9.90
   5  -2  -1  128.39    8.10
   5  -2  -1  123.39    7.50
  -5   2   1  125.49    9.40
  -5   2   1  124.49    8.40
   5   2  -1  120.69    7.50
  -4  -2   1   96.49    8.00
   4  -2  -1  101.69    5.00
  -4  -2   1   96.49    6.60
   4  -2  -1  106.69    6.30
   4  -2  -1  113.99    6.90
   4  -2  -1  113.89    6.50
  -4  -2   1  111.49    7.30
   4   2  -1   99.59    6.50
  -4   2   1   82.89    6.60
  -4   2   1   89.89    7.50
  -3  -2   1  257.97   10.90
  -3  -2   1  276.17   11.40
  -3  -2   1  294.87   12.30
   3  -2  -1  257.87   10.60
   3  -2  -1  252.97   10.90
   3  -2  -1  245.38    9.70
   3  -2  -1  242.08   10.40
  -3  -2   1  284.47   12.80
   3  -2  -1  249.08   10.30
  -3   2   1  270.17   12.70
   3   2  -1  275.37   13.20
  -3   2   1  248.28   12.50
  -3   2   1  249.08   11.40
   3   2  -1  259.67   11.20
   2  -2  -1  306.07   11.00
  -2  -2   1  318.77   11.60
  -2  -2   1  306.57   12.50
   2  -2  -1  306.37   10.80
   2  -2  -1  297.47   11.20
   2  -2  -1  296.07   11.20
   2  -2  -1  283.07   11.80
  -2  -2   1  303.27   12.90
  -2  -2   1  309.07   11.50
  -2  -2   1  305.07   11.20
   2  -2  -1  300.27   13.10
  -2   2   1  319.57   13.20
   2   2  -1  303.57   12.20
  -1  -2   1  462.25   16.40
  -1  -2   1  473.55   18.00
   1  -2  -1  507.35   16.50
   1  -2  -1  484.95   14.50
   1  -2  -1  504.25   16.40
  -1  -2   1  460.55   15.40
   1  -2  -1  458.55   14.00
   1  -2  -1  476.25   15.50
   0  -2   1    3.60    1.10
   0  -2   1    6.30    1.80
   0  -2   1    9.20    1.70
   0  -2   1   -0.10    1.00
   0  -2   1    5.50    1.40
   0  -2  -1   10.60    1.70
   0  -2   1    4.50    0.90
   0  -2  -1    0.50    0.80
   0  -2   1    4.30    1.20
   0  -2  -1    5.00    1.40
   0  -2  -1    0.60    0.80
   0  -2   1    3.00    2.20
   0   2   1    1.20    1.50
   1  -2   1   21.20    2.40
   1  -2   1   15.40    2.40
   1  -2   1    9.00    2.10
  -1  -2  -1   23.20    2.70
   1  -2   1   16.20    2.00
   1  -2   1   11.00    2.00
   1  -2   1   18.60    3.10
   1  -2   1   17.90    1.50
  -1  -2  -1   18.60    1.80
   1  -2   1   24.10    2.40
  -1  -2  -1    7.70    1.80
   1  -2   1   12.90    3.00
  -1  -2  -1   21.60    1.70
   1   2   1   13.80    2.80
   1   2   1   17.60    2.80
   1   2   1   16.50    2.70
   1   2   1   17.80    2.90
   2  -2   1   12.70    2.70
   2  -2   1   11.20    2.20
   2  -2   1   13.40    2.70
   2  -2   1    8.60    1.90
   2  -2   1   12.80    3.20
  -2  -2  -1    8.90    2.30
  -2  -2  -1   11.70    1.40
   2  -2   1    9.20    1.60
   2  -2   1    8.90    2.70
   2  -2   1    9.90    2.20
  -2  -2  -1   13.20    2.10
   2  -2   1   13.50    1.80
   2  -2   1    9.00    1.50
   2   2   1   16.20    2.90
   2   2   1   12.40    2.90
   2   2   1    9.60    2.70
   2   2   1   13.40    3.00
   3  -2   1  875.41   26.90
   3  -2   1  937.01   31.50
  -3  -2  -1  883.81   28.70
   3  -2   1  892.71   27.80
  -3  -2  -1  899.91   27.30
   3  -2   1  893.91   28.00
   3  -2   1  888.51   28.10
   3  -2   1  912.81   29.10
   3  -2   1  874.21   30.20
  -3  -2  -1  900.01   29.70
   3  -2   1  883.71   26.50
  -3  -2  -1  874.91   33.80
   3   2   1  877.41   28.70
   3   2   1  865.91   30.50
   3   2   1  859.61   31.00
   4  -2   1   52.59    7.70
   4  -2   1   51.69    4.10
  -4  -2  -1   53.59    5.50
  -4  -2  -1   51.19    6.50
   4  -2   1   48.70    4.80
   4  -2   1   48.50    2.90
   4  -2   1   55.69    4.60
   4  -2   1   59.19    6.40
  -4  -2  -1   49.90    4.10
   4   2   1   44.60    5.80
   4   2   1   52.79    5.10
  -4   2  -1   49.90    5.80
   5  -2   1   37.00    4.80
   5  -2   1   47.50    2.10
  -5  -2  -1   50.89    6.90
   5  -2   1   46.20    5.00
   5  -2   1   48.60    4.10
  -5  -2  -1   52.79    5.20
  -5  -2  -1   45.50    5.50
   5  -2   1   40.50    5.90
   5   2   1   50.79    5.10
   5   2   1   46.10    6.40
  -5   2  -1   53.39    6.70
   6  -2   1   28.70    4.80
  -6  -2  -1   23.80    4.60
   6  -2   1   38.50    4.10
  -6  -2  -1   35.60    6.70
   6  -2   1   34.60    5.10
   6  -2   1   32.80    6.10
  -6  -2  -1   20.60    4.60
  -6   2  -1   39.60    6.40
   6   2   1   28.90    4.20
   6   2   1   35.60    6.20
   7  -2   1  339.97   18.00
  -7  -2  -1  324.37   16.40
  -7  -2  -1  323.27   18.80
   7  -2   1  348.87   16.30
  -7  -2  -1  330.97   15.10
   7  -2   1  310.17   12.80
   7   2   1  326.47   17.90
  -7   2  -1  301.77   16.40
  -7   2  -1  297.17   18.40
   7   2   1  330.77   14.00
  -8  -2  -1   35.60    6.80
   8  -2   1   47.20    8.50
   8  -2   1   36.00    6.20
  -8  -2  -1   42.90    6.50
  -8  -2  -1   55.39    9.40
  -8   2  -1   33.10    6.80
  -8   2  -1   41.60    8.30
   8   2   1   37.90    7.50
   8   2   1   34.30    5.10
  -8   2  -1   41.80    7.40
  -9  -2  -1    2.80    3.80
   9  -2   1   -2.00    4.60
   9  -2   1    0.40    4.10
  -9  -2  -1   -2.30    4.20
   9   2   1   -2.10    4.70
   9   2   1    1.40    2.70
  -9   2  -1   -1.10    4.00
  -9   2  -1    1.80    4.50
  10  -2   1   52.89    9.80
 -10  -2  -1   47.30    8.20
 -10  -2  -1   47.90    9.00
  10  -2   1   43.80    8.60
  10  -2   1   55.29    5.60
 -10   2  -1   49.70    9.30
 -10   2  -1   42.00    8.50
  10   2   1   43.30    6.00
  10   2   1   44.40    9.00
 -11  -2  -1  197.18   16.50
 -11  -2  -1  179.18   14.30
  11  -2   1  162.78    9.30
  11  -2   1  176.68   16.70
  11  -2   1  154.78   17.00
  11   2   1  144.59   16.40
 -11   2  -1  194.28   15.00
 -11   2  -1  200.28   15.70
  11   2   1  178.38   10.50
 -12  -2  -1    5.90    5.70
  12  -2   1    1.70    5.80
  12  -2   1   -1.50    6.10
 -12   2  -1   13.60    6.80
  12   2   1   10.80    7.20
 -12   2  -1    1.10    5.20
 -13  -2  -1  114.79   13.90
  13  -2   1   89.59   14.90
  13  -2   1  100.29   13.70
  13   2   1  104.99   16.20
 -13   2  -1   97.29   14.10
 -13   2  -1   99.59   13.70
  14  -2   1    2.30    7.20
 -14  -2  -1   14.70    7.80
  14  -2   1   25.20   10.10
 -14   2  -1   15.30    8.00
 -14   2  -1   16.00    9.40
  14   2   1   16.40    9.40
  15  -2   1   29.00   11.40
  15  -2   1   48.20   12.00
 -15  -2  -1   21.30    9.80
 -15   2  -1   30.00   10.60
  15   2   1   32.00   11.10
 -16  -2  -1    9.80    8.40
  16  -2   1   11.10   10.90
 -16   2  -1    5.60    8.90
  16   2   1   -5.70    8.50
  17  -2   1   12.80   11.90
 -17  -2  -1   26.70   11.20
 -17   2  -1   35.50   12.30
  17   2   1   15.50   11.80
 -18  -2  -1   34.30   12.70
  18  -2   1   29.90   13.30
 -18   2  -1    6.00   10.10
  18   2   1   28.10   14.20
  18  -3  -1   81.69   20.80
 -18  -3   1   73.09   15.50
 -18   3   1   55.09   15.50
 -17  -3   1   55.89   13.00
  17  -3  -1   59.89   15.20
 -17   3   1   22.80   11.80
 -17   3   1   46.10   12.90
  16  -3  -1   72.39   15.00
 -16  -3   1   70.69   12.60
 -16   3   1   62.29   13.50
 -16   3   1   56.59   13.80
  15  -3  -1   -6.70    7.10
 -15  -3   1   12.80    8.20
 -15   3   1   15.30    8.80
 -15   3   1    9.80    8.40
  14  -3  -1   27.90    9.50
 -14  -3   1   30.10    9.70
 -14  -3   1   28.60    9.20
 -14   3   1   53.99   12.00
 -14   3   1   21.60    9.50
 -13  -3   1   82.29   13.00
 -13  -3   1   97.09   12.20
  13  -3  -1   89.09   13.70
 -13   3   1   95.39   13.60
 -13   3   1   66.39   12.40
  13   3  -1   91.89   10.40
 -12  -3   1  116.59   12.80
 -12  -3   1  117.59   14.60
  12  -3  -1   87.49   11.90
 -12   3   1   91.09   13.10
 -12   3   1   68.89   11.60
  12   3  -1  114.39   11.30
 -11  -3   1    6.70    6.50
 -11  -3   1   -2.90    5.00
  11  -3  -1    4.40    5.70
 -11   3   1   -2.70    4.80
  11   3  -1    3.00    4.30
 -10  -3   1   29.10    7.70
  10  -3  -1   25.70    6.70
 -10  -3   1   31.00    6.80
 -10   3   1   27.90    8.20
  10   3  -1   41.20    6.70
   9  -3  -1   19.00    4.60
  -9  -3   1   23.70    6.80
  -9  -3   1   22.30    5.70
   9  -3  -1   21.20    6.50
   9   3  -1   24.40    5.50
  -9   3   1   27.60    7.30
  -8  -3   1  130.09   13.50
   8  -3  -1   96.99   10.00
  -8  -3   1  104.19    8.30
  -8  -3   1   93.39    9.90
   8  -3  -1  128.49    8.80
  -8   3   1  128.99   12.40
   8   3  -1  125.29    9.30
  -8   3   1  104.09   12.40
   7  -3  -1   49.80    3.80
  -7  -3   1   40.90    5.60
  -7  -3   1   44.30    6.80
   7  -3  -1   54.89    6.30
   7  -3  -1   35.10    5.90
  -7  -3   1   43.10    7.70
   7   3  -1   39.40    5.80
  -7   3   1   49.99    8.10
  -7   3   1   56.99    8.10
  -6  -3   1    6.00    3.00
  -6  -3   1    3.30    3.10
   6  -3  -1    5.80    3.00
  -6  -3   1    8.20    4.50
   6  -3  -1    4.70    3.20
   6  -3  -1    5.80    2.00
   6  -3  -1    2.40    2.60
   6   3  -1    9.70    4.90
   6   3  -1   10.60    3.50
  -6   3   1    5.30    3.70
  -6   3   1   10.20    4.80
  -5  -3   1    4.20    3.10
   5  -3  -1    9.80    2.90
  -5  -3   1    9.30    4.30
   5  -3  -1    3.40    2.70
   5  -3  -1    7.20    3.10
   5  -3  -1    6.30    2.10
  -5   3   1    2.40    3.10
  -5   3   1    4.20    4.20
   5   3  -1   10.60    3.60
   5   3  -1    6.20    3.90
  -5   3   1    7.70    3.90
   4  -3  -1   49.60    4.20
   4  -3  -1   60.09    5.50
   4  -3  -1   49.40    5.00
  -4  -3   1   49.70    6.90
   4  -3  -1   52.69    2.80
   4  -3  -1   44.90    5.30
  -4  -3   1   45.10    5.20
  -4  -3   1   36.50    5.00
  -4   3   1   50.99    7.40
  -4   3   1   60.69    7.90
   4   3  -1   46.70    5.90
   4   3  -1   53.69    7.60
   3  -3  -1  171.48    8.00
   3  -3  -1  167.88    9.10
  -3  -3   1  171.88    8.90
  -3  -3   1  167.48    8.30
  -3  -3   1  175.88   10.50
   3  -3  -1  163.78    8.20
  -3  -3   1  168.48    8.80
   3  -3  -1  168.98    8.30
   3  -3  -1  162.88    7.80
   3   3  -1  175.48   10.90
   3   3  -1  167.08    9.60
  -3   3   1  160.78   10.40
  -2  -3   1  136.39    7.00
   2  -3  -1  154.58    6.60
   2  -3  -1  151.98    8.60
   2  -3  -1  153.18    5.80
   2  -3  -1  145.39    7.10
   2  -3  -1  154.08    7.90
  -2  -3   1  163.08    7.80
   2  -3  -1  162.78    7.50
  -2  -3   1  156.38    7.80
   2  -3  -1  148.59    8.70
   2   3  -1  162.38    9.20
  -2   3   1  157.18    9.60
   1  -3  -1   69.09    3.20
   1  -3  -1   72.99    5.60
   1  -3  -1   71.29    5.20
  -1  -3   1   70.09    7.50
   1  -3  -1   78.69    5.50
  -1  -3   1   75.89    4.50
   1  -3  -1   68.89    4.50
  -1  -3   1   64.29    3.30
  -1  -3   1   51.39    7.30
  -1  -3   1   62.19    5.90
  -1  -3   1   64.59    4.10
  -1  -3   1   65.89    4.40
   1  -3  -1   75.39    6.00
   1  -3  -1   67.59    4.60
  -1   3   1   64.29    7.50
   1   3  -1   71.99    5.90
   0  -3  -1   20.40    3.80
   0  -3   1   20.70    2.60
   0  -3   1   22.50    3.80
   0  -3  -1   18.70    3.70
   0  -3  -1   18.20    2.90
   0  -3   1   19.50    2.90
   0  -3   1   19.10    2.20
   0  -3  -1   19.90    1.50
   0  -3   1   14.10    3.40
   0  -3   1   23.30    2.50
   0  -3   1   12.80    3.10
   0  -3   1   18.50    2.20
   0  -3   1   18.80    4.30
   0  -3  -1   20.10    2.70
   0  -3  -1   16.40    2.60
   0   3   1   17.70    4.50
   1  -3   1 1160.78   35.10
   1  -3   1 1153.08   37.00
   1  -3   1 1183.28   36.60
   1  -3   1 1013.20   38.40
   1  -3   1 1156.38   33.90
  -1  -3  -1 1125.49   35.70
  -1  -3  -1 1116.19   33.50
  -1  -3  -1 1107.09   35.60
  -1  -3  -1 1132.29   34.10
   1  -3   1 1119.99   33.70
   1  -3   1 1149.58   35.00
   1  -3   1 1152.88   34.70
   1  -3   1 1090.69   37.00
   1  -3   1 1103.19   36.00
   1   3   1 1165.28   37.60
   1   3   1 1179.88   39.40
   1   3   1 1237.08   37.70
  -2  -3  -1  277.77    8.40
   2  -3   1  272.87   10.10
   2  -3   1  281.97   10.40
   2  -3   1  256.17   11.90
  -2  -3  -1  263.07   11.70
  -2  -3  -1  279.87    9.40
   2  -3   1  269.47   11.40
  -2  -3  -1  285.47   12.00
  -2  -3  -1  283.87   10.50
   2  -3   1  282.67   10.70
   2  -3   1  284.87    9.90
   2  -3   1  279.87   11.50
   2   3   1  284.87   12.80
   2   3   1  278.87   14.10
  -3  -3  -1  191.38   10.00
   3  -3   1  211.88    7.80
  -3  -3  -1  215.08    9.20
  -3  -3  -1  197.38    7.20
   3  -3   1  192.58    8.30
   3  -3   1  169.38    9.20
   3  -3   1  179.58    8.50
  -3  -3  -1  210.78   12.20
   3  -3   1  183.38    8.60
   3  -3   1  184.68    8.00
   3  -3   1  180.48   11.20
   3   3   1  168.58   10.50
   3   3   1  176.98   11.50
   3   3   1  198.38   10.30
   4  -3   1   20.90    3.00
   4  -3   1   22.50    3.40
   4  -3   1   11.40    4.00
   4  -3   1   22.30    2.40
  -4  -3  -1   24.50    5.20
   4  -3   1   22.00    4.80
  -4  -3  -1   17.30    3.50
   4  -3   1   12.80    3.10
  -4  -3  -1   20.10    2.70
   4  -3   1   14.50    2.60
   4   3   1   14.50    3.70
   4   3   1   22.10    4.70
   4   3   1   16.30    4.60
   5  -3   1   45.90    4.80
   5  -3   1   37.00    3.40
  -5  -3  -1   34.50    4.10
   5  -3   1   26.10    7.30
   5  -3   1   31.70    4.40
  -5  -3  -1   33.90    5.20
   5  -3   1   36.00    4.60
   5  -3   1   39.30    6.40
  -5  -3  -1   21.50    5.40
   5   3   1   31.70    6.20
  -5   3  -1   25.20    5.20
   5   3   1   37.40    5.10
   5   3   1   25.80    5.50
   6  -3   1   17.10    4.10
   6  -3   1   20.40    3.60
   6  -3   1   13.30    4.90
   6  -3   1   17.10    2.10
  -6  -3  -1   17.60    4.50
  -6  -3  -1   14.50    3.30
   6  -3   1   19.00    3.80
  -6  -3  -1   11.70    5.30
   6   3   1   11.10    5.20
   6   3   1   12.80    5.00
   6   3   1   15.90    3.90
  -6   3  -1   16.30    4.80
  -7  -3  -1  226.98   16.00
   7  -3   1  250.07   11.60
   7  -3   1  229.08   13.10
  -7  -3  -1  255.87   14.40
  -7  -3  -1  243.08   12.30
   7  -3   1  257.37   16.20
   7   3   1  229.08   12.40
   7   3   1  233.18   16.10
  -7   3  -1  251.57   15.00
  -8  -3  -1   94.69   10.20
   8  -3   1   81.19   10.60
   8  -3   1   91.39    6.90
   8  -3   1   85.99    9.60
  -8  -3  -1  102.89    8.30
  -8   3  -1  121.19   12.70
   8   3   1   94.09    8.00
   8   3   1  107.99   12.60
   9  -3   1    2.70    5.80
   9  -3   1   14.00    3.70
   9  -3   1    6.80    4.80
  -9  -3  -1    5.90    5.30
  -9  -3  -1    6.40    4.50
   9   3   1    5.70    3.80
   9   3   1    5.60    5.30
  -9   3  -1    1.10    5.20
 -10  -3  -1   60.19    8.60
  10  -3   1   50.79    9.90
 -10  -3  -1   62.19   10.00
  10  -3   1   57.19    9.40
 -10   3  -1   71.99   10.90
  10   3   1   62.59   11.30
  10   3   1   72.19    8.00
  11  -3   1   89.89   13.20
 -11  -3  -1   97.39   12.40
 -11  -3  -1   76.59   10.00
  11  -3   1   91.39   11.80
  11   3   1  101.69    8.80
 -11   3  -1   68.69   11.20
  11   3   1   81.09   13.10
 -11   3  -1  121.79   14.30
  12  -3   1  171.58   19.70
 -12  -3  -1  184.18   14.20
  12  -3   1  170.58   16.90
 -12   3  -1  188.08   18.80
 -12   3  -1  155.98   17.00
  12   3   1  188.78   20.50
  13  -3   1    2.60    7.20
 -13  -3  -1   10.70    6.30
  13  -3   1    9.50    7.80
 -13   3  -1    3.20    6.60
  13   3   1    2.20    7.20
 -13   3  -1    3.10    6.60
 -14  -3  -1   97.39   13.10
  14  -3   1   91.19   16.90
  14  -3   1   69.29   13.00
 -14   3  -1   64.39   13.10
 -14   3  -1   76.49   13.80
  14   3   1   72.79   15.30
 -15  -3  -1   32.20    9.40
  15  -3   1   25.90   10.50
  15  -3   1   33.50   12.50
  15   3   1   47.20   13.10
 -15   3  -1   41.20   11.60
 -15   3  -1   31.80   11.30
  16  -3   1   79.59   14.90
  16  -3   1   80.69   17.20
 -16  -3  -1   47.90   12.10
 -16   3  -1   66.99   14.20
  16   3   1   66.09   15.90
  17  -3   1   47.30   15.20
  17  -3   1   16.40   10.10
 -17  -3  -1   37.40   12.10
  17   3   1   53.39   15.70
 -17   3  -1   27.90   12.50
  18  -3   1   75.49   18.20
 -18  -3  -1   47.00   13.00
  18  -3   1   54.39   15.30
  18   3   1   62.29   18.60
  18   3   1   57.59   17.50
 -18   3  -1   42.60   14.40
  18  -4  -1   44.10   14.60
 -18  -4   1   37.70   11.70
 -18   4   1   27.30   13.60
  18   4  -1   59.89   18.40
 -18   4   1   39.20   13.20
 -17  -4   1  168.08   19.30
  17  -4  -1  138.69   19.60
  17   4  -1  149.19   26.40
 -17   4   1  168.48   22.40
 -17   4   1  139.29   20.00
 -16  -4   1   20.20    8.80
  16  -4  -1   24.60   10.60
  16   4  -1   12.90   11.30
 -16   4   1   22.60   10.70
 -16   4   1   22.30   10.60
 -15  -4   1   76.19   14.10
  15  -4  -1   52.39   12.80
 -15  -4   1   35.90    9.40
 -15   4   1   61.09   13.80
 -15   4   1   57.59   12.60
  15   4  -1   46.20   14.30
  14  -4  -1   11.70    7.80
 -14  -4   1   10.30    8.10
 -14  -4   1   17.00    8.00
  14   4  -1    7.50   10.00
 -14   4   1   12.70    9.10
 -13  -4   1   32.40    9.90
  13  -4  -1   12.80    7.40
 -13  -4   1   23.80    7.70
  13   4  -1   28.90    7.40
 -13   4   1   19.30    8.50
  13   4  -1   37.10   12.00
 -12  -4   1   10.30    6.10
  12  -4  -1   13.60    6.90
 -12  -4   1    6.70    7.10
  12   4  -1    6.00    7.80
  12   4  -1    2.30    5.10
 -12   4   1    5.10    6.80
 -11  -4   1   74.19   11.30
 -11  -4   1   60.49    9.10
  11  -4  -1   64.49   10.10
  11   4  -1   85.69   10.20
  11   4  -1   70.09   14.30
 -11   4   1   68.79   11.80
  10  -4  -1   20.00    5.20
  10  -4  -1    0.00    4.80
 -10  -4   1   17.40    7.00
 -10  -4   1   13.50    5.60
  10   4  -1   12.60    5.60
  10   4  -1   25.10    8.70
 -10   4   1   11.20    6.70
  -9  -4   1   98.79   11.30
  -9  -4   1   97.49    9.40
   9  -4  -1   91.19   10.20
   9  -4  -1   88.49    9.10
   9   4  -1   83.79   13.70
  -9   4   1  124.39   13.30
   9   4  -1  103.59   10.80
   8  -4  -1   24.10    5.70
   8  -4  -1   24.30    5.30
  -8  -4   1   12.00    5.30
  -8  -4   1   10.10    3.90
   8  -4  -1   23.10    3.30
  -8   4   1   35.40    7.40
   8   4  -1   22.60    8.30
   8   4  -1   19.60    5.70
   7  -4  -1    1.60    3.30
   7  -4  -1    2.50    2.30
   7  -4  -1    0.00    3.40
  -7  -4   1   -4.10    3.60
  -7  -4   1    0.30    3.50
  -7  -4   1   -0.60    2.50
   7   4  -1    7.60    5.30
  -7   4   1    3.60    3.90
   7   4  -1   -0.50    3.10
   6  -4  -1   34.70    5.50
   6  -4  -1   22.10    3.60
   6  -4  -1   28.50    5.20
  -6  -4   1   18.50    5.90
  -6  -4   1   22.40    4.80
  -6  -4   1   24.50    4.00
   6  -4  -1   27.20    4.60
   6   4  -1   14.80    5.50
  -6   4   1   20.80    5.40
   6   4  -1   28.60    5.90
  -6   4   1   18.10    6.50
   5  -4  -1   11.70    3.20
   5  -4  -1   10.50    1.80
  -5  -4   1   10.10    3.50
  -5  -4   1    3.50    4.10
   5  -4  -1    9.50    3.10
  -5  -4   1   10.50    5.30
   5  -4  -1    8.80    3.40
   5  -4  -1   12.60    3.70
   5   4  -1    4.70    4.00
   5   4  -1   15.20    4.40
  -5   4   1   15.00    5.90
  -4  -4   1   84.39    9.50
  -4  -4   1   77.49    6.50
   4  -4  -1   60.09    6.20
   4  -4  -1   50.19    6.30
   4  -4  -1   73.49    5.80
  -4  -4   1   76.69    7.50
   4  -4  -1   50.79    4.20
   4  -4  -1   74.49    6.30
   4   4  -1   73.89    8.20
   4   4  -1   69.49    9.60
  -4   4   1   78.39    9.40
  -3  -4   1   55.89    4.80
  -3  -4   1   49.50    5.60
   3  -4  -1   45.10    6.20
   3  -4  -1   51.89    4.40
   3  -4  -1   59.59    4.80
   3  -4  -1   70.49    6.70
   3  -4  -1   45.90    4.90
  -3  -4   1   56.09    5.70
  -3   4   1   45.30    7.00
   3   4  -1   51.59    7.00
   3   4  -1   47.40    7.50
   2  -4  -1   12.20    2.10
  -2  -4   1    8.20    2.20
   2  -4  -1   10.70    1.80
   2  -4  -1    7.60    2.30
   2  -4  -1    2.40    3.10
  -2  -4   1    9.80    2.60
   2  -4  -1    9.40    3.40
  -2  -4   1   11.00    1.50
   2  -4  -1    9.30    2.60
  -2  -4   1    7.10    2.60
  -2  -4   1    7.90    1.50
   2   4  -1    8.20    3.50
   1  -4  -1 1193.98   33.90
   1  -4  -1 1066.89   38.30
  -1  -4   1 1138.69   34.90
  -1  -4   1 1171.68   38.90
   1  -4  -1 1140.79   36.80
   1  -4  -1 1170.88   36.10
   1  -4  -1 1120.69   38.10
  -1  -4   1 1138.99   35.60
  -1  -4   1 1107.19   33.70
   1  -4  -1 1146.59   35.70
   1   4  -1 1106.29   39.30
  -1   4   1 1133.39   42.10
   0  -4   1   29.80    3.00
   0  -4   1   29.50    3.00
   0  -4   1   29.30    4.90
   0  -4  -1   34.30    5.30
   0  -4   1   28.60    3.10
   0  -4  -1   32.20    4.00
   0  -4   1   23.90    3.70
   0  -4  -1   29.20    3.60
   0  -4  -1   26.80    2.00
   0  -4   1   34.40    3.40
   0  -4   1   32.00    3.30
   0  -4   1   35.90    5.10
   0  -4  -1   26.30    3.60
   0   4   1   23.80    5.50
   1  -4   1  168.48    7.50
   1  -4   1  144.69    6.70
  -1  -4  -1  166.38    7.20
  -1  -4  -1  146.39    8.10
  -1  -4  -1  165.28    6.20
   1  -4   1  153.08    9.10
   1  -4   1  176.18   10.00
   1  -4   1  114.99    8.00
  -1  -4  -1  171.28    8.70
   1  -4   1  150.18    6.90
   1  -4   1  153.78    7.40
   1   4   1  167.88   10.20
   1   4   1  163.28   11.50
   1   4   1  143.89    9.80
  -2  -4  -1  197.18   10.00
   2  -4   1  168.58    7.60
  -2  -4  -1  174.98    7.60
   2  -4   1  183.68    9.70
   2  -4   1  175.38    7.50
   2  -4   1  181.08    8.20
  -2  -4  -1  167.18    6.90
   2  -4   1  206.38   10.90
   2  -4   1  154.68    8.10
  -2  -4  -1  169.58    9.30
   2   4   1  173.38   12.00
   2   4   1  172.98   10.80
  -3  -4  -1  278.67    8.80
   3  -4   1  273.37   11.40
   3  -4   1  265.07   10.80
  -3  -4  -1  275.67   11.60
   3  -4   1  258.97   11.00
   3  -4   1  271.87   10.80
  -3  -4  -1  296.57   16.00
   3  -4   1  280.07   15.80
  -3  -4  -1  288.37   13.50
   3  -4   1  278.27   12.50
   3  -4   1  270.47   13.30
   3   4   1  281.57   14.40
   3   4   1  275.27   15.80
  -4  -4  -1    1.10    1.90
   4  -4   1   12.20    2.60
   4  -4   1   12.30    2.70
   4  -4   1    7.80    3.10
   4  -4   1    9.90    4.60
   4  -4   1   13.00    3.90
   4  -4   1   14.50    4.50
   4  -4   1    5.70    2.70
  -4  -4  -1   15.20    4.70
  -4  -4  -1    9.80    3.30
   4   4   1   19.20    5.70
   4   4   1    9.90    4.10
   5  -4   1    4.60    3.70
   5  -4   1    4.60    2.80
   5  -4   1    1.90    3.80
   5  -4   1    5.10    2.60
   5  -4   1    1.50    1.70
   5  -4   1   -2.10    2.60
  -5  -4  -1   12.60    3.50
   5  -4   1    3.70    2.20
  -5  -4  -1    5.40    4.10
  -5  -4  -1    2.70    2.00
   5   4   1    6.80    3.60
   5   4   1    8.80    4.20
   5   4   1    7.60    4.50
   6  -4   1  287.27   13.50
   6  -4   1  248.58   13.10
  -6  -4  -1  261.67   17.20
   6  -4   1  283.47   11.30
   6  -4   1  278.47   16.40
  -6  -4  -1  260.67   11.80
  -6  -4  -1  281.77   14.40
   6  -4   1  281.57   17.90
   6  -4   1  290.97   13.10
  -6   4  -1  262.77   15.90
   6   4   1  264.47   17.20
   6   4   1  248.08   16.90
   6   4   1  242.48   13.80
   7  -4   1    2.40    2.90
  -7  -4  -1    4.10    3.90
  -7  -4  -1   -0.40    2.90
  -7  -4  -1   -0.30    4.00
   7  -4   1    0.90    3.30
   7  -4   1   11.10    5.40
   7  -4   1    0.40    3.10
   7  -4   1    1.70    2.00
   7   4   1    0.40    2.90
   7   4   1    0.60    5.10
  -7   4  -1   10.60    4.90
   7   4   1    0.90    4.10
   8  -4   1   23.40    5.50
   8  -4   1   21.40    2.20
  -8  -4  -1   18.00    4.70
   8  -4   1   18.40    4.50
  -8  -4  -1   18.00    5.60
   8  -4   1   17.00    6.70
   8   4   1   26.20    9.00
  -8   4  -1   17.80    6.30
   8   4   1    9.90    6.70
   8   4   1   21.40    5.50
   9  -4   1  126.19    9.00
  -9  -4  -1  120.19    9.60
  -9  -4  -1  145.49   13.60
   9  -4   1  130.59   12.50
   9  -4   1  108.09   13.80
   9   4   1  115.49   15.20
   9   4   1  115.49    9.90
   9   4   1   94.29   15.60
  -9   4  -1  131.59   14.10
 -10  -4  -1  119.69   11.30
  10  -4   1  124.29   15.60
 -10  -4  -1  111.09   12.80
  10  -4   1  120.59    8.80
  10  -4   1   92.29   11.20
  10   4   1  115.59   17.70
 -10   4  -1   96.19   13.10
  10   4   1  117.99   11.40
  10   4   1  102.69   15.20
  11  -4   1  412.26   22.90
 -11  -4  -1  423.56   24.30
 -11  -4  -1  441.46   21.40
  11  -4   1  471.45   27.20
 -11   4  -1  438.96   25.20
  11   4   1  410.16   31.10
  11   4   1  347.67   26.00
  11   4   1  400.06   20.10
  12  -4   1    7.00    7.50
  12  -4   1   10.40    6.70
 -12  -4  -1   25.00    8.70
 -12  -4  -1    7.50    5.80
  12   4   1    8.10   10.10
 -12   4  -1   11.80    8.10
  12   4   1   14.60    5.50
  12   4   1   21.40   10.00
  13  -4   1   76.99   14.50
  13  -4   1   54.99   11.00
 -13  -4  -1   83.89   11.80
 -13   4  -1   59.89   12.10
  13   4   1   68.59   15.00
  13   4   1   97.79   17.40
 -14  -4  -1    7.30    6.80
  14  -4   1   15.60   10.10
  14  -4   1   16.30    9.00
  14   4   1   16.00    9.80
 -14   4  -1   10.60    8.70
 -14   4  -1    7.10    9.70
  14   4   1    8.20    8.80
  15  -4   1   72.39   15.90
 -15  -4  -1   75.89   12.70
  15  -4   1   73.19   13.80
 -15   4  -1   49.20   13.00
  15   4   1   68.99   15.90
 -15   4  -1  115.39   17.20
  15   4   1   98.89   20.10
  16  -4   1    4.70    9.90
  16  -4   1    0.20    8.50
 -16  -4  -1   -1.50    7.60
  16   4   1   -7.60    7.90
  16   4   1   -2.80    8.70
 -16   4  -1   -9.50    8.40
 -16   4  -1    3.30    9.10
  17  -4   1  215.98   27.80
  17  -4   1  206.78   24.50
 -17  -4  -1  183.18   20.20
 -17   4  -1  174.38   22.90
  17   4   1  203.38   28.10
  17   4   1  135.39   22.80
  18   4   1   31.00   16.30
  17  -5  -1    1.00    9.60
  17   5  -1   14.90   13.20
 -17   5   1    5.30    9.50
  16  -5  -1  189.08   22.40
 -16  -5   1  133.49   16.10
 -16   5   1  158.68   21.00
  16   5  -1  232.08   29.50
 -15  -5   1   28.90   10.60
  15  -5  -1    9.00    8.00
 -15  -5   1   10.60    7.00
  15   5  -1   -2.20    9.40
 -15   5   1   20.80   10.60
 -14  -5   1    2.60    7.00
  14  -5  -1   -0.90    6.60
 -14  -5   1   -1.30    5.40
  14   5  -1   -0.10    7.60
 -14   5   1   -0.50    7.10
 -13  -5   1    3.80    6.90
 -13  -5   1   -6.50    5.20
  13  -5  -1    3.50    6.80
  13   5  -1    1.70    5.30
  13   5  -1    3.10    8.10
 -13   5   1    5.70    7.60
  12  -5  -1   68.89   11.50
 -12  -5   1   64.39    9.40
 -12  -5   1   76.59   12.50
  12  -5  -1   65.89    9.00
 -12   5   1   61.39   12.80
  12   5  -1   84.39   11.20
  12   5  -1  101.79   17.70
  11  -5  -1   13.30    6.50
 -11  -5   1    3.10    6.30
 -11  -5   1    1.70    5.40
  11  -5  -1    4.80    5.20
  11   5  -1    3.80    5.90
 -11   5   1   20.10    8.20
  11   5  -1    7.90    7.00
 -10  -5   1  174.48   14.80
 -10  -5   1  161.08   11.70
  10  -5  -1  169.68   12.60
  10  -5  -1  198.88   14.80
  10   5  -1  197.38   22.10
 -10   5   1  209.38   17.10
  10   5  -1  192.98   14.40
   9  -5  -1   79.59    6.10
   9  -5  -1   67.59    9.50
  -9  -5   1   66.09    9.40
   9  -5  -1   89.99    9.90
   9   5  -1  100.59   11.60
   9   5  -1  104.79   15.20
  -9   5   1   89.09   12.30
  -8  -5   1  235.58   12.30
  -8  -5   1  233.18   15.10
   8  -5  -1  244.38   14.70
   8  -5  -1  229.58   14.30
   8  -5  -1  250.87   11.60
   8   5  -1  273.87   16.20
   8   5  -1  232.48   19.20
  -8   5   1  222.58   16.10
  -7  -5   1    4.60    3.20
   7  -5  -1    4.20    3.10
   7  -5  -1    4.60    4.00
   7  -5  -1    4.70    4.20
  -7  -5   1    4.60    4.30
   7   5  -1    4.90    4.30
  -7   5   1    5.60    4.90
   7   5  -1   14.70    7.00
   6  -5  -1    1.30    3.20
  -6  -5   1    1.30    4.00
   6  -5  -1    6.60    4.00
  -6  -5   1    5.20    5.80
  -6  -5   1    2.10    3.30
  -6  -5   1    5.50    2.40
   6  -5  -1    3.90    1.70
   6  -5  -1    0.30    3.00
   6  -5  -1   -0.30    2.70
   6   5  -1    2.20    4.90
   6   5  -1    3.40    4.00
  -6   5   1   -4.90    4.20
  -5  -5   1   34.40    5.50
  -5  -5   1   30.50    5.80
   5  -5  -1   36.60    5.60
  -5  -5   1   46.50    8.00
  -5  -5   1   38.00    3.80
   5  -5  -1   38.70    5.60
   5  -5  -1   39.70    4.00
   5  -5  -1   35.80    5.10
   5  -5  -1   35.20    5.90
   5   5  -1   35.50    6.80
   5   5  -1   37.40    8.40
  -5   5   1   31.10    7.40
  -4  -5   1  101.69    7.40
  -4  -5   1   77.69    9.70
   4  -5  -1  109.89    7.60
  -4  -5   1  104.89    8.60
   4  -5  -1  104.09    6.20
   4  -5  -1  110.49    7.20
   4  -5  -1  116.49    9.60
   4  -5  -1  106.89    8.10
   4   5  -1  107.89    9.40
   4   5  -1   84.79   10.90
  -4   5   1   86.09   10.70
  -3  -5   1   30.20    4.90
   3  -5  -1   36.30    3.20
   3  -5  -1   34.30    3.90
  -3  -5   1   25.70    3.80
   3  -5  -1   34.80    4.80
   3  -5  -1   34.30    4.50
   3  -5  -1   30.30    5.20
   3  -5  -1   34.40    5.90
  -3  -5   1   24.60    2.20
  -3  -5   1   29.40    4.60
   3   5  -1   28.70    5.80
   3   5  -1   15.90    5.70
   2  -5  -1    1.60    1.50
  -2  -5   1    0.90    1.30
  -2  -5   1    2.40    1.20
   2  -5  -1    2.00    1.40
  -2  -5   1    1.80    2.30
  -2  -5   1   -1.60    2.00
   2  -5  -1    0.90    2.10
   2  -5  -1    5.90    3.50
   2  -5  -1    2.10    3.40
   2  -5  -1    1.20    2.20
  -2  -5   1    0.10    1.70
   2   5  -1   -0.30    3.30
  -2   5   1    5.30    7.50
   1  -5  -1  335.17   14.20
  -1  -5   1  347.67   13.10
  -1  -5   1  347.37   11.80
  -1  -5   1  348.07   14.00
  -1  -5   1  351.66   12.90
   1  -5  -1  341.17   13.90
   1  -5  -1  349.96   12.20
   1  -5  -1  345.87   16.70
   1  -5  -1  313.07   16.40
  -1  -5   1  345.07   17.00
  -1   5   1  347.97   20.20
   1   5  -1  338.87   19.70
   0  -5   1  115.59    6.10
   0  -5   1  122.79    6.00
   0  -5  -1  111.49    4.70
   0  -5   1  133.99   10.10
   0  -5   1  119.89    6.80
   0  -5  -1  110.29    7.30
   0  -5   1  113.99    9.00
   0  -5   1  112.69    6.30
   0  -5  -1  114.19    7.00
   0  -5  -1  114.49    9.10
   0  -5   1  114.19    6.50
   0  -5  -1  112.69    7.20
   0   5   1  117.49   13.00
   1  -5   1   48.30    4.40
   1  -5   1   52.09    7.00
  -1  -5  -1   47.50    4.40
   1  -5   1   49.20    4.40
  -1  -5  -1   45.30    5.60
  -1  -5  -1   50.89    3.20
   1  -5   1   34.40    5.60
  -1  -5  -1   50.39    5.50
  -1  -5  -1   47.80    6.90
   1  -5   1   43.20    4.20
   1  -5   1   51.89    4.80
   1   5   1   34.20    6.00
   1   5   1   43.20    7.90
   1   5   1   43.00    6.70
   2  -5   1 1005.20   31.90
   2  -5   1  967.70   34.80
   2  -5   1 1012.70   35.90
  -2  -5  -1 1008.60   34.10
   2  -5   1  937.71   31.40
  -2  -5  -1  978.90   34.00
   2  -5   1  983.20   31.20
  -2  -5  -1 1011.40   30.90
  -2  -5  -1  983.20   30.60
   2   5   1  970.60   39.40
   2   5   1 1028.00   36.80
   3  -5   1  178.38    8.60
   3  -5   1  194.28   12.00
   3  -5   1  190.18    9.10
  -3  -5  -1  192.48    7.10
   3  -5   1  173.68    8.90
  -3  -5  -1  183.08    8.90
   3  -5   1  186.38   10.80
  -3  -5  -1  181.88   11.10
   3   5   1  198.88   12.80
   3   5   1  160.78   13.40
  -4  -5  -1  218.08   12.60
  -4  -5  -1  209.08   10.40
  -4  -5  -1  209.28   14.90
  -4  -5  -1  205.28    7.00
   4  -5   1  195.88   14.40
   4  -5   1  216.88   11.30
   4  -5   1  191.48    9.50
   4  -5   1  172.58    9.50
   4  -5   1  191.88    9.30
   4  -5   1  212.98   12.50
   4  -5   1  195.28    9.90
   4   5   1  232.08   15.60
   4   5   1  213.68   13.50
   5  -5   1   -3.80    2.60
   5  -5   1    2.00    2.50
   5  -5   1    0.10    2.50
   5  -5   1    6.10    4.50
  -5  -5  -1   -3.80    2.70
   5  -5   1    1.40    4.40
  -5  -5  -1   -5.70    1.60
  -5  -5  -1    5.90    4.60
   5  -5   1   -5.70    3.00
   5  -5   1   -0.30    2.00
   5   5   1   -0.70    3.70
   5   5   1    6.40    5.50
   6  -5   1   43.20    5.90
   6  -5   1   55.49    9.10
   6  -5   1   38.50    8.80
  -6  -5  -1   45.30    4.60
   6  -5   1   48.10    5.90
   6  -5   1   45.40    4.10
   6  -5   1   42.40    5.40
  -6  -5  -1   41.50    8.60
   6  -5   1   39.00    6.40
  -6  -5  -1   52.79    6.80
   6   5   1   68.69   11.30
   6   5   1   56.29    8.20
   7  -5   1   53.09   10.10
  -7  -5  -1   34.20    4.90
   7  -5   1   38.00    6.00
   7  -5   1   38.70    6.20
   7  -5   1   34.30    6.20
   7  -5   1   42.00    8.30
   7  -5   1   36.60    4.80
  -7  -5  -1   40.90    6.80
   7   5   1   38.70    9.40
   7   5   1   33.80    7.20
  -8  -5  -1  229.18   12.00
   8  -5   1  226.88   13.50
   8  -5   1  273.27   18.80
   8  -5   1  237.48   10.50
  -8  -5  -1  254.37   15.40
   8  -5   1  241.48   14.40
   8   5   1  249.88   19.50
   8   5   1  223.88   14.90
  -8   5  -1  223.08   16.70
   9  -5   1   37.20    6.40
  -9  -5  -1   44.40    6.60
  -9  -5  -1   20.20    6.70
   9  -5   1   32.80    7.00
   9  -5   1   16.60    6.90
   9  -5   1   31.30    3.20
   9   5   1   34.70    7.50
   9   5   1   30.20    9.20
  -9   5  -1   30.70    8.60
 -10  -5  -1  520.55   26.30
  10  -5   1  537.25   29.50
 -10  -5  -1  545.25   22.90
  10  -5   1  525.65   22.70
  10  -5   1  555.94   25.50
  10   5   1  520.75   31.10
 -10   5  -1  460.65   27.10
  10   5   1  510.95   24.60
  11  -5   1   -0.40    5.20
  11  -5   1    2.20    3.90
 -11  -5  -1   -7.90    4.50
 -11  -5  -1   -2.60    5.90
  11  -5   1   -9.90    5.90
  11   5   1    0.90    6.90
 -11   5  -1    0.70    6.70
  11   5   1   -1.90    5.00
 -12  -5  -1   28.70    9.20
  12  -5   1   16.20    8.90
 -12  -5  -1   18.60    6.50
  12  -5   1   29.90    8.80
  12   5   1   26.20    7.10
  12   5   1   37.10   11.40
 -12   5  -1   29.80    9.60
  13  -5   1    4.80    6.30
  13  -5   1   10.90    8.40
 -13  -5  -1   -1.80    6.00
  13   5   1   18.60   10.20
 -13   5  -1    8.90    7.70
 -14  -5  -1   16.60    7.80
  14  -5   1   12.30    8.70
  14  -5   1   -4.60    7.60
  14   5   1    2.10    9.60
 -14   5  -1    9.70    8.80
 -15  -5  -1   20.50    8.00
  15  -5   1   26.80   12.40
  15  -5   1   17.30    9.90
 -15   5  -1    9.90    9.80
  15   5   1   22.00   14.00
  15   5   1   19.90   11.80
  16  -5   1  114.49   17.90
  16  -5   1  122.39   20.50
  16   5   1  136.39   23.90
  16   5   1  127.09   25.10
 -16   5  -1  146.89   20.80
  17  -5   1   20.60   11.30
  17  -5   1   20.40   13.70
  17   5   1   19.80   12.90
  17   5   1   22.60   17.80
 -17   5  -1   21.60   11.60
  17  -6  -1   79.49   16.30
 -17   6   1  101.79   18.40
  17   6  -1   46.30   16.80
  16  -6  -1   21.10   11.30
 -16   6   1   -1.50    9.20
  16   6  -1   14.60   13.70
 -15  -6   1  175.08   20.40
  15  -6  -1  285.67   23.10
  15   6  -1  274.57   32.20
 -15   6   1  307.27   29.30
 -14  -6   1   19.40    9.30
  14  -6  -1   26.20    9.90
 -14   6   1   28.70   11.70
  14   6  -1   22.50   12.50
 -13  -6   1    9.50    7.80
 -13  -6   1    5.80    5.50
  13  -6  -1   -0.40    6.60
  13   6  -1   -2.70    6.00
 -13   6   1   16.20    9.10
  13   6  -1    3.60    8.90
 -12  -6   1    2.40    5.40
 -12  -6   1   24.50    8.70
  12  -6  -1   12.20    6.20
  12  -6  -1   23.50    8.40
  12   6  -1   12.40    9.80
 -12   6   1    8.10    8.00
  12   6  -1   15.10    7.50
  11  -6  -1    7.60    5.40
  11  -6  -1   11.40    6.10
 -11  -6   1   -7.80    5.50
 -11  -6   1    2.10    4.70
  11   6  -1   -2.20    4.90
  11   6  -1    6.10    7.90
 -11   6   1    2.40    7.30
 -10  -6   1   -4.10    3.90
  10  -6  -1    7.20    5.50
 -10  -6   1   -0.20    5.60
  10  -6  -1   -6.30    3.90
  10   6  -1   10.50    7.60
  10   6  -1    5.30    6.20
 -10   6   1    0.50    5.90
   9  -6  -1  118.39   12.30
  -9  -6   1  139.89    9.60
  -9  -6   1  157.88   13.50
   9  -6  -1  135.19   13.30
   9  -6  -1  142.19    9.20
   9   6  -1  125.39   17.00
  -9   6   1  172.68   17.70
   9   6  -1  153.78   15.40
   8  -6  -1   43.10    8.20
   8  -6  -1   37.80    7.10
  -8  -6   1   67.39    6.70
  -8  -6   1   44.80    7.80
   8  -6  -1   57.59    6.90
  -8   6   1   50.69   11.50
   8   6  -1   57.99   12.70
   8   6  -1   62.89   10.20
   7  -6  -1   93.29    5.10
  -7  -6   1   89.79   11.80
   7  -6  -1   97.69    9.80
   7  -6  -1  100.19    8.40
  -7  -6   1   89.69    6.50
  -7  -6   1  100.09   10.10
   7  -6  -1  101.49    9.80
   7  -6  -1  105.19   11.20
  -7   6   1  111.29   15.20
   7   6  -1  111.69   12.20
   7   6  -1   89.99   13.70
   6  -6  -1   87.19   10.30
   6  -6  -1   96.09    8.50
  -6  -6   1  104.89    9.70
   6  -6  -1   78.59    8.00
  -6  -6   1   95.19    5.90
   6  -6  -1   87.09    5.90
  -6  -6   1   96.09   10.70
   6  -6  -1   90.29    9.00
   6   6  -1  112.69   12.60
  -6   6   1   79.99   12.20
   6   6  -1   83.49   12.70
   5  -6  -1   35.10    5.80
  -5  -6   1   44.10    6.10
  -5  -6   1   41.00    6.70
   5  -6  -1   25.60    3.70
  -5  -6   1   36.80    8.70
  -5  -6   1   37.70    3.30
   5  -6  -1   36.90    5.40
   5  -6  -1   32.80    6.10
   5  -6  -1   58.29    8.50
   5   6  -1   37.50    7.50
   5   6  -1   28.00    8.20
  -5   6   1   40.50    9.00
   4  -6  -1    2.60    2.70
   4  -6  -1    1.80    4.00
  -4  -6   1    7.50    3.40
  -4  -6   1    5.90    3.80
   4  -6  -1    9.10    4.80
   4  -6  -1    4.70    3.30
  -4  -6   1    1.80    1.30
   4   6  -1    2.20    4.10
   4   6  -1   15.00    6.60
   3  -6  -1  154.68   12.00
  -3  -6   1  139.49    9.70
   3  -6  -1  146.69    9.00
  -3  -6   1  127.39    7.90
  -3  -6   1  128.09    9.20
  -3  -6   1  127.99    4.70
   3  -6  -1  141.89    7.40
   3  -6  -1  137.59   10.20
   3  -6  -1  134.89    6.50
   3  -6  -1  118.39    8.10
   3   6  -1  122.49   14.10
   3   6  -1  118.09   12.70
  -2  -6   1  128.89    6.60
   2  -6  -1  128.49    8.40
   2  -6  -1  123.59    6.40
  -2  -6   1  131.49   11.80
  -2  -6   1  132.59    8.80
  -2  -6   1  128.99    5.20
   2  -6  -1  131.29   10.40
   2  -6  -1  131.99    6.40
  -2  -6   1  136.69    7.40
   2  -6  -1  133.49    8.20
  -2  -6   1  135.39    9.00
   2  -6  -1  124.89   10.80
   2   6  -1  153.98   12.10
   2   6  -1  135.99   16.50
  -2   6   1  146.59   23.20
  -1  -6   1   34.20    4.80
  -1  -6   1   28.00    6.50
   1  -6  -1   39.90    5.00
   1  -6  -1   39.20    3.00
   1  -6  -1   33.20    6.10
  -1  -6   1   26.10    7.90
   1  -6  -1   36.90    3.80
   1  -6  -1   38.70    5.30
   1  -6  -1   40.60    7.50
  -1  -6   1   36.10    3.40
  -1  -6   1   33.40    4.10
  -1  -6   1   34.80    4.00
  -1   6   1   39.70    8.70
   0  -6   1   57.49    5.50
   0  -6   1   54.59    7.70
   0  -6   1   48.20    5.20
   0  -6   1   37.20    7.00
   0  -6  -1   57.99    8.00
   0  -6  -1   41.70    7.60
   0  -6   1   54.59    4.40
   0  -6   1   53.39    4.70
   0  -6  -1   59.99    6.50
   0  -6  -1   59.29    6.20
   0  -6  -1   48.50    3.10
   0   6   1   48.70    9.50
   1  -6   1   32.40    4.30
   1  -6   1   33.90    4.10
   1  -6   1   35.70    4.30
  -1  -6  -1   35.90    4.20
  -1  -6  -1   34.00    5.00
   1  -6   1   24.20    5.90
  -1  -6  -1   23.90    4.60
   1  -6   1   24.00    5.60
  -1  -6  -1   35.60    3.00
  -1  -6  -1   46.60    8.00
   1   6   1   39.80    8.70
   1   6   1   37.90    7.40
   2  -6   1   24.40    3.80
  -2  -6  -1   21.90    4.60
  -2  -6  -1   19.00    3.00
   2  -6   1   16.00    5.40
   2  -6   1   21.80    3.70
  -2  -6  -1   14.80    4.20
   2  -6   1   20.60    5.40
  -2  -6  -1   24.00    3.10
   2  -6   1   17.30    3.20
   2   6   1   19.50    5.80
   2   6   1   20.10    7.30
   3  -6   1   30.20    4.30
  -3  -6  -1   25.70    2.70
  -3  -6  -1   31.00    4.00
   3  -6   1   23.10    3.80
   3  -6   1   23.70    5.20
  -3  -6  -1   24.90    5.30
   3  -6   1   35.50    6.80
   3  -6   1   26.60    3.90
   3   6   1   15.50    6.20
   3   6   1   27.30    6.60
   4  -6   1   34.60    4.60
   4  -6   1   36.10    5.10
   4  -6   1   29.20    7.50
  -4  -6  -1   32.90    6.10
  -4  -6  -1   42.90    8.40
   4  -6   1   32.60    6.00
  -4  -6  -1   29.40    4.80
   4  -6   1   45.70    7.70
   4   6   1   38.60    9.00
   4   6   1   34.80    7.50
  -5  -6  -1   40.80    7.20
   5  -6   1   29.60    7.60
   5  -6   1   34.80    5.30
  -5  -6  -1   26.90    4.90
  -5  -6  -1   36.30    2.20
   5  -6   1   40.20    5.30
   5  -6   1   33.30    5.90
   5  -6   1   39.90    8.30
   5  -6   1   34.20    6.80
   5   6   1   29.50    6.80
   5   6   1   49.60    9.80
   6  -6   1   25.80    6.20
  -6  -6  -1   21.10    5.30
   6  -6   1   11.10    6.80
  -6  -6  -1   19.40    3.10
   6  -6   1   18.80    5.00
   6  -6   1   31.00    7.70
   6  -6   1   22.80    4.80
   6  -6   1   24.10    4.20
   6  -6   1   27.90    5.70
   6   6   1   26.80    8.70
   6   6   1   33.50    7.60
   7  -6   1  286.77   16.30
   7  -6   1  303.57   21.80
  -7  -6  -1  280.07   11.80
   7  -6   1  272.07   13.70
   7  -6   1  276.77   14.20
   7  -6   1  292.97   15.20
  -7  -6  -1  267.97   15.50
   7  -6   1  263.07   10.80
   7  -6   1  287.77   19.60
   7   6   1  296.87   21.70
   7   6   1  305.67   18.30
   8  -6   1    8.20    5.20
  -8  -6  -1   19.00    4.40
  -8  -6  -1   23.10    6.30
   8  -6   1   18.20    5.40
   8  -6   1   14.10    4.00
   8  -6   1   16.60    8.30
   8  -6   1   24.20    8.50
   8   6   1   25.90    9.30
   8   6   1    8.70    5.90
   9  -6   1  437.86   21.30
  -9  -6  -1  409.96   17.80
  -9  -6  -1  413.66   21.80
   9  -6   1  394.76   25.00
   9  -6   1  445.56   21.10
   9  -6   1  413.46   16.40
   9   6   1  384.86   22.30
  -9   6  -1  393.36   24.00
   9   6   1  455.95   28.70
  10  -6   1    0.90    6.30
  10  -6   1   -1.40    4.30
  10  -6   1   -1.00    4.50
 -10  -6  -1   -3.20    4.00
 -10  -6  -1    2.00    5.50
 -10   6  -1   -4.00    5.80
  10   6   1   -4.80    6.50
  10   6   1   -3.30    5.30
  11  -6   1   23.40    8.90
  11  -6   1   29.20    7.70
  11  -6   1   35.10    7.10
 -11  -6  -1   32.40    6.70
 -11  -6  -1   18.80    8.00
 -11   6  -1   20.30    9.30
  11   6   1   22.40   10.20
  11   6   1   20.80    7.30
  12  -6   1    9.50    7.30
  12  -6   1  -12.00    7.30
 -12  -6  -1    5.40    7.80
 -12  -6  -1    0.40    5.30
  12   6   1   -0.40    5.30
 -12   6  -1    8.30    8.20
  12   6   1   -7.40    6.60
  13  -6   1    6.10    8.70
  13  -6   1    2.90    6.30
 -13   6  -1   14.90    9.10
  13   6   1   25.50   11.80
  14  -6   1  -12.20    6.50
  14  -6   1   11.10    8.30
 -14   6  -1    6.30    8.50
  14   6   1   -0.30    8.30
  15  -6   1  133.29   20.80
  15  -6   1  173.18   20.40
  15   6   1  152.58   23.80
 -15   6  -1  161.88   22.10
  16  -6   1   -8.90    9.90
  16  -6   1   -6.00    7.40
 -16   6  -1    7.50   10.00
  16   6   1   -1.00   10.90
  17  -6   1  192.88   22.50
  17  -6   1  188.68   26.90
 -17   6  -1  168.48   23.70
  17   6   1  165.18   26.80
  16  -7  -1  347.47   26.50
 -16   7   1  294.57   31.00
  16   7  -1  306.57   36.80
  15  -7  -1   28.90   10.00
 -15   7   1   17.90   11.70
  15   7  -1   28.40   15.00
 -14  -7   1   98.39   15.20
  14  -7  -1   91.39   14.20
  14   7  -1   98.99   21.20
 -14   7   1   89.69   17.10
 -13  -7   1    7.20    8.20
  13  -7  -1   19.00    8.40
 -13   7   1    5.30    8.50
  13   7  -1    7.00    7.80
  13   7  -1    8.40   10.40
 -12  -7   1    8.00    7.10
  12  -7  -1    1.40    6.30
  12   7  -1    1.70    6.60
  12   7  -1    6.00    9.30
 -12   7   1   10.90    8.40
  11  -7  -1   11.30    6.70
  11  -7  -1   14.70    7.40
 -11  -7   1   12.40    7.70
  11   7  -1   32.90   13.70
  11   7  -1   18.00    8.40
 -11   7   1   24.70    9.50
 -10  -7   1   39.60    9.20
  10  -7  -1   56.79    9.80
 -10  -7   1   31.80    5.50
  10  -7  -1   50.39    9.50
 -10   7   1   58.29   12.50
  10   7  -1   45.70   12.50
  10   7  -1   69.59   11.70
   9  -7  -1   27.80    5.90
  -9  -7   1   25.10    7.10
  -9  -7   1   23.00    4.60
   9  -7  -1   18.10    6.80
   9  -7  -1   26.20    6.70
   9   7  -1   32.60   11.00
   9   7  -1   30.20    9.00
  -8  -7   1   35.70    8.60
   8  -7  -1   45.70    6.80
   8  -7  -1   37.90    7.30
  -8  -7   1   41.00    7.70
  -8  -7   1   38.40    4.70
   8  -7  -1   54.19    9.40
   8   7  -1   36.80   10.50
  -8   7   1   29.60    9.90
   8   7  -1   37.10    9.30
  -7  -7   1   46.80    4.40
  -7  -7   1   33.10    7.80
   7  -7  -1   48.30    7.30
   7  -7  -1   42.10    8.20
  -7  -7   1   51.59    7.90
   7  -7  -1   47.00    7.40
   7   7  -1   31.80    9.90
  -7   7   1   49.20   11.40
   7   7  -1   47.20    9.50
  -6  -7   1  125.79   12.60
   6  -7  -1   83.29   11.00
   6  -7  -1   94.79    9.50
   6  -7  -1   87.39   10.10
  -6  -7   1   99.39    4.90
  -6  -7   1  100.69    9.60
   6  -7  -1  105.39    8.80
   6   7  -1   87.69   13.80
  -6   7   1  106.19   14.70
   6   7  -1  117.79   13.70
   5  -7  -1   22.60    4.90
  -5  -7   1   33.00    6.70
  -5  -7   1   19.20    5.00
   5  -7  -1   40.00    8.20
   5  -7  -1   24.00    5.40
   5  -7  -1   13.40    5.80
   5   7  -1   25.40    7.30
   5   7  -1   40.80   10.00
   4  -7  -1    5.40    3.80
   4  -7  -1    7.40    4.70
   4  -7  -1    6.20    3.60
  -4  -7   1    3.90    3.20
   4  -7  -1    4.40    5.60
  -4  -7   1    7.80    4.30
   4   7  -1    4.50    6.10
   4   7  -1    4.10    5.50
   3  -7  -1  128.29    9.60
   3  -7  -1  130.69   12.70
   3  -7  -1  136.69    9.10
   3  -7  -1  128.19    6.70
  -3  -7   1  137.99    8.50
   3  -7  -1  124.39   12.80
   3  -7  -1  130.89    7.50
  -3  -7   1  100.59    9.90
   3   7  -1  151.38   17.40
   3   7  -1  151.68   15.20
  -2  -7   1   32.40    7.80
   2  -7  -1   49.80    4.30
  -2  -7   1   57.49    5.50
  -2  -7   1   38.60    6.10
   2  -7  -1   50.99    6.10
   2  -7  -1   55.89    6.70
   2  -7  -1   53.79    8.90
  -2  -7   1   54.29    4.80
  -2  -7   1   38.80    5.90
   2  -7  -1   58.49    8.80
   2  -7  -1   52.99    4.70
   2   7  -1   47.00    8.80
  -2   7   1   61.09   19.50
   1  -7  -1    2.90    3.10
  -1  -7   1    0.00    4.80
  -1  -7   1    1.50    1.90
   1  -7  -1    1.50    2.30
  -1  -7   1    2.60    2.00
   1  -7  -1    5.10    1.70
   1  -7  -1    4.00    4.60
   1  -7  -1   -1.10    4.50
   1  -7  -1    4.30    3.00
  -1  -7   1    2.90    3.10
  -1  -7   1    8.80    5.30
  -1   7   1    6.80    6.60
   0  -7   1   -1.00    4.40
   0  -7  -1    7.00    5.10
   0  -7   1    3.90    2.90
   0  -7  -1    6.80    3.80
   0  -7  -1    2.20    1.40
   0  -7   1    5.40    3.10
   0  -7   1    4.00    2.50
   0  -7   1    4.00    2.10
   0  -7  -1   -1.00    5.00
   0  -7   1    1.40    4.60
   0  -7  -1   -0.40    3.00
   0   7   1   11.40    6.80
   1  -7   1   92.59   10.90
  -1  -7  -1   97.89    8.30
  -1  -7  -1   85.39   11.10
   1  -7   1   94.89    6.20
  -1  -7  -1   95.29    4.90
  -1  -7  -1   88.69    8.90
   1  -7   1   85.69   10.90
   1  -7   1   90.09    6.80
   1  -7   1  104.29    7.50
   1   7   1  126.49   16.20
   2  -7   1  204.28   10.20
  -2  -7  -1  184.88   12.30
   2  -7   1  233.18   15.30
   2  -7   1  203.18   13.90
  -2  -7  -1  182.08    9.30
   2  -7   1  200.28   10.40
  -2  -7  -1  204.98    8.70
   2   7   1  180.08   15.30
   2   7   1  176.48   16.70
   3  -7   1    3.40    5.10
   3  -7   1   -0.20    3.80
  -3  -7  -1    5.40    4.20
  -3  -7  -1    8.50    2.40
   3  -7   1    6.60    2.70
  -3  -7  -1    4.90    2.70
   3  -7   1    5.60    3.10
   3   7   1    8.20    5.00
   3   7   1   12.50    7.50
   4  -7   1   69.79   12.20
   4  -7   1  100.19   11.20
   4  -7   1   89.39    8.00
  -4  -7  -1   87.09    7.20
   4  -7   1   83.49    6.80
   4  -7   1   81.89    9.80
  -4  -7  -1   78.69    9.80
   4   7   1   89.09   14.30
   4   7   1   82.79   11.40
   5  -7   1   24.30    6.20
  -5  -7  -1   16.30    4.50
   5  -7   1   21.20    4.60
   5  -7   1   17.30    4.50
   5  -7   1   18.10    7.40
  -5  -7  -1   29.20    7.10
   5  -7   1   20.30    6.70
   5   7   1   14.60    6.60
   5   7   1   18.00    8.20
  -6  -7  -1    3.20    3.70
   6  -7   1    8.20    6.70
   6  -7   1   14.80    6.80
  -6  -7  -1    3.70    5.00
   6  -7   1   -2.80    3.90
   6  -7   1    8.10    4.20
   6  -7   1    8.00    3.50
   6  -7   1    5.70    5.00
   6   7   1    9.20    6.10
   6   7   1   -3.00    4.90
   7  -7   1  130.29   15.10
   7  -7   1  146.19   17.20
   7  -7   1  123.29   10.30
  -7  -7  -1  136.59    6.20
  -7  -7  -1  155.08   11.80
   7  -7   1  133.19   13.20
   7  -7   1  131.99   10.40
   7   7   1  147.59   15.40
   7   7   1  108.29   15.70
   8  -7   1   95.69   10.30
   8  -7   1   98.39   15.50
   8  -7   1   96.89    9.50
   8  -7   1  113.69   12.10
  -8  -7  -1   95.29   10.60
   8  -7   1   97.49   14.00
  -8  -7  -1   91.49    6.30
   8   7   1   91.79   15.50
   8   7   1  108.29   14.00
   9  -7   1   57.99   11.80
   9  -7   1   69.99    9.30
   9  -7   1   61.09    7.10
  -9  -7  -1   79.09   10.70
   9  -7   1   59.09    9.60
   9  -7   1   36.40   10.80
   9   7   1   66.09   11.50
   9   7   1   65.29   13.80
  10  -7   1   33.10    7.40
  10  -7   1   34.60   10.10
  10  -7   1   29.90   12.80
 -10  -7  -1   26.80    8.00
  10  -7   1   31.50    7.70
  10   7   1   49.00   10.20
 -10   7  -1   29.80    9.90
  10   7   1   28.00   10.80
  11  -7   1    8.00    6.80
 -11  -7  -1   10.70    7.40
  11  -7   1    1.60    4.90
  11  -7   1   -0.50    8.20
 -11   7  -1   -0.70    7.20
  11   7   1   -7.50    5.60
  11   7   1    6.90    8.30
  12  -7   1   -2.40    7.30
  12  -7   1    7.80    6.50
  12   7   1    1.50    6.00
 -12   7  -1   -6.10    7.50
  12   7   1   -2.60    8.50
  13  -7   1   31.30    9.30
  13  -7   1   20.80   11.00
 -13   7  -1    9.20    8.70
  13   7   1    8.90    9.90
  14  -7   1  175.58   24.00
  14  -7   1  156.38   18.70
 -14   7  -1  171.78   22.70
  14   7   1  178.98   26.30
  15  -7   1   15.50    9.70
  15  -7   1   10.40   11.40
  15   7   1   17.20   11.80
 -15   7  -1   19.40   12.00
  16  -7   1  127.19   19.20
  16  -7   1  142.39   23.70
 -16   7  -1  130.29   21.90
  16   7   1  126.89   24.50
  16  -8  -1    7.60   10.00
  16   8  -1   19.20   13.80
 -16   8   1   -2.30   10.80
  15  -8  -1  239.08   23.60
 -15   8   1  238.38   28.00
  15   8  -1  256.87   33.70
  14  -8  -1   37.70   11.00
 -14  -8   1   17.00    9.70
 -14   8   1   35.60   14.50
  14   8  -1   17.50   14.60
 -13  -8   1   29.00   10.20
  13  -8  -1   31.40   10.30
  13   8  -1    7.50    7.70
 -13   8   1   15.40   11.10
  13   8  -1   11.90   12.90
  12  -8  -1   25.50    8.80
 -12  -8   1    0.70    7.20
  12   8  -1   21.70   12.90
 -12   8   1    9.30    8.80
  12   8  -1   19.80    9.30
  11  -8  -1    2.70    6.20
 -11  -8   1   -1.90    5.70
  11  -8  -1   -1.50    5.50
  11   8  -1   -5.10    6.60
  11   8  -1   -3.10    6.30
 -11   8   1    7.10    7.20
  10  -8  -1    8.70    6.60
 -10  -8   1    4.40    6.20
  10  -8  -1    2.10    6.70
  10   8  -1   -4.40    8.30
  10   8  -1   -4.60    6.10
   9  -8  -1   11.90    5.50
  -9  -8   1   20.80    8.10
  -9  -8   1    9.40    6.10
   9  -8  -1    8.90    6.80
   9  -8  -1    7.80    5.40
   9   8  -1   24.90    8.80
   9   8  -1   18.40    9.70
   8  -8  -1   73.39    9.40
   8  -8  -1   64.39    9.30
  -8  -8   1   60.59   10.40
  -8  -8   1   81.69   10.00
  -8   8   1   53.29   13.30
   8   8  -1   61.89   12.40
   8   8  -1   81.49   15.80
  -7  -8   1  293.67   19.40
  -7  -8   1  324.47   17.60
   7  -8  -1  290.07   16.90
   7  -8  -1  274.47   17.30
   7  -8  -1  306.97   20.00
   7   8  -1  300.77   24.60
  -7   8   1  306.37   23.80
   7   8  -1  352.56   22.90
   6  -8  -1   15.50    6.40
  -6  -8   1    8.70    6.00
   6  -8  -1   18.70    5.40
   6  -8  -1   14.40    5.90
  -6  -8   1   -2.40    3.70
  -6   8   1   11.60    9.00
   6   8  -1   13.80    9.00
   6   8  -1    1.80    5.50
   5  -8  -1  212.88   15.10
  -5  -8   1  218.68   12.50
   5  -8  -1  174.58   15.70
   5  -8  -1  208.98   13.10
  -5  -8   1  193.68   14.40
   5   8  -1  245.18   18.60
   5   8  -1  169.28   20.40
   4  -8  -1  123.29   10.00
  -4  -8   1  109.99    8.60
   4  -8  -1  120.79   14.10
  -4  -8   1  136.59   11.60
   4  -8  -1  127.29   13.40
   4   8  -1  108.49   16.10
   4   8  -1  103.89   13.90
  -3  -8   1   76.49    6.70
  -3  -8   1   75.79    9.20
   3  -8  -1   68.89    5.70
   3  -8  -1   61.39   10.90
   3  -8  -1   82.59    8.60
   3  -8  -1   78.09    8.00
  -3  -8   1   78.79    4.70
   3  -8  -1   52.99    9.80
   3  -8  -1   69.29    5.20
   3   8  -1   78.99   12.00
   3   8  -1   67.19   13.10
   2  -8  -1   53.49    4.40
   2  -8  -1   68.29   10.50
  -2  -8   1   55.79    7.80
   2  -8  -1   52.39    7.20
  -2  -8   1   55.29    7.10
  -2  -8   1   46.30    5.10
  -2  -8   1   56.59    5.40
   2  -8  -1   71.09    7.60
  -2  -8   1   55.59   10.40
   2  -8  -1   58.89    4.40
   2  -8  -1   57.49    5.10
   2  -8  -1   38.10    8.40
   2   8  -1   36.80   11.30
  -2   8   1   48.10   19.00
   2   8  -1   53.19   10.10
   1  -8  -1   76.19    7.90
   1  -8  -1   67.59    8.00
   1  -8  -1   65.79    3.90
   1  -8  -1   65.09    3.90
  -1  -8   1   64.99    5.60
   1  -8  -1   51.79    9.70
  -1  -8   1   59.49    7.50
  -1  -8   1   66.09    7.40
   1  -8  -1   74.19   11.30
  -1  -8   1   60.09   10.50
  -1  -8   1   63.59   11.20
   1  -8  -1   42.50    5.00
  -1   8   1   71.79   14.30
   0  -8  -1  109.39   13.10
   0  -8  -1  116.09   10.60
   0  -8   1  110.79    6.80
   0  -8   1   99.19   12.60
   0  -8   1   97.69   12.60
   0  -8   1  107.09    8.90
   0  -8  -1  108.49    9.20
   0  -8  -1  113.99   13.60
   0  -8   1  110.49    8.50
   0   8   1  114.29   17.20
  -1  -8  -1    0.90    1.60
   1  -8   1    0.90    5.00
   1  -8   1    1.30    2.60
  -1  -8  -1   -4.20    5.10
   1  -8   1    2.00    2.90
  -1  -8  -1   -3.60    3.50
   1  -8   1   -1.90    2.70
   1  -8   1   -2.30    5.40
   1   8   1   -6.50    5.50
   2  -8   1   -4.80    4.80
  -2  -8  -1   -2.00    2.60
  -2  -8  -1   -0.40    2.00
  -2  -8  -1   -6.40    5.10
   2  -8   1    3.30    3.00
  -2  -8  -1    6.90    4.40
   2  -8   1    3.80    3.00
   2  -8   1   -4.80    4.30
   2   8   1    5.60    7.70
   3  -8   1    4.90    3.10
   3  -8   1    5.30    5.10
   3  -8   1    0.30    3.00
  -3  -8  -1   -1.80    2.30
   3  -8   1    7.00    6.10
  -3  -8  -1    3.50    2.20
  -3  -8  -1    6.90    4.90
   3   8   1   -1.80    7.00
   3   8   1   -0.80    4.40
   4  -8   1    5.40    6.10
   4  -8   1    3.10    5.20
   4  -8   1    9.10    3.80
  -4  -8  -1   11.20    3.70
  -4  -8  -1    4.70    4.80
   4  -8   1    0.70    6.30
   4  -8   1    5.20    3.20
   4   8   1   20.10    8.60
   4   8   1   15.80    7.60
  -5  -8  -1   12.90    4.40
  -5  -8  -1   11.90    5.90
   5  -8   1   12.30    6.60
   5  -8   1   19.10    5.00
   5  -8   1   13.50    6.00
   5  -8   1   17.80    7.80
   5   8   1   38.30   11.60
   5   8   1   38.90    9.20
   6  -8   1   72.59   11.00
  -6  -8  -1   53.09    9.40
   6  -8   1   65.99   12.50
   6  -8   1   58.89    7.90
  -6  -8  -1   56.09    7.40
   6  -8   1   56.39    8.90
   6  -8   1   50.79   10.80
   6   8   1   73.19   11.80
   6   8   1   54.69   12.60
   7  -8   1   60.49    8.30
   7  -8   1   70.79    9.60
   7  -8   1   71.89   13.80
  -7  -8  -1   77.49   12.00
   7  -8   1   63.99   10.70
  -7  -8  -1   82.59    9.50
   7  -8   1   73.79   13.00
   7   8   1   93.09   13.90
   7   8   1   92.69   16.20
   8  -8   1  141.69   18.60
   8  -8   1  146.59   11.70
   8  -8   1  164.58   14.40
   8  -8   1  165.98   18.60
  -8  -8  -1  142.39   12.60
   8  -8   1  174.08   12.80
   8   8   1  137.89   16.40
   8   8   1  143.59   20.20
   9  -8   1   94.89   15.30
   9  -8   1  101.09   11.60
   9  -8   1   73.49   11.50
   9  -8   1   62.79   13.80
  -9  -8  -1  107.19   11.80
   9   8   1  147.09   17.00
   9   8   1   97.69   17.50
  10  -8   1   -1.50    8.40
  10  -8   1   22.20    7.10
  10  -8   1   12.10    6.40
  10  -8   1   12.30    8.80
 -10  -8  -1    7.00    6.60
  10   8   1   15.40    7.40
  10   8   1   -1.40    8.00
  11  -8   1    0.80    5.60
  11  -8   1   13.10    9.90
 -11  -8  -1    4.60    6.60
  11  -8   1    6.80   10.10
  11   8   1    6.20    9.70
 -11   8  -1   15.00   16.50
  11   8   1   -0.10    6.10
  12  -8   1    2.30    6.20
  12  -8   1   24.50   10.90
  12   8   1    2.70    7.80
 -12   8  -1    6.10    8.80
  12   8   1   10.20    9.90
  13  -8   1    7.30   10.60
  13  -8   1    9.80    7.30
 -13   8  -1    2.10    8.80
  13   8   1   19.10   11.00
  14  -8   1   -8.10    6.90
  14  -8   1    7.60   11.10
  14   8   1    6.20   11.70
 -14   8  -1    0.10    9.10
  15  -8   1   99.49   16.30
  15  -8   1  105.49   21.30
 -15   8  -1   85.19   18.70
  15   8   1   68.59   19.90
  15  -9  -1    6.10   13.70
  15  -9  -1    1.10    8.40
  15   9  -1   13.60   14.90
 -15   9   1    3.70   11.10
  14  -9  -1   82.69   14.70
  14  -9  -1   72.39   23.00
  14   9  -1   66.39   20.50
 -14   9   1   66.79   16.70
 -13  -9   1   16.80    9.10
  13  -9  -1   11.10    8.40
  13  -9  -1   25.00   15.20
  13   9  -1    7.90    8.40
  13   9  -1    8.40   11.20
 -13   9   1    0.10    9.90
 -12  -9   1   35.30   10.40
  12  -9  -1   46.60   10.20
  12  -9  -1   51.19   15.60
 -12   9   1   52.19   14.30
  12   9  -1   52.59   12.90
  12   9  -1   55.79   18.00
  11  -9  -1    1.40    6.50
  11  -9  -1    6.10    6.90
 -11  -9   1    5.00    7.10
  11  -9  -1   11.20   10.80
  11   9  -1   -1.60    7.50
  11   9  -1    8.40    9.90
  10  -9  -1  -10.70   12.10
 -10  -9   1   -5.80    6.80
  10  -9  -1   -2.40    6.40
 -10  -9   1   -1.90    5.60
  10  -9  -1    7.80    5.60
  10   9  -1   -2.10    6.20
  10   9  -1   -4.70    8.90
  -9  -9   1    8.40    7.90
   9  -9  -1   18.60    8.20
   9  -9  -1   11.90    5.20
   9  -9  -1   -0.90    5.80
  -9  -9   1    7.20    6.00
   9   9  -1   26.40   11.50
   9   9  -1    3.10    7.70
  -8  -9   1   44.30   10.30
   8  -9  -1   58.49    9.40
   8  -9  -1   52.29   10.80
  -8  -9   1   52.99    8.90
   8  -9  -1   57.09    9.60
   8   9  -1   78.99   17.00
   8   9  -1   57.69   12.90
  -8   9   1   71.89   15.80
  -7  -9   1   68.69   11.10
   7  -9  -1   70.39    9.70
  -7  -9   1   68.39    9.60
   7  -9  -1   79.59   12.70
   7  -9  -1   69.69   10.90
  -7   9   1   51.09   14.60
   7   9  -1   89.09   17.20
   7   9  -1   84.79   14.00
   6  -9  -1  156.18   12.60
  -6  -9   1  182.28   16.60
  -6  -9   1  157.28   11.70
   6  -9  -1  145.09   14.90
   6  -9  -1  149.79   16.30
   6   9  -1  166.68   19.00
   6   9  -1  123.09   19.70
  -5  -9   1   86.49    8.60
   5  -9  -1   79.79    9.20
   5  -9  -1   73.09   11.30
  -5  -9   1   84.29   11.10
   5  -9  -1   64.09   11.80
   5   9  -1   89.59   14.60
   5   9  -1   85.29   16.90
   4  -9  -1   -5.00    3.70
   4  -9  -1   -2.90    5.40
  -4  -9   1    1.30    4.50
   4  -9  -1    3.00    5.70
  -4  -9   1   -3.30    3.00
   4   9  -1    4.20    6.30
   4   9  -1   -6.00    5.80
   3  -9  -1   10.70    2.80
   3  -9  -1    7.70    6.40
   3  -9  -1   18.40    5.20
   3  -9  -1   17.00    8.40
  -3  -9   1    9.00    5.30
  -3  -9   1   16.00    3.80
  -3  -9   1    9.40    7.60
   3   9  -1    4.20    6.80
   3   9  -1    7.50    8.50
   2  -9  -1   18.50    5.40
   2  -9  -1   19.40    2.60
   2  -9  -1   20.80    7.60
   2  -9  -1   18.90    8.40
  -2  -9   1   16.40    3.50
  -2  -9   1   17.50    8.30
  -2  -9   1   14.80    5.40
   2   9  -1   -2.10    6.20
  -2   9   1    4.80    8.80
   2   9  -1   17.10   10.30
  -1  -9   1    0.30    6.10
   1  -9  -1   -6.70    5.10
  -1  -9   1    6.10    6.90
   1  -9  -1    8.80    7.40
   1  -9  -1    4.00    3.90
  -1  -9   1    9.90    4.40
  -1  -9   1   -2.50    2.20
  -1   9   1    0.40    7.20
   0  -9   1   51.99   10.40
   0  -9  -1   52.59   11.20
   0  -9   1   57.69    5.20
   0  -9   1   45.80   10.20
   0  -9  -1   62.39    8.50
   0  -9   1   53.79    7.50
   0  -9  -1   76.09   12.50
   0   9   1   38.80   12.10
   1  -9   1    8.10    2.80
   1  -9   1    9.30    6.90
   1  -9   1    5.40    6.50
   1  -9   1    6.90    4.20
  -1  -9  -1    3.80    6.30
  -1  -9  -1    2.00    4.40
   1   9   1    5.90    7.60
   2  -9   1    1.70    5.60
   2  -9   1    8.50    4.00
  -2  -9  -1    7.60    2.20
  -2  -9  -1    4.70    6.60
  -2  -9  -1    0.70    4.20
   2  -9   1    1.40    2.70
   2  -9   1    3.20    6.60
   2   9   1    4.60    7.30
   3  -9   1   11.00    6.60
  -3  -9  -1   15.70    3.20
  -3  -9  -1   22.60    6.40
   3  -9   1   15.40    7.20
   3  -9   1   16.70    4.50
   3   9   1   16.00    9.00
  -4  -9  -1   85.79    6.90
   4  -9   1   82.69    8.80
   4  -9   1  111.69   14.40
   4  -9   1   86.39   12.20
  -4  -9  -1   62.59    9.50
   4  -9   1   68.99   13.00
   4   9   1   53.09   13.20
  -5  -9  -1    2.60    3.70
   5  -9   1    5.50    6.70
   5  -9   1    2.90    7.10
  -5  -9  -1    2.80    5.70
   5  -9   1    5.80    6.80
   5  -9   1    3.20    3.80
   5   9   1   -4.90    7.90
   5   9   1   16.70    8.70
   6  -9   1  290.37   15.50
   6  -9   1  264.17   17.60
  -6  -9  -1  244.38   18.80
   6  -9   1  247.58   22.10
  -6  -9  -1  271.97   14.60
   6  -9   1  223.18   22.60
   6  -9   1  215.98   17.80
   6   9   1  240.58   20.90
   6   9   1  254.77   28.10
  -7  -9  -1    1.50    5.10
   7  -9   1    4.20    6.60
   7  -9   1   13.30    5.40
   7  -9   1   14.60   10.00
   7  -9   1    6.50    6.30
   7  -9   1   11.20    7.00
  -7  -9  -1   17.50    8.10
   7   9   1    3.20    7.50
   7   9   1    7.80    7.60
   8  -9   1  158.68   14.70
   8  -9   1  158.18   16.80
   8  -9   1  149.39   20.30
  -8  -9  -1  141.89   12.60
   8  -9   1  140.39   13.20
   8  -9   1  109.89   16.60
  -8  -9  -1  166.58   18.30
   8   9   1  140.99   17.90
   8   9   1  136.19   20.40
  -9  -9  -1   13.70   10.50
   9  -9   1   -5.00    7.20
  -9  -9  -1   -5.70    4.70
   9  -9   1    0.90    4.70
   9  -9   1   -0.80    6.60
   9  -9   1    3.40    7.00
   9   9   1    4.40    9.50
   9   9   1    5.30    7.10
  10  -9   1   -0.40    6.50
  10  -9   1    4.40    8.40
  10  -9   1   -4.20    8.60
  10  -9   1    5.30    5.50
  10   9   1    4.70    8.00
  10   9   1    1.30    8.60
  11  -9   1    4.50    8.70
  11  -9   1   -0.20    5.70
  11   9   1   -3.70    9.40
  11   9   1    3.30    7.80
  12  -9   1    7.50    9.70
  12  -9   1   14.80    7.40
  12   9   1    9.00   10.30
  13  -9   1    0.30    6.90
  13  -9   1   17.00   10.80
  13   9   1   16.70   12.30
 -13   9  -1    8.00   11.50
  14  -9   1  122.49   21.10
  14  -9   1  141.19   18.10
 -14   9  -1  107.79   18.90
  14   9   1  122.69   23.90
  15   9   1   44.20   18.10
  14 -10  -1   11.30   12.30
  14 -10  -1   15.80    9.70
 -14  10   1   -6.00   11.30
  14  10  -1   19.30   14.60
  13 -10  -1   82.79   13.70
  13 -10  -1   94.49   20.50
 -13  10   1  117.39   32.40
  13  10  -1  106.19   23.40
  13  10  -1   87.09   16.90
  12 -10  -1   10.00   10.40
  12 -10  -1   18.00    8.30
  12  10  -1   10.30   12.00
  12  10  -1   11.60   10.50
 -11 -10   1   45.40   13.10
  11 -10  -1   80.09   12.70
  11 -10  -1   98.89   19.20
  11  10  -1   99.29   21.40
  11  10  -1  110.99   18.00
  10 -10  -1   -7.50    6.60
  10 -10  -1   -3.20    8.80
 -10 -10   1   -6.60    7.20
  10 -10  -1   -4.90    5.20
  10  10  -1    5.10    8.60
  10  10  -1    2.30   10.30
   9 -10  -1    7.10    8.00
   9 -10  -1    7.00    6.10
   9 -10  -1    2.90    9.00
  -9 -10   1    0.40    7.50
   9  10  -1   15.40   12.10
  -9  10   1    0.60    9.00
   9  10  -1    6.60    8.10
  -8 -10   1   28.00    9.60
   8 -10  -1   30.70   13.70
   8 -10  -1   33.40    9.10
   8 -10  -1   22.10    7.40
   8 -10  -1   35.70   10.00
   8  10  -1   24.70   12.00
  -8  10   1   24.20   11.30
   8  10  -1   36.70   11.20
  -7 -10   1   11.80    7.10
   7 -10  -1   16.50    6.20
   7 -10  -1   16.60    7.90
   7 -10  -1    5.50    9.90
   7 -10  -1    5.40    6.30
   7  10  -1   15.30   10.80
   7  10  -1   18.80    9.10
   6 -10  -1    4.60    6.30
   6 -10  -1   -2.60    4.90
  -6 -10   1   13.40    7.00
   6 -10  -1    8.60    7.90
   6  10  -1   -0.90    9.50
   6  10  -1    8.20    7.80
   5 -10  -1   14.90   10.50
   5 -10  -1   12.10    8.40
   5 -10  -1    7.00    5.40
   5 -10  -1   17.30    8.50
  -5 -10   1    5.30    6.60
   5  10  -1   10.30   10.00
   5  10  -1   19.00    8.60
   4 -10  -1  144.89   13.20
  -4 -10   1  118.19   13.50
   4 -10  -1  143.29   18.00
   4 -10  -1  139.49   15.80
   4  10  -1   95.39   18.90
   4  10  -1  117.29   17.30
   3 -10  -1   73.99   13.50
   3 -10  -1   49.50   11.20
  -3 -10   1   35.20    8.00
  -3 -10   1   50.89   11.90
   3 -10  -1   57.39    8.50
   3  10  -1   36.50   12.60
   3  10  -1   32.20   10.50
  -2 -10   1    1.30    4.50
   2 -10  -1   -4.50    4.00
   2 -10  -1    2.20    6.60
   2 -10  -1    2.80    7.60
  -2 -10   1   -0.30    6.50
   2  10  -1   -5.70    7.30
  -2  10   1    0.70    8.90
  -1 -10   1   53.29    8.50
   1 -10  -1   42.00    7.70
   1 -10  -1   68.69   12.90
  -1 -10   1   56.89   11.50
   1 -10  -1   62.59   12.80
  -1 -10   1   66.29   12.60
  -1  10   1   58.89   15.70
   0 -10   1   21.60    8.50
   0 -10  -1   13.80    5.80
   0 -10  -1   11.10    7.70
   0 -10   1   20.90    5.70
   0 -10  -1   22.30    8.60
   0 -10   1   10.40    8.00
   0  10   1    5.60    9.40
   1 -10   1   -5.60    6.80
   1 -10   1    2.20    3.80
  -1 -10  -1   -5.60    5.90
  -1 -10  -1   -8.50    4.30
   1 -10   1   -6.50    5.60
   1  10   1    6.70    8.60
  -2 -10  -1   -2.50    6.80
   2 -10   1   11.10    7.40
   2 -10   1    1.20    6.80
   2 -10   1    5.50    4.50
  -2 -10  -1   16.40    6.10
   2  10   1    0.40    8.30
   3 -10   1    2.30    4.10
   3 -10   1   -9.80    5.70
  -3 -10  -1   -5.20    4.70
   3 -10   1   -7.80    5.10
  -3 -10  -1   -9.10    8.90
   3  10   1   -0.40    7.80
  -4 -10  -1   92.99   12.10
   4 -10   1  101.79   10.40
   4 -10   1  114.69   15.30
   4 -10   1  130.79   16.00
   4  10   1  107.19   19.50
   5 -10   1  111.49   18.80
  -5 -10  -1  102.89   13.20
   5 -10   1  100.99   15.30
   5 -10   1  124.79   11.50
   5 -10   1  113.99   14.30
   5  10   1  131.79   22.10
   6 -10   1  111.19   14.10
   6 -10   1   98.49   16.10
   6 -10   1  104.69   15.20
   6 -10   1   76.69    9.50
  -6 -10  -1   80.89   12.50
   6  10   1   88.89   17.90
   7 -10   1  107.79   14.80
   7 -10   1  105.79   11.10
   7 -10   1   60.29   14.80
   7 -10   1   84.79   14.90
  -7 -10  -1   85.39   13.00
   7 -10   1   80.39   12.00
   7  10   1   97.79   20.20
   8 -10   1    2.00    6.30
   8 -10   1   18.90   10.70
  -8 -10  -1    3.80    7.70
   8 -10   1   -0.30    6.50
   8 -10   1   -8.60    4.50
   8 -10   1   17.00   11.30
   8  10   1   11.20   10.40
   9 -10   1   73.09   15.90
   9 -10   1   74.79   12.70
  -9 -10  -1   56.69   12.60
   9 -10   1   58.29    9.60
   9  10   1   53.19   14.90
 -10 -10  -1    1.40    8.40
  10 -10   1   11.70    6.60
  10 -10   1   11.60   10.60
  10  10   1   19.50   11.40
  11 -10   1   67.79   10.90
  11 -10   1   64.79   15.20
  11  10   1   67.49   17.40
  12 -10   1    5.10    6.80
  12 -10   1    6.10   11.80
  12  10   1   22.30   14.10
  13 -10   1   74.39   12.90
  13 -10   1   64.79   16.60
  13  10   1   99.49   22.30
  14  10   1   27.70   16.30
  13 -11  -1   59.99   12.50
  13  11  -1   74.99   20.00
  12 -11  -1   53.39   15.80
 -12 -11   1   56.09   15.00
  12 -11  -1   52.09   11.50
  12  11  -1   75.29   22.90
 -11 -11   1   22.20   11.00
  11 -11  -1   21.60    8.80
  11 -11  -1   21.30   11.20
  11  11  -1    2.40   10.40
  11  11  -1   14.30   11.70
  10 -11  -1   14.10    7.30
 -10 -11   1    0.60    8.30
  10 -11  -1    6.90    8.80
  10 -11  -1    1.50    9.80
  10  11  -1    7.30   11.90
  10  11  -1    9.30   10.00
  -9 -11   1   27.00   10.70
   9 -11  -1   28.10    8.10
   9 -11  -1   12.90    9.20
   9 -11  -1   24.40   10.70
  -9  11   1   26.60   14.20
   9  11  -1   39.30   13.60
   9  11  -1   18.50   12.30
   8 -11  -1   -3.10    5.10
   8 -11  -1    3.60    7.90
   8 -11  -1    2.70    7.20
   8 -11  -1    6.10    9.20
  -8 -11   1   -4.40    7.80
   8  11  -1  -10.00    8.00
   8  11  -1    2.50   10.90
   7 -11  -1   13.40    9.40
   7 -11  -1   24.50   10.50
   7 -11  -1    8.20    7.90
   7 -11  -1   21.50    7.50
  -7 -11   1    9.50    7.70
   7  11  -1    7.90    9.70
   7  11  -1   10.70   10.80
   6 -11  -1  111.69   12.30
   6 -11  -1   92.49   13.90
  -6 -11   1  108.59   15.10
   6 -11  -1  116.39   19.00
   6 -11  -1   84.09   14.40
   6  11  -1  112.29   18.90
   6  11  -1   84.79   20.40
   5 -11  -1   28.30    9.60
   5 -11  -1   36.70    7.50
   5 -11  -1   15.50    9.70
  -5 -11   1   35.80    9.50
   5 -11  -1   24.20   11.00
   5  11  -1   16.80   11.40
   5  11  -1   45.40   12.60
   4 -11  -1    1.70    5.10
  -4 -11   1    0.80    5.80
   4 -11  -1    7.20    7.90
   4 -11  -1   -2.30    8.00
   4  11  -1    7.60   12.30
  -3 -11   1   66.59   13.70
   3 -11  -1   62.69   13.70
   3 -11  -1   40.80    8.30
  -3 -11   1   52.59    9.60
   3 -11  -1   46.10   12.00
   3  11  -1   38.10   14.10
   2 -11  -1  -17.80    5.90
  -2 -11   1    4.30    8.40
  -2 -11   1   -9.10    5.00
   2 -11  -1   -4.20    4.70
   2 -11  -1   -3.30    6.90
  -2  11   1  -16.10    7.60
   2  11  -1    0.20    8.50
   1 -11  -1    9.10    5.50
   1 -11  -1    0.50    7.40
  -1 -11   1   -0.60    5.10
   1 -11  -1    3.80    8.00
  -1 -11   1    9.00    8.80
  -1 -11   1    2.20    7.80
  -1  11   1    7.70   11.70
   0 -11  -1   41.60    8.70
   0 -11  -1   60.69   12.80
   0 -11   1   48.50   12.10
   0 -11  -1   43.40   12.10
   0 -11   1   29.40   10.50
   0 -11   1   37.90    7.90
   0  11   1   53.69   16.40
   1 -11   1   40.20   11.40
  -1 -11  -1   45.90   11.50
   1 -11   1   32.80    7.20
  -1 -11  -1   20.80    6.90
   1 -11   1   34.20   11.30
   1  11   1   23.50   11.80
   2 -11   1   14.80    5.60
  -2 -11  -1   10.00    7.30
   2 -11   1   19.80    9.60
   2 -11   1   23.80   10.00
  -2 -11  -1   12.60    9.70
   2  11   1   17.70   12.60
  -3 -11  -1   69.39   14.90
  -3 -11  -1   68.19   11.00
   3 -11   1   44.10   11.70
   3 -11   1   58.09    8.50
   3 -11   1   44.70   11.90
   3  11   1   38.80   14.40
   4 -11   1   34.50   11.10
  -4 -11  -1   34.50    9.50
   4 -11   1   34.70   11.00
   4 -11   1   40.30    7.40
   4 -11   1   24.70   11.00
   4  11   1   21.40   12.10
   5 -11   1  136.99   11.70
   5 -11   1  105.29   15.30
  -5 -11  -1  134.79   15.70
   5 -11   1  128.69   20.60
   5 -11   1  125.19   17.20
   5  11   1  122.99   22.30
   6 -11   1   38.70    7.80
   6 -11   1   28.90   12.30
  -6 -11  -1   40.50   10.90
   6 -11   1   39.00   10.90
   6 -11   1   34.10   10.20
   6  11   1   35.70   15.50
   7 -11   1    3.90    6.90
   7 -11   1    8.50    7.90
  -7 -11  -1   -1.90    6.90
   7 -11   1   -6.10    7.30
   7 -11   1    1.40    5.00
   7  11   1   -6.10   10.20
   8 -11   1    8.60   10.90
   8 -11   1   25.70    7.50
   8 -11   1   20.40    9.20
  -8 -11  -1   14.60    8.20
   8  11   1   15.90   13.40
   9 -11   1   44.80   15.20
  -9 -11  -1   76.69   14.80
   9 -11   1   91.39   15.20
   9 -11   1   85.39   11.50
   9  11   1   67.29   18.40
  10 -11   1   16.40    7.00
  10 -11   1    7.40    9.80
 -10 -11  -1   -4.60    8.20
  10  11   1   12.90   12.60
  11 -11   1   15.00    7.00
  11 -11   1   -3.70    9.40
 -11 -11  -1   12.80   11.20
  11  11   1   12.80   12.80
  12 -11   1   22.80    8.30
  12 -11   1   20.10   12.00
  12  11   1   27.70   15.80
  11 -12  -1   18.20   12.30
  11 -12  -1   26.60    8.80
 -11 -12   1   19.20   12.10
  11  12  -1   12.80   11.50
  10 -12  -1    4.60   10.50
 -10 -12   1    3.70    9.40
  10 -12  -1   -2.20    6.10
  10  12  -1   -4.70   10.80
   9 -12  -1    3.60   10.80
   9 -12  -1    8.70    7.30
  -9 -12   1    4.00    8.80
   9  12  -1    1.80   11.70
   8 -12  -1   24.00    7.90
  -8 -12   1   31.90   10.70
   8 -12  -1   22.10   12.30
   8  12  -1   41.80   17.50
   7 -12  -1   36.40   12.00
   7 -12  -1   77.69   14.30
   7 -12  -1   40.70   12.40
   7 -12  -1   62.19   10.50
  -7 -12   1   39.80   11.90
   7  12  -1   31.40   14.90
   6 -12  -1   -3.00    5.20
  -6 -12   1   -2.10    6.40
   6 -12  -1    4.50    9.40
   6 -12  -1    1.80    8.20
   6  12  -1    6.40   11.80
   5 -12  -1   55.39    9.80
   5 -12  -1   44.40   12.90
   5 -12  -1   47.90   13.30
  -5 -12   1   47.50   10.90
   5  12  -1   66.69   17.90
  -4 -12   1   83.49   17.10
   4 -12  -1  106.69   12.60
   4 -12  -1  120.29   17.90
   4 -12  -1  118.79   17.70
  -4 -12   1  127.69   15.10
   4  12  -1  135.79   23.70
   3 -12  -1    2.70    9.30
  -3 -12   1   22.30   11.50
   3 -12  -1   14.70    9.30
  -3 -12   1    6.40    7.60
   3 -12  -1   16.10    6.70
   3  12  -1   -1.80   10.70
   2 -12  -1   55.39   13.70
  -2 -12   1   45.90   13.60
  -2 -12   1   47.80   14.90
  -2 -12   1   36.80    9.00
   2 -12  -1   52.89   13.10
   2 -12  -1   55.29    9.40
   2  12  -1   73.59   19.20
   1 -12  -1   30.00   12.30
   1 -12  -1   -1.50    5.10
   1 -12  -1   -9.70    7.10
  -1 -12   1    1.90    9.00
  -1 -12   1    0.10    5.60
  -1 -12   1   -1.70    8.30
  -1  12   1    3.70   10.80
   0 -12   1   -2.70    4.80
   0 -12   1   15.00   10.00
   0 -12   1    3.30    8.90
   0 -12  -1    8.00   10.70
   0 -12  -1    4.30    5.90
   0 -12  -1  -11.10    8.70
   0  12   1    7.60   10.90
   1 -12   1    7.70    8.90
  -1 -12  -1    6.90    8.50
   1 -12   1   -7.20    4.50
  -1 -12  -1    7.50   10.40
  -1 -12  -1    3.20    6.00
   1 -12   1   -1.60    8.40
   1  12   1    5.00   11.90
   2 -12   1    3.80    4.90
  -2 -12  -1    2.80    9.00
  -2 -12  -1   -3.10    5.90
   2 -12   1   14.20   10.00
   2 -12   1   18.70   10.10
   2  12   1    6.70   11.90
   3 -12   1   16.60   10.20
   3 -12   1   -2.00    7.90
  -3 -12  -1   13.00    7.70
  -3 -12  -1    9.50   12.10
   3 -12   1   23.20    6.70
   3  12   1    5.10   11.40
   4 -12   1   38.00   12.10
  -4 -12  -1   32.80   10.00
   4 -12   1   25.00   10.20
   4 -12   1   35.50    7.40
   4  12   1   46.50   16.20
   5 -12   1   40.80   12.00
   5 -12   1   66.69    9.60
   5 -12   1   68.49   14.10
  -5 -12  -1   46.50   11.20
   5  12   1   66.39   19.00
   6 -12   1    2.70    9.30
  -6 -12  -1    5.50    7.80
   6 -12   1   13.30    9.70
   6 -12   1    3.90    5.80
   6  12   1    5.50   10.00
   7 -12   1   28.50    7.30
   7 -12   1   30.00   13.10
  -7 -12  -1   35.40   10.70
   7 -12   1   29.20   11.40
   7 -12   1   24.00   10.50
   7  12   1   11.50   12.10
   8 -12   1   87.99   18.10
  -8 -12  -1   35.70   11.40
   8 -12   1   65.69   14.70
   8 -12   1   47.20    9.00
   8  12   1   25.70   14.80
   9 -12   1    6.30    6.70
  -9 -12  -1    0.70    9.10
   9 -12   1   11.90   10.20
   9  12   1    6.00   13.90
  10 -12   1   15.90   12.90
  10 -12   1    2.80    6.80
 -10 -12  -1    1.90    9.50
  10  12   1    6.90   13.60
  11 -12   1    1.20    6.30
 -11 -12  -1  -10.50    9.00
  11 -12   1   -1.60    9.40
  11  12   1  -11.10   13.00
   9 -13  -1   -3.70    8.20
  -9 -13   1    0.50    9.40
   9 -13  -1   10.70    8.10
   9  13  -1   13.60   15.30
  -8 -13   1   -6.90    8.00
   8 -13  -1    4.70    6.70
   8 -13  -1   10.50   12.20
   8  13  -1    6.20   13.40
  -7 -13   1   13.90    9.80
   7 -13  -1   12.10    7.30
   7 -13  -1   18.70   10.80
   7 -13  -1   -3.50    9.30
   7  13  -1   23.80   16.40
   6 -13  -1   -5.50    7.70
   6 -13  -1    4.30    6.00
  -6 -13   1   11.00    8.70
   6  13  -1    3.30   12.60
   5 -13  -1    9.90    6.60
   5 -13  -1   28.60   12.40
  -5 -13   1    8.70    8.20
   5  13  -1   12.60   14.90
  -4 -13   1   -2.80    7.20
   4 -13  -1    3.80   10.10
   4 -13  -1    6.80    6.80
  -4 -13   1    9.00   11.60
   4  13  -1   13.10   15.00
   3 -13  -1   76.49   11.00
  -3 -13   1   80.09   12.60
   3 -13  -1   58.59   14.50
  -3 -13   1   83.89   17.60
   3  13  -1   58.29   18.40
   2 -13  -1   77.59   16.70
   2 -13  -1   77.59   11.80
  -2 -13   1   91.99   18.20
  -2 -13   1   73.29   11.90
   2  13  -1   63.39   18.50
  -1 -13   1    7.80    6.80
   1 -13  -1    2.20    6.10
   1 -13  -1   15.50   11.30
  -1 -13   1    7.50   10.80
  -1  13   1   19.90   14.00
   0 -13   1    2.10   10.40
   0 -13  -1    6.00    7.60
   0 -13   1    8.50    6.30
   0 -13  -1    3.30   10.00
   0  13   1   15.90   13.20
   1 -13   1   25.70   12.70
  -1 -13  -1   28.10    9.10
  -1 -13  -1   19.00   12.20
   1 -13   1   24.40    7.60
   1  13   1   32.10   16.50
   2 -13   1    5.50    5.50
  -2 -13  -1  -13.00    5.80
  -2 -13  -1   -2.20   10.10
   2 -13   1  -10.00   10.20
   2  13   1   14.40   13.10
   3 -13   1   12.70    9.70
  -3 -13  -1    6.10    8.30
   3 -13   1    5.70    6.00
  -3 -13  -1    5.20   11.90
   3  13   1   12.90   12.90
   4 -13   1  104.59   11.90
  -4 -13  -1   80.79   19.90
   4 -13   1  106.09   17.50
  -4 -13  -1   99.99   14.80
   4  13   1   49.99   17.30
   5 -13   1    1.70    5.40
  -5 -13  -1   18.00   10.50
   5 -13   1    8.70   10.60
   5  13   1   19.40   14.50
  -6 -13  -1  -17.40    6.70
   6 -13   1    2.20    8.50
   6 -13   1    1.40    9.70
   6 -13   1   -2.50    5.50
   6  13   1  -12.00   10.70
  -7 -13  -1    3.90    8.70
   7 -13   1   -1.30    9.20
   7 -13   1   -0.30    5.20
   7  13   1   -6.90   11.20
   8 -13   1   -0.10    5.40
   8 -13   1  -11.00    8.80
  -8 -13  -1   -8.20    8.70
   8  13   1    7.90   14.30
   9 -13   1    8.80   11.80
  -9 -13  -1    6.10   10.30
   9  13   1    0.00   11.60
   7 -14  -1   15.10   10.90
   7 -14  -1   25.50    9.00
  -7 -14   1   27.90   11.70
   7  14  -1    7.00   15.40
   6 -14  -1   12.80    7.50
   6 -14  -1   11.80   10.60
  -6 -14   1   10.90    9.50
   6  14  -1   19.50   18.10
   5 -14  -1   40.20   14.70
  -5 -14   1   19.70   21.50
  -5 -14   1   24.90   10.70
   5 -14  -1   37.10    9.50
   5  14  -1   50.79   20.40
   4 -14  -1    9.20    7.60
  -4 -14   1    9.60   12.50
   4 -14  -1   20.80   12.80
  -4 -14   1   15.90    9.80
   4  14  -1    7.20   15.10
  -3 -14   1    1.20    7.20
   3 -14  -1   13.30   11.60
   3 -14  -1    6.90    7.00
  -3 -14   1  -13.20   10.40
   3  14  -1   19.20   16.60
  -2 -14   1   13.20    8.20
   2 -14  -1   20.90   12.30
   2 -14  -1   23.10    8.40
  -2 -14   1   16.00   13.10
   2  14  -1   20.00   16.40
   1 -14  -1    6.80    6.80
  -1 -14   1   -9.30   10.60
  -1 -14   1   -3.90    6.90
   1 -14  -1   -2.60    9.90
   1  14  -1    4.10   18.10
   0 -14   1    7.60    7.00
   0 -14  -1   30.10   14.70
   0 -14   1    8.10   12.50
   0 -14  -1   -0.50    6.60
   0  14   1   19.30   15.90
   1 -14   1   26.80    8.00
  -1 -14  -1   27.80   15.90
   1 -14   1   25.40   15.10
  -1 -14  -1   52.89   11.90
   1  14   1   46.30   18.70
   2 -14   1    3.60    6.10
   2 -14   1    5.70   11.50
  -2 -14  -1   -7.10   12.60
  -2 -14  -1    8.70    7.70
   2  14   1   13.00   13.80
   3 -14   1   27.00   12.50
  -3 -14  -1   33.20   10.80
   3 -14   1   39.20    8.50
  -3 -14  -1   17.30   13.80
   3  14   1   14.80   17.20
  -4 -14  -1    3.30   12.70
  -4 -14  -1   17.40   10.30
   4 -14   1   51.79   14.50
   4 -14   1   17.60    7.00
   4  14   1    6.70   15.90
  -5 -14  -1   -6.30    7.80
   5 -14   1  -19.70    9.30
   5  14   1    5.10   14.40
  -6 -14  -1   -3.80    8.50
   6 -14   1    0.20    9.30
   6 -14   1   16.80   11.20
   6  14   1    3.50   15.00
   7  14   1   -7.40   12.50
  -2 -15   1   60.29   12.50
   2 -15  -1   45.50   10.90
   2 -15  -1   97.29   21.20
  -2 -15   1   73.39   19.30
   2  15  -1  111.19   28.50
  -1 -15   1    7.90   13.20
   1 -15  -1   13.20   13.00
  -1 -15   1    4.30    8.10
   1 -15  -1   20.10    8.90
   1  15  -1   35.70   18.80
   0 -15  -1   34.50   15.80
   0 -15   1   18.50   13.60
   0 -15   1   20.10    8.90
   0 -15  -1   18.40    9.40
   0  15   1   36.50   18.40
   1 -15   1   10.50   13.70
  -1 -15  -1   15.80    9.30
   1 -15   1   30.30    8.20
  -1 -15  -1   28.20   14.90
   1  15   1   19.80   16.80
   2  15   1   54.59   22.50
 -19   0   2   -5.30    9.60
 -18   0   2   67.89   14.20
 -17   0   2   12.10    9.40
 -16   0   2  488.25   29.80
 -15   0   2   -4.10    5.30
 -14   0   2  563.84   30.20
 -13   0   2   -2.90    5.00
 -13   0   2    7.30    6.80
  13   0  -2   -1.50    3.40
 -12   0   2  164.48   12.90
 -12   0   2  147.29   15.10
  12   0  -2  150.78   10.60
 -11   0   2    1.90    4.60
  11   0  -2    2.10    3.20
 -11   0   2    4.30    4.40
 -10   0   2  545.65   23.90
 -10   0   2  601.54   26.60
  10   0  -2  540.15   22.10
   9   0  -2   -2.30    2.70
  -9   0   2   -2.30    4.80
  -9   0   2    4.10    3.80
  -9   0   2   -0.70    3.70
   8   0  -2 2402.16   72.29
  -8   0   2 2356.56   75.09
  -8   0   2 2413.96   73.59
  -8   0   2 2225.48   77.69
   7   0  -2    1.10    2.30
  -7   0   2   -2.30    3.00
  -7   0   2    1.70    2.50
  -7   0   2    0.90    2.90
  -6   0   2 1786.12   56.19
   6   0  -2 1835.62   55.99
  -6   0   2 1831.22   59.99
   5   0  -2    6.10    2.30
  -5   0   2    6.10    2.40
  -5   0   2    9.40    3.20
  -4   0   2  487.65   18.50
  -4   0   2  505.45   17.40
  -4   0   2  501.65   19.10
   4   0  -2  516.65   18.40
   4   0  -2  520.05   17.80
  -3   0   2    2.80    1.30
  -3   0   2    5.10    1.90
  -3   0   2    1.40    1.60
   3   0  -2   14.80    2.40
  -3   0   2   -0.80    1.70
  -2   0   2 7819.32  223.58
  -2   0   2 8025.70  223.58
   2   0  -2 7798.22  223.48
   2   0  -2 7761.22  223.38
  -2   0   2 7971.10  223.58
  -1   0   2    0.40    0.50
   1   0  -2    0.60    0.40
  -1   0   2   -0.40    0.30
  -1   0   2   -0.30    0.20
  -1   0   2   -0.20    0.20
  -1   0   2    0.00    0.40
   1   0  -2    0.40    0.50
   0   0  -2   -0.10    0.20
   0   0   2   -0.10    0.20
   0   0   2    0.00    0.20
   1   0   2    0.90    0.40
   1   0   2   -0.20    0.40
   1   0   2   -0.20    0.40
  -1   0  -2    0.00    0.50
   1   0   2    0.20    0.60
   1   0   2    2.10    0.80
   1   0   2    0.60    0.70
   2   0   2 2685.63   75.69
   2   0   2 2603.54   76.89
   3   0   2   -1.20    1.60
   3   0   2    1.30    1.00
  -3   0  -2   -0.90    1.50
   3   0   2   -1.10    2.00
   3   0   2   -0.30    1.50
   3   0   2    1.10    1.80
   4   0   2  735.13   27.00
   4   0   2  731.73   24.60
  -4   0  -2  683.13   24.50
   4   0   2  709.43   21.70
   4   0   2  718.93   25.80
  -4   0  -2  720.43   24.90
  -5   0  -2   -1.40    2.00
   5   0   2    2.20    2.60
   5   0   2    2.90    3.10
   5   0   2    2.40    1.10
  -5   0  -2    1.20    2.30
   6   0   2  119.19    9.80
  -6   0  -2  137.99    9.20
   6   0   2  125.89    5.30
  -6   0  -2  128.39    8.80
   7   0   2   -0.60    1.30
   7   0   2    0.50    3.40
  -7   0  -2    2.20    3.20
  -7   0  -2   -1.80    2.80
   8   0   2  555.34   25.00
   8   0   2  495.05   17.00
  -8   0  -2  524.15   22.90
   9   0   2   -3.90    1.60
  -9   0  -2   -3.60    3.40
   9   0   2    0.60    4.50
  10   0   2  822.82   26.90
  10   0   2  875.21   37.70
 -10   0  -2  892.11   35.20
  11   0   2    7.30    7.00
 -11   0  -2    0.10    4.60
 -12   0  -2  279.47   18.90
  12   0   2  303.67   22.20
  13   0   2    0.30    7.10
 -13   0  -2   -7.80    6.60
  14   0   2   85.79   16.10
 -14   0  -2   48.40   11.00
 -15   0  -2    4.70    7.50
  15   0   2   -3.20    8.40
 -16   0  -2  361.76   26.20
  16   0   2  372.56   29.90
 -17   0  -2   -8.60    7.20
  17   0   2    5.40    9.70
 -18   0  -2   88.49   16.40
  18   0   2   94.79   19.10
 -19  -1   2   79.49   15.90
 -19   1   2   81.99   16.90
 -18  -1   2    7.00    9.50
 -18   1   2   14.00   10.60
 -17  -1   2  291.37   24.00
 -17   1   2  299.77   24.00
 -16  -1   2   -9.30    6.20
 -16   1   2   -7.90    6.50
 -15  -1   2  554.24   32.70
 -15  -1   2  588.04   31.00
 -15   1   2  576.44   31.90
 -15   1   2  516.55   28.90
 -14  -1   2   12.70    8.00
 -14  -1   2   35.20   10.90
 -14   1   2    9.20    7.60
 -14   1   2   20.90    7.60
 -13  -1   2  373.36   24.50
 -13  -1   2  358.56   22.80
 -13   1   2  367.26   21.90
  13   1  -2  395.46   18.50
 -13   1   2  395.16   23.90
 -12  -1   2   70.49   11.00
 -12  -1   2   72.29   10.90
  12  -1  -2   91.69    8.30
 -12   1   2   82.09   10.90
  12   1  -2   87.99    9.20
 -12   1   2   68.29   11.30
  11  -1  -2  288.97   14.40
 -11  -1   2  263.47   18.20
 -11  -1   2  242.58   16.50
 -11   1   2  259.27   17.60
 -11   1   2  266.27   16.60
  11   1  -2  273.47   14.20
  10  -1  -2  352.76   16.30
 -10  -1   2  369.46   20.50
 -10  -1   2  355.16   19.40
 -10  -1   2  331.27   16.80
  10   1  -2  371.06   16.70
 -10   1   2  329.77   18.20
 -10   1   2  394.36   20.60
  -9  -1   2  820.42   35.70
   9  -1  -2  833.12   29.40
  -9  -1   2  825.42   32.00
  -9  -1   2  814.52   29.70
  -9  -1   2  788.52   33.10
  -9   1   2  843.82   32.10
  -9   1   2  735.33   34.60
   9   1  -2  826.12   29.70
  -9   1   2  828.42   33.00
  -8  -1   2  256.77   14.20
  -8  -1   2  259.17   16.70
  -8  -1   2  244.48   12.30
  -8  -1   2  277.77   15.80
  -8   1   2  261.37   16.90
  -8   1   2  241.78   14.40
   8   1  -2  247.48   12.50
  -8   1   2  239.38   13.50
  -7  -1   2 2785.42   86.49
  -7  -1   2 2774.62   84.19
  -7  -1   2 2656.63   89.39
  -7  -1   2 2868.31   88.09
  -7   1   2 2818.42   86.49
  -7   1   2 2827.22   87.49
   7   1  -2 2747.33   84.79
  -7   1   2 3043.70   90.89
  -6  -1   2    2.60    2.20
  -6  -1   2    7.30    3.30
  -6  -1   2    5.60    3.50
   6   1  -2    6.30    2.70
  -6   1   2    4.70    3.80
  -6   1   2    2.80    2.90
  -6   1   2    7.40    3.30
   5  -1  -2 1277.37   43.90
  -5  -1   2 1361.66   46.10
  -5  -1   2 1395.76   44.90
   5  -1  -2 1338.17   43.00
  -5  -1   2 1424.26   42.00
  -5   1   2 1425.96   44.10
  -5   1   2 1421.16   46.20
   5   1  -2 1356.86   43.20
   4  -1  -2  829.02   27.60
  -4  -1   2  902.51   25.90
   4  -1  -2  802.72   27.70
   4  -1  -2  840.22   27.40
  -4  -1   2  825.62   29.20
  -4  -1   2  834.52   28.10
  -4  -1   2  850.71   28.30
  -4  -1   2  710.23   30.10
  -4   1   2  858.91   29.40
  -4   1   2  825.02   27.80
   4   1  -2  864.11   27.60
  -3  -1   2 1119.39   36.00
   3  -1  -2 1104.79   34.20
  -3  -1   2 1050.59   36.10
   3  -1  -2 1160.38   35.40
  -3  -1   2 1214.48   33.40
   3  -1  -2 1183.98   35.50
  -3  -1   2 1164.68   35.80
   3  -1  -2 1064.99   32.80
  -3  -1   2 1157.48   35.80
   3  -1  -2 1125.09   35.30
   3   1  -2 1154.28   35.70
  -3   1   2 1147.99   36.70
   3   1  -2 1143.99   35.50
  -3   1   2 1124.49   36.00
  -3   1   2 1149.89   35.50
  -2  -1   2 2952.90   85.99
   2  -1  -2 3001.20   85.49
   2  -1  -2 2928.71   84.99
  -2  -1   2 3014.30   85.49
  -2  -1   2 2893.21   85.69
  -2   1   2 2906.21   86.39
  -1  -1   2 3914.11  111.79
   1  -1  -2 3949.00  111.59
   0  -1  -2   84.89    4.40
   0  -1  -2  100.79    4.60
   0  -1   2   98.69    4.30
   0  -1   2  123.69    4.50
   0  -1   2   88.29    4.70
   0  -1   2  114.49    4.60
   0  -1   2   88.89    4.30
   1  -1   2 2478.95   76.59
   1  -1   2 2628.94   77.09
   1  -1   2 2737.83   76.59
   1  -1   2 2671.43   75.99
   1  -1   2 2701.63   76.59
  -1  -1  -2 2538.25   75.99
   1  -1   2 2559.94   77.19
   1   1   2 2736.43   76.69
   1   1   2 2687.43   76.59
   1   1   2 2641.94   76.19
   2  -1   2  260.07    8.60
  -2  -1  -2  271.37   10.50
  -2  -1  -2  229.58    9.20
   2  -1   2  282.17   10.40
   2  -1   2  272.87    9.20
   2  -1   2  277.57    9.30
   2   1   2  260.37    9.90
   2   1   2  266.17    9.50
   2   1   2  211.88   10.10
   2   1   2  267.67   10.40
   3  -1   2 3160.28   95.99
  -3  -1  -2 3248.48   93.39
   3  -1   2 3266.77   93.69
  -3  -1  -2 3292.67   94.69
   3  -1   2 3165.08   94.99
   3  -1   2 3096.19   90.89
   3  -1   2 3148.28   91.39
   3  -1   2 3038.80   93.09
   3   1   2 3276.57   93.09
  -3   1  -2 3264.77   94.89
   3   1   2 3112.39   94.99
   3   1   2 3322.17   96.69
   3   1   2 3256.27   94.49
   3   1   2 3327.47   92.29
   4  -1   2   34.20    4.80
   4  -1   2   23.10    4.80
   4  -1   2   32.00    4.00
   4  -1   2   33.40    3.90
   4  -1   2   34.20    2.30
  -4  -1  -2   34.00    4.00
  -4  -1  -2   29.90    4.50
  -4   1  -2   35.00    4.60
   4   1   2   30.90    3.50
   4   1   2   31.60    4.80
   4   1   2   31.40    2.80
  -4   1  -2   41.30    4.90
   4   1   2   29.30    5.10
   5  -1   2  266.27   12.60
   5  -1   2  289.37   15.20
   5  -1   2  269.67   13.90
   5  -1   2  267.87   12.30
  -5  -1  -2  260.77   12.10
  -5  -1  -2  262.07   13.00
  -5   1  -2  268.47   12.90
   5   1   2  264.67   14.00
  -5   1  -2  272.57   13.20
   5   1   2  281.67   10.10
  -6  -1  -2  599.94   24.10
   6  -1   2  623.04   25.10
  -6  -1  -2  599.34   22.90
   6  -1   2  610.24   23.40
   6  -1   2  599.44   26.30
   6   1   2  589.44   24.80
  -6   1  -2  600.64   23.80
  -6   1  -2  585.04   23.50
   6   1   2  569.64   19.50
  -7  -1  -2  757.32   29.90
   7  -1   2  729.23   30.60
  -7  -1  -2  765.62   28.80
   7  -1   2  774.32   24.00
   7  -1   2  770.32   36.80
   7  -1   2  803.32   29.70
   7   1   2  763.32   24.80
  -7   1  -2  736.03   29.30
   7   1   2  809.02   31.80
  -7   1  -2  763.02   29.60
   8  -1   2   14.10    2.40
   8  -1   2    7.90    5.50
  -8  -1  -2    7.80    4.00
  -8  -1  -2   17.60    7.30
   8  -1   2    1.60    3.60
   8   1   2    5.50    4.70
   8   1   2   12.80    2.80
  -8   1  -2   12.90    5.10
  -8   1  -2    8.90    4.70
   9  -1   2 1203.78   45.10
  -9  -1  -2 1213.18   44.10
   9  -1   2 1296.37   48.10
   9  -1   2 1252.77   37.60
  -9   1  -2 1186.28   44.60
   9   1   2 1215.38   38.40
  -9   1  -2 1272.27   45.60
   9   1   2 1221.88   47.70
  10  -1   2   50.99    9.10
  10  -1   2   67.29    4.90
  10  -1   2   82.09   11.80
 -10  -1  -2   67.89    9.50
 -10   1  -2   80.49   11.00
  10   1   2   82.29   12.40
 -10   1  -2   78.09   10.30
  10   1   2   72.89    5.60
 -11  -1  -2  687.03   30.80
  11  -1   2  725.63   34.20
 -11   1  -2  668.73   31.20
 -11   1  -2  667.63   31.00
  11   1   2  697.13   34.30
  12  -1   2    7.10    7.50
 -12  -1  -2    6.40    5.90
  12   1   2   17.20    7.90
 -12   1  -2    9.20    6.70
  13  -1   2  114.69   15.90
 -13  -1  -2  134.29   15.30
 -13   1  -2  115.19   15.00
  13   1   2   94.49   15.40
 -14  -1  -2    3.20    7.80
  14  -1   2   20.40   10.30
 -14   1  -2   -9.70    5.50
  14   1   2    7.20    7.90
  15  -1   2  209.58   23.60
 -15  -1  -2  200.68   21.10
 -15   1  -2  209.58   21.90
  15   1   2  214.98   24.40
  16  -1   2   -8.60    8.30
 -16  -1  -2   -0.70    8.70
 -16   1  -2    3.90    8.50
  16   1   2    1.80    8.30
 -17  -1  -2  141.49   19.50
  17  -1   2  119.39   21.40
  17   1   2  124.09   20.50
 -17   1  -2  168.78   21.40
  18  -1   2   -8.90    9.10
 -18  -1  -2   -1.00    8.50
  18   1   2   10.10   10.80
 -18   1  -2    1.80    9.10
 -18  -2   2  220.38   23.10
 -18   2   2  208.78   23.90
 -17  -2   2   21.40    8.90
 -17   2   2   26.00   10.80
 -16  -2   2  386.26   26.50
 -16   2   2  441.06   27.40
 -16   2   2  399.46   27.60
 -15  -2   2   28.70   11.00
 -15  -2   2   16.10    8.60
 -15   2   2   13.20    8.90
 -15   2   2   15.50    8.30
 -14  -2   2  290.77   23.00
 -14  -2   2  318.97   21.10
 -14   2   2  320.67   21.70
 -14   2   2  331.37   22.80
 -13  -2   2  105.69   13.70
  13  -2  -2   89.39    9.60
 -13  -2   2  148.69   15.40
 -13   2   2  157.68   15.90
 -13   2   2  132.99   15.90
  13   2  -2  127.79   10.90
  12  -2  -2  217.58   13.10
 -12  -2   2  222.78   16.00
 -12  -2   2  216.78   17.40
 -12   2   2  209.18   17.00
 -12   2   2  271.57   18.00
  12   2  -2  220.68   13.50
 -11  -2   2   27.20    7.30
  11  -2  -2   33.50    5.80
 -11  -2   2   18.10    7.00
 -11   2   2   22.20    7.40
  11   2  -2   35.20    6.30
 -11   2   2   42.80    8.90
 -10  -2   2 1024.70   39.10
 -10  -2   2 1001.30   40.80
  10   2  -2 1056.49   37.20
 -10   2   2 1022.20   40.20
 -10   2   2 1065.69   41.20
  -9  -2   2  342.57   19.10
  -9  -2   2  317.17   17.00
  -9   2   2  336.17   18.50
  -9   2   2  321.27   17.60
   9   2  -2  322.87   15.80
   8  -2  -2 1379.36   51.89
  -8  -2   2 1522.75   53.99
  -8  -2   2 1476.05   51.19
  -8  -2   2 1521.55   49.30
   8   2  -2 1426.56   48.00
  -8   2   2 1483.95   50.59
  -8   2   2 1417.16   53.09
   7  -2  -2   15.40    4.80
  -7  -2   2   15.50    5.80
  -7  -2   2   16.00    4.90
   7  -2  -2   21.10    4.20
  -7   2   2   17.90    5.60
   7   2  -2   23.00    4.60
  -7   2   2   28.70    5.70
  -6  -2   2 2932.81   93.39
   6  -2  -2 2952.30   90.79
  -6  -2   2 3040.90   91.59
   6  -2  -2 3009.30   89.49
  -6   2   2 3028.40   91.29
   6   2  -2 2986.10   89.89
  -6   2   2 2908.71   93.39
   5  -2  -2 1194.88   39.20
   5  -2  -2 1213.28   38.70
  -5  -2   2 1183.28   39.50
   5  -2  -2 1140.89   36.20
  -5  -2   2 1198.38   41.50
   5  -2  -2 1195.38   38.50
  -5   2   2 1160.98   41.20
  -5   2   2 1200.58   39.80
   5   2  -2 1192.18   38.80
   4  -2  -2  786.22   25.20
  -4  -2   2  785.12   27.10
   4  -2  -2  781.32   26.50
   4  -2  -2  763.52   26.50
  -4  -2   2  823.62   27.50
   4  -2  -2  784.82   27.00
  -4  -2   2  856.41   29.30
   4  -2  -2  780.82   26.80
  -4   2   2  781.72   27.60
  -4   2   2  766.12   28.90
   4   2  -2  803.02   27.20
  -4   2   2  780.72   28.80
   3  -2  -2  587.94   20.50
   3  -2  -2  566.44   19.40
   3  -2  -2  572.54   19.20
  -3  -2   2  589.14   20.30
   3  -2  -2  563.34   20.00
  -3  -2   2  571.94   20.10
  -3  -2   2  566.64   21.00
   3  -2  -2  558.14   19.60
  -3  -2   2  611.04   21.80
  -3  -2   2  590.74   20.20
   3   2  -2  578.84   20.70
  -3   2   2  553.84   20.50
  -3   2   2  561.64   21.50
   2  -2  -2 4557.54  130.19
   2  -2  -2 4456.75  130.09
  -2  -2   2 4609.24  127.79
   2  -2  -2 4607.24  128.99
  -2  -2   2 4494.85  129.79
  -2  -2   2 4634.74  129.89
   2  -2  -2 4306.87  130.79
  -2  -2   2 4560.94  131.09
  -2  -2   2 4414.46  132.49
   2  -2  -2 4371.76  130.79
  -2  -2   2 4519.15  129.99
   2  -2  -2 4511.25  129.89
   2   2  -2 4611.04  131.19
  -2   2   2 4573.04  131.79
  -1  -2   2 2917.71   78.99
   1  -2  -2 2797.02   77.99
   1  -2  -2 2846.52   80.39
  -1  -2   2 2293.37   79.29
  -1  -2   2 2869.21   78.59
  -1  -2   2 2815.42   80.19
   1  -2  -2 2774.32   79.79
  -1  -2   2 2828.72   80.09
  -1  -2   2 2811.72   82.09
  -1   2   2 2488.45   82.29
   0  -2  -2  214.18    8.20
   0  -2   2  208.08    8.00
   0  -2   2  221.18    8.10
   0  -2   2  207.18    8.20
   0  -2  -2  218.18    8.50
   0  -2   2  200.38    6.40
   0  -2   2  223.88   10.10
   0  -2   2  218.68    8.80
   0  -2   2  201.38    7.80
   0  -2   2  174.08    6.30
   0   2   2  188.18    9.60
   0   2   2  202.58    9.00
   1  -2   2  544.85   18.20
   1  -2   2  532.85   15.90
  -1  -2  -2  524.95   18.50
   1  -2   2  551.64   20.20
   1  -2   2  539.85   18.60
   1  -2   2  552.44   18.60
  -1  -2  -2  538.45   17.50
   1  -2   2  543.05   15.80
   1  -2   2  569.04   19.60
   1  -2   2  530.45   18.00
   1  -2   2  555.04   17.80
   1   2   2  550.14   19.90
   1   2   2  540.05   18.90
   1   2   2  556.84   19.10
   2  -2   2 8983.40  248.38
   2  -2   2 8954.10  250.17
   2  -2   2 8458.15  249.18
  -2  -2  -2 8797.52  246.08
   2  -2   2 8775.92  247.88
   2  -2   2 8801.52  249.97
   2  -2   2 8604.84  248.78
  -2  -2  -2 8613.54  248.58
   2  -2   2 8787.52  247.58
   2  -2   2 8792.02  251.07
  -2  -2  -2 8748.32  246.78
  -2  -2  -2 8363.06  247.08
   2  -2   2 8351.17  245.98
   2  -2   2 8721.43  246.18
   2  -2   2 8785.12  246.78
   2   2   2 8714.93  248.38
   2   2   2 8553.54  249.38
   2   2   2 8881.41  250.07
   2   2   2 8807.02  248.58
   2   2   2 8438.26  248.48
   2   2   2 8937.41  248.58
  -3  -2  -2 1668.73   49.50
   3  -2   2 1655.73   49.70
   3  -2   2 1662.03   53.49
  -3  -2  -2 1526.95   51.49
   3  -2   2 1773.72   51.39
   3  -2   2 1639.64   49.50
   3  -2   2 1675.53   49.10
   3  -2   2 1661.93   49.80
   3  -2   2 1634.74   52.29
  -3  -2  -2 1722.63   50.89
   3   2   2 1659.93   53.19
   3   2   2 1600.54   52.49
   3   2   2 1733.13   50.89
   3   2   2 1642.74   51.19
   3   2   2 1732.93   54.69
   4  -2   2 1813.92   54.79
  -4  -2  -2 1808.42   57.09
   4  -2   2 1817.32   59.89
   4  -2   2 1875.51   56.29
   4  -2   2 1910.41   58.99
   4  -2   2 1855.41   55.89
   4  -2   2 1837.82   53.49
  -4  -2  -2 1860.71   55.69
   4   2   2 1865.31   55.99
   4   2   2 1907.21   56.89
  -4   2  -2 1814.72   58.49
   4   2   2 1855.21   59.19
   5  -2   2   10.60    3.00
  -5  -2  -2   15.60    3.20
   5  -2   2   10.90    3.80
   5  -2   2    9.60    2.10
   5  -2   2    9.40    3.00
   5  -2   2   15.80    4.90
  -5  -2  -2   13.50    3.60
   5   2   2   11.50    4.10
  -5   2  -2   11.70    4.10
   5   2   2   12.10    2.70
   6  -2   2 3035.80   94.19
   6  -2   2 3019.20   91.29
   6  -2   2 2990.60   87.59
  -6  -2  -2 2996.40   92.29
   6  -2   2 3114.39   90.89
  -6  -2  -2 3008.00   90.49
   6  -2   2 2947.61   95.59
  -6   2  -2 3025.70   93.29
   6   2   2 2948.30   94.39
   6   2   2 2991.30   88.89
   7  -2   2  136.69    9.90
  -7  -2  -2  131.19   10.60
  -7  -2  -2  138.99    9.40
   7  -2   2  144.99   12.40
  -7  -2  -2  138.39   12.70
   7  -2   2  131.69   12.50
  -7   2  -2  144.19   11.20
  -7   2  -2  138.19   10.60
   7   2   2  144.99    8.00
   7   2   2  133.29   11.50
   8  -2   2 1508.15   50.49
   8  -2   2 1494.85   53.19
   8  -2   2 1427.06   60.39
  -8  -2  -2 1417.46   48.90
  -8  -2  -2 1477.15   51.39
   8   2   2 1409.06   45.80
   8   2   2 1506.65   53.59
  -8   2  -2 1477.45   51.49
  -8   2  -2 1443.86   51.09
   9  -2   2   16.20    6.20
  -9  -2  -2   19.80    5.30
   9  -2   2   15.50    5.70
  -9  -2  -2   16.50    6.20
  -9   2  -2    9.40    6.00
  -9   2  -2   23.50    6.40
   9   2   2    7.10    5.40
   9   2   2   22.30    4.10
 -10  -2  -2 1182.68   43.20
  10  -2   2 1119.69   46.80
  10  -2   2 1173.38   44.60
  10  -2   2 1189.08   36.90
 -10   2  -2 1182.38   45.20
 -10   2  -2 1176.08   45.60
  10   2   2 1177.38   38.20
  10   2   2 1130.69   47.00
  11  -2   2   43.50   10.70
  11  -2   2   44.10    9.80
 -11  -2  -2   55.99    9.40
 -11   2  -2   56.79    9.90
  11   2   2   62.39   11.50
  11   2   2   48.50    5.90
 -11   2  -2   61.99   10.10
  12  -2   2  582.44   31.90
  12  -2   2  581.44   29.50
 -12  -2  -2  590.24   28.00
 -12   2  -2  527.35   28.90
  12   2   2  566.04   31.90
 -12   2  -2  609.94   30.00
 -13  -2  -2   11.60    7.30
  13  -2   2    5.60    7.20
  13  -2   2    0.70    6.60
 -13   2  -2    0.80    6.00
 -13   2  -2    6.00    7.30
  13   2   2   11.20    7.90
  14  -2   2   78.99   13.60
 -14  -2  -2  106.89   15.00
  14  -2   2  104.49   17.10
  14   2   2   92.09   16.70
 -14   2  -2  111.29   15.70
 -15  -2  -2    0.30    7.80
  15  -2   2    4.40    7.80
  15  -2   2   10.90    9.60
 -15   2  -2    1.40    8.60
  15   2   2    8.80    9.60
  16  -2   2  285.67   23.80
 -16  -2  -2  219.28   22.20
  16  -2   2  240.78   26.80
 -16   2  -2  212.28   23.40
  16   2   2  230.38   26.50
  17  -2   2   -4.60    8.50
 -17  -2  -2    6.20    8.90
  17  -2   2   -1.40    8.50
  17   2   2    0.30   10.50
 -17   2  -2    5.20    9.10
  18  -2   2  125.19   23.50
  18  -2   2  120.89   25.30
 -18  -2  -2   98.69   17.10
  18   2   2  156.48   24.10
 -18   2  -2  155.88   21.50
 -18  -3   2    6.40    8.80
 -18   3   2   -1.50    9.70
 -18   3   2    3.40    8.90
 -17  -3   2  253.97   21.50
 -17   3   2  215.98   23.80
 -17   3   2  201.48   23.30
 -16  -3   2    9.90    9.10
 -16   3   2   23.60   10.40
 -16   3   2   15.40    9.60
 -15  -3   2  201.58   19.60
 -15  -3   2  206.98   22.50
  15  -3  -2  208.28   23.30
 -15   3   2  184.18   19.70
 -15   3   2  199.58   21.40
  14  -3  -2   80.79   13.20
 -14  -3   2   92.49   14.90
 -14  -3   2  105.69   13.90
 -14   3   2   88.49   14.10
 -14   3   2   85.09   14.30
  13  -3  -2  121.09   15.40
 -13  -3   2  106.49   13.30
 -13  -3   2  125.39   15.60
  13  -3  -2   83.49    9.80
  13   3  -2  135.39   12.90
 -13   3   2  112.09   14.50
 -13   3   2  115.59   15.20
 -12  -3   2   67.19   11.20
 -12  -3   2   59.29    9.80
  12  -3  -2   64.39   11.40
 -12   3   2   69.69   11.20
  12   3  -2   72.69    9.50
 -12   3   2   73.69   15.10
 -11  -3   2  626.14   30.10
  11  -3  -2  624.04   29.10
 -11  -3   2  611.74   27.40
  11   3  -2  614.44   26.20
 -11   3   2  547.75   28.80
  10  -3  -2   33.10    7.30
 -10  -3   2   43.00    7.60
 -10  -3   2   40.90    8.50
 -10   3   2   46.90    8.70
  10   3  -2   40.70    7.00
  -9  -3   2 1383.26   47.90
   9  -3  -2 1417.26   49.99
   9  -3  -2 1424.16   47.30
  -9  -3   2 1394.66   50.89
  -9   3   2 1425.16   51.09
   9   3  -2 1388.86   48.20
  -8  -3   2   62.99    7.50
   8  -3  -2   74.99    7.70
  -8  -3   2   79.39    9.80
  -8  -3   2   69.29   10.20
   8  -3  -2   70.49    9.10
   8   3  -2   90.29    9.10
  -8   3   2   75.89   10.80
  -8   3   2   78.49    9.80
   7  -3  -2 1736.33   57.89
  -7  -3   2 1759.32   58.69
   7  -3  -2 1790.12   53.39
  -7  -3   2 1868.41   62.29
   7  -3  -2 1810.22   56.89
  -7   3   2 1718.83   61.49
   7   3  -2 1718.83   57.39
  -7   3   2 1768.92   59.19
   6  -3  -2  541.85   21.80
  -6  -3   2  542.35   24.70
   6  -3  -2  553.54   19.00
  -6  -3   2  561.94   22.40
   6  -3  -2  526.95   21.10
   6   3  -2  507.35   25.50
  -6   3   2  521.85   24.80
  -6   3   2  525.55   22.60
   6   3  -2  534.15   21.90
   5  -3  -2 2006.80   62.59
   5  -3  -2 1918.91   62.39
  -5  -3   2 1972.50   65.59
   5  -3  -2 2041.40   61.99
  -5  -3   2 2015.80   62.99
   5  -3  -2 2032.50   60.49
  -5   3   2 2014.90   66.09
   5   3  -2 2026.40   63.49
   5   3  -2 1951.70   67.09
  -5   3   2 2090.19   64.59
   4  -3  -2    5.00    3.00
  -4  -3   2    5.60    2.70
  -4  -3   2    4.20    2.80
  -4  -3   2   10.10    3.80
   4  -3  -2    5.40    2.50
  -4  -3   2    7.00    2.70
   4  -3  -2    7.30    2.80
   4  -3  -2    6.40    2.40
   4  -3  -2    5.10    2.40
  -4   3   2    8.00    4.20
   4   3  -2    6.80    3.20
  -4   3   2    9.80    3.40
   3  -3  -2 1998.60   59.99
   3  -3  -2 2010.90   58.79
   3  -3  -2 1943.81   59.49
  -3  -3   2 2001.60   59.99
   3  -3  -2 1882.91   60.89
   3  -3  -2 1952.90   59.99
  -3  -3   2 2022.20   60.19
  -3  -3   2 1937.81   59.99
  -3  -3   2 2011.10   62.79
   3   3  -2 1916.31   61.59
  -3   3   2 2039.90   63.09
   2  -3  -2  982.30   31.00
   2  -3  -2  904.61   31.90
  -2  -3   2  965.10   30.60
   2  -3  -2  956.80   31.60
  -2  -3   2  918.61   30.40
   2  -3  -2  975.00   29.20
  -2  -3   2  937.21   28.10
   2  -3  -2  960.60   30.70
   2  -3  -2 1000.60   32.70
  -2  -3   2 1005.90   30.70
  -2   3   2  938.11   33.10
   2   3  -2 1020.10   33.20
  -1  -3   2 3836.22  109.89
   1  -3  -2 3903.41  110.99
  -1  -3   2 3736.83  109.09
   1  -3  -2 4032.30  112.79
  -1  -3   2 3806.12  109.19
   1  -3  -2 3853.11  110.59
  -1  -3   2 3668.43  108.69
  -1  -3   2 3839.62  109.29
   1  -3  -2 3819.52  111.69
  -1  -3   2 3398.06  110.59
  -1  -3   2 3775.82  111.39
   1  -3  -2 3872.81  107.49
   1  -3  -2 3850.71  110.29
  -1   3   2 3901.81  112.79
  -1   3   2 3732.23  114.79
   0  -3   2 4072.49  118.89
   0  -3   2 3857.41  113.09
   0  -3  -2 3910.91  114.79
   0  -3  -2 3837.42  116.69
   0  -3   2 4012.20  117.29
   0  -3  -2 4022.00  115.59
   0  -3   2 4068.79  114.39
   0  -3   2 3951.20  113.09
   0  -3   2 3885.51  115.29
   0  -3  -2 3910.71  115.39
   0  -3   2 4064.79  114.69
   0  -3   2 3969.50  114.99
   0  -3   2 4021.00  116.49
   0   3   2 4075.29  119.49
   0   3   2 3985.80  117.29
   1  -3   2  614.74   18.50
  -1  -3  -2  627.74   21.50
   1  -3   2  536.25   23.20
   1  -3   2  577.34   22.20
   1  -3   2  640.34   20.70
  -1  -3  -2  624.84   21.50
   1  -3   2  619.94   18.40
  -1  -3  -2  625.34   20.00
   1  -3   2  608.54   20.50
  -1  -3  -2  602.54   18.70
   1  -3   2  616.14   22.00
   1  -3   2  635.14   21.50
   1  -3   2  628.84   20.70
   1   3   2  627.84   22.60
   1   3   2  616.24   24.00
  -2  -3  -2 4010.10  115.79
  -2  -3  -2 4135.29  120.19
   2  -3   2 4144.39  119.99
   2  -3   2 3930.21  119.29
   2  -3   2 4021.70  119.09
   2  -3   2 4052.69  116.69
   2  -3   2 4125.59  116.89
  -2  -3  -2 4039.80  117.59
   2  -3   2 4142.29  118.89
   2  -3   2 4244.78  118.29
  -2  -3  -2 4124.79  117.39
   2  -3   2 4145.49  122.69
   2   3   2 4166.78  120.99
   2   3   2 4001.70  120.69
   2   3   2 4163.98  122.79
  -3  -3  -2 2972.20   86.59
   3  -3   2 2948.80   87.29
   3  -3   2 2970.80   90.79
   3  -3   2 2950.50   85.29
  -3  -3  -2 2886.81   84.59
   3  -3   2 2948.21   85.59
   3  -3   2 2941.41   86.29
   3  -3   2 2930.01   89.79
   3  -3   2 2892.01   85.49
   3  -3   2 2991.70   87.29
   3   3   2 2936.81   88.39
   3   3   2 2894.81   89.99
   3   3   2 3002.40   91.19
   4  -3   2  697.13   26.20
   4  -3   2  678.23   21.50
   4  -3   2  647.24   21.80
   4  -3   2  675.83   22.50
   4  -3   2  661.03   22.70
   4  -3   2  670.83   23.30
  -4  -3  -2  675.33   21.90
  -4  -3  -2  662.83   23.70
   4  -3   2  674.63   27.30
   4   3   2  653.93   24.30
   4   3   2  650.43   26.90
   4   3   2  694.23   26.70
   5  -3   2  865.31   29.40
   5  -3   2  881.51   26.80
   5  -3   2  882.51   29.10
   5  -3   2  891.11   34.60
  -5  -3  -2  852.21   28.30
   5  -3   2  826.92   32.50
  -5  -3  -2  851.91   30.30
   5  -3   2  869.81   28.80
   5   3   2  848.22   33.80
   5   3   2  878.21   30.20
   5   3   2  869.11   33.10
  -5   3  -2  826.62   31.90
   6  -3   2   85.49    6.10
   6  -3   2   72.39    6.90
   6  -3   2   80.49    3.90
   6  -3   2   85.09    7.80
   6  -3   2   87.09   10.30
  -6  -3  -2   81.49   10.20
   6  -3   2   69.49    9.00
  -6  -3  -2   99.89    9.10
  -6  -3  -2   89.29    6.40
   6   3   2   87.29    7.10
  -6   3  -2  101.19   10.50
   6   3   2   84.29   10.10
   6   3   2   73.09    9.50
  -7  -3  -2 1220.48   41.40
   7  -3   2 1269.77   42.90
  -7  -3  -2 1309.67   48.70
   7  -3   2 1308.87   46.80
  -7  -3  -2 1275.57   44.10
   7  -3   2 1274.67   48.20
   7  -3   2 1270.67   39.90
   7  -3   2 1184.78   42.00
   7   3   2 1220.68   41.40
   7   3   2 1217.38   48.10
  -7   3  -2 1223.38   45.30
   7   3   2 1280.97   47.00
   8  -3   2  138.69    8.20
  -8  -3  -2  159.08   12.20
  -8  -3  -2  144.79   10.00
   8  -3   2  136.69   14.70
   8  -3   2  147.29   11.20
   8  -3   2  148.19   14.30
   8   3   2  154.78    9.60
   8   3   2  164.78   13.60
  -8   3  -2  140.49   12.20
  -9  -3  -2  355.46   17.30
   9  -3   2  358.16   18.60
  -9  -3  -2  311.47   18.90
   9  -3   2  332.97   20.70
   9  -3   2  341.17   26.50
  -9   3  -2  317.87   19.20
   9   3   2  347.27   21.40
   9   3   2  314.07   15.30
  10  -3   2   60.89    9.30
 -10  -3  -2   67.89    8.90
  10  -3   2   48.50    9.90
  10   3   2   77.29    8.00
  10   3   2   75.69   12.00
 -10   3  -2   86.49   12.10
  11  -3   2  701.03   31.30
 -11  -3  -2  653.73   29.20
  11  -3   2  639.84   33.40
  11   3   2  659.53   34.30
  11   3   2  661.73   25.70
 -11   3  -2  676.23   32.10
 -11   3  -2  692.93   32.30
 -12  -3  -2   32.00    8.70
  12  -3   2   37.30    8.80
  12  -3   2   35.60   10.90
 -12   3  -2   25.90    8.90
  12   3   2   22.90    8.90
 -12   3  -2   28.60    8.90
  13  -3   2  328.57   22.50
 -13  -3  -2  319.77   20.70
  13  -3   2  348.07   25.30
 -13   3  -2  317.87   22.60
  13   3   2  307.47   24.20
 -13   3  -2  349.17   23.00
  14  -3   2   10.30    8.10
  14  -3   2   19.70   10.20
 -14  -3  -2   16.50    7.40
 -14   3  -2    4.90    8.00
  14   3   2    7.00    8.50
 -14   3  -2   -4.70    7.60
 -15  -3  -2  233.08   19.20
  15  -3   2  239.28   26.70
  15  -3   2  249.08   24.40
 -15   3  -2  249.88   25.20
  15   3   2  226.58   26.00
  16  -3   2   13.70   11.30
  16  -3   2   -1.30    7.50
 -16  -3  -2    3.60    8.10
  16   3   2   11.10   11.60
 -16   3  -2   12.40    9.80
 -17  -3  -2  157.48   18.60
  17  -3   2  212.08   24.60
  17  -3   2  173.78   25.30
  17   3   2  124.09   23.50
  17   3   2  129.39   21.30
 -17   3  -2  171.58   22.30
  18  -3   2   28.80   12.70
 -18  -3  -2    3.10   10.20
  18  -3   2   30.50   14.90
 -18   3  -2   33.70   12.10
  18   3   2   14.70   11.90
  18   3   2   24.30   14.60
  18  -4  -2  123.19   20.50
 -18  -4   2  139.89   18.50
 -18   4   2  123.19   20.50
 -18   4   2   94.29   18.70
  18   4  -2  129.09   24.20
  17  -4  -2    8.90    9.70
 -17  -4   2   14.30    8.40
  17   4  -2    0.00    9.70
 -17   4   2   12.40    9.20
 -17   4   2    7.30    9.10
  16  -4  -2  218.28   22.70
 -16  -4   2  234.98   19.50
 -16  -4   2  206.08   23.90
 -16   4   2  276.07   26.50
  16   4  -2  186.28   26.40
 -16   4   2  228.48   24.40
 -15  -4   2    4.30    7.00
  15  -4  -2    6.20    8.70
 -15  -4   2    6.70    8.00
 -15   4   2   13.50    8.30
  15   4  -2    7.50   10.80
  14  -4  -2  291.57   21.80
 -14  -4   2  205.28   21.00
 -14  -4   2  292.37   19.40
 -14   4   2  260.67   24.50
  14   4  -2  216.18   27.30
 -13  -4   2    6.80    6.90
 -13  -4   2    4.70    5.90
  13  -4  -2   -0.20    6.00
  13   4  -2   -2.70    5.20
  13   4  -2    3.60    8.80
 -13   4   2    4.30    6.90
 -12  -4   2  793.22   37.30
  12  -4  -2  826.12   36.50
 -12  -4   2  776.82   33.50
 -12   4   2  803.02   37.80
  12   4  -2  813.62   43.90
  12   4  -2  869.21   34.60
  11  -4  -2   -1.10    4.70
  11  -4  -2   -4.00    3.80
 -11  -4   2    9.20    5.50
 -11  -4   2    3.80    5.40
  11   4  -2    4.60    6.40
  11   4  -2    3.00    4.80
 -11   4   2    8.80    6.70
 -10  -4   2  547.05   26.90
  10  -4  -2  520.45   23.20
  10  -4  -2  519.95   25.40
 -10  -4   2  527.95   23.60
 -10   4   2  550.64   27.70
  10   4  -2  519.45   24.60
  10   4  -2  548.55   32.00
  -9  -4   2  215.88   15.40
   9  -4  -2  217.38   14.90
  -9  -4   2  221.18   12.90
   9  -4  -2  223.48   13.50
   9   4  -2  198.98   14.00
   9   4  -2  212.58   18.20
  -9   4   2  239.78   16.60
  -8  -4   2  298.17   14.70
  -8  -4   2  286.97   17.10
   8  -4  -2  312.97   16.00
   8  -4  -2  307.47   12.70
   8  -4  -2  329.37   17.10
   8   4  -2  278.57   20.00
   8   4  -2  300.27   16.60
  -8   4   2  332.87   18.60
   7  -4  -2   54.59    7.30
  -7  -4   2   65.09   10.00
   7  -4  -2   65.89    5.60
  -7  -4   2   64.29    8.30
   7  -4  -2   82.59    8.50
  -7   4   2   98.19   10.80
   7   4  -2   52.69    7.90
   7   4  -2   78.39   11.60
  -6  -4   2  893.71   32.00
  -6  -4   2  860.51   35.30
   6  -4  -2  864.81   31.70
   6  -4  -2  838.22   31.20
   6  -4  -2  872.61   29.20
   6  -4  -2  744.03   29.80
  -6   4   2  885.71   33.50
   6   4  -2  894.31   37.00
  -6   4   2  883.01   35.80
   6   4  -2  873.31   32.90
   5  -4  -2  320.47   15.00
  -5  -4   2  325.47   15.20
  -5  -4   2  293.97   17.40
   5  -4  -2  341.37   16.00
   5  -4  -2  339.57   11.10
   5  -4  -2  320.17   14.40
  -5  -4   2  312.07   15.50
   5  -4  -2  328.57   14.10
   5   4  -2  320.57   16.40
  -5   4   2  358.26   18.80
   5   4  -2  307.77   18.30
  -5   4   2  346.47   19.20
  -4  -4   2 2164.18   65.99
  -4  -4   2 2133.29   65.99
   4  -4  -2 2071.69   65.19
  -4  -4   2 2081.99   69.19
   4  -4  -2 2205.18   67.19
  -4  -4   2 2118.69   65.19
   4  -4  -2 1956.80   63.79
   4  -4  -2 2116.49   65.39
   4  -4  -2 2124.89   64.79
  -4   4   2 2183.78   70.19
   4   4  -2 2168.08   67.99
  -3  -4   2   47.70    5.20
   3  -4  -2   44.40    6.40
   3  -4  -2   57.59    6.20
   3  -4  -2   48.80    5.30
   3  -4  -2   57.09    5.50
  -3  -4   2   55.19    5.40
   3  -4  -2   57.79    4.40
  -3  -4   2   62.99    6.00
  -3   4   2   48.90    7.10
   3   4  -2   57.59    7.10
   2  -4  -2 1575.84   48.50
  -2  -4   2 1579.34   47.90
   2  -4  -2 1596.94   45.80
   2  -4  -2 1521.15   44.50
   2  -4  -2 1585.84   49.90
  -2  -4   2 1468.35   47.60
  -2  -4   2 1592.54   45.70
   2  -4  -2 1534.45   50.59
   2  -4  -2 1535.15   47.90
  -2  -4   2 1549.64   47.60
  -2   4   2 1548.45   51.49
   2   4  -2 1528.45   51.09
  -1  -4   2  682.83   22.10
   1  -4  -2  679.83   19.80
  -1  -4   2  648.94   21.60
  -1  -4   2  667.43   21.00
   1  -4  -2  574.24   22.70
   1  -4  -2  630.74   22.50
   1  -4  -2  640.14   22.80
  -1  -4   2  667.63   22.10
   1  -4  -2  656.33   25.10
   1  -4  -2  667.73   24.60
  -1  -4   2  714.93   21.80
  -1  -4   2  632.14   25.70
  -1   4   2  632.74   27.80
  -1   4   2  700.13   32.80
   0  -4   2  238.78    9.90
   0  -4  -2  223.98   10.40
   0  -4   2  224.58    8.70
   0  -4  -2  247.18   12.50
   0  -4   2  221.48   11.90
   0  -4   2  212.58   11.90
   0  -4  -2  235.78   10.10
   0  -4   2  225.78    8.80
   0  -4   2  223.18    9.40
   0  -4  -2  222.58   10.60
   0  -4   2  238.58   10.40
   0   4   2  228.18   14.00
   0   4   2  229.98   13.80
  -1  -4  -2  552.94   19.30
   1  -4   2  569.44   18.10
  -1  -4  -2  572.04   21.20
   1  -4   2  594.24   20.10
  -1  -4  -2  566.04   21.00
  -1  -4  -2  556.24   17.50
   1  -4   2  576.84   20.10
   1  -4   2  563.34   18.20
   1  -4   2  607.74   22.80
   1  -4   2  602.24   22.20
   1   4   2  570.34   24.70
   1   4   2  572.84   22.70
   2  -4   2 3871.51  110.49
   2  -4   2 3818.42  110.69
   2  -4   2 3867.81  114.19
   2  -4   2 3919.21  112.49
  -2  -4  -2 3826.72  114.19
  -2  -4  -2 3837.62  110.99
   2  -4   2 3918.31  112.69
  -2  -4  -2 3772.82  111.09
   2  -4   2 3767.42  114.79
  -2  -4  -2 3756.32  114.19
   2   4   2 3964.30  116.39
   2   4   2 3955.70  118.89
   2   4   2 3879.31  116.19
  -3  -4  -2  886.71   24.40
  -3  -4  -2  828.82   25.90
   3  -4   2  802.52   29.30
   3  -4   2  782.22   28.10
   3  -4   2  805.22   27.80
   3  -4   2  800.42   32.40
   3  -4   2  823.32   26.10
   3  -4   2  806.42   26.40
   3  -4   2  874.11   27.20
  -3  -4  -2  850.11   27.30
   3   4   2  826.02   32.80
   3   4   2  840.82   30.40
   4  -4   2 1450.15   44.20
   4  -4   2 1467.85   47.00
   4  -4   2 1452.85   44.40
   4  -4   2 1434.06   44.70
  -4  -4  -2 1446.86   45.80
   4  -4   2 1437.96   51.09
   4  -4   2 1469.05   45.50
  -4  -4  -2 1406.16   43.00
   4  -4   2 1424.06   49.70
   4   4   2 1499.35   51.69
   4   4   2 1426.16   48.10
   5  -4   2  111.19    6.00
   5  -4   2  121.79    7.70
   5  -4   2  105.19    8.00
  -5  -4  -2  115.49   12.60
  -5  -4  -2  111.59    8.00
  -5  -4  -2  117.19    6.40
   5  -4   2  127.39   10.30
   5  -4   2  103.69    6.70
   5  -4   2  106.19    7.00
   5  -4   2   98.49   11.00
   5   4   2  104.29   10.80
   5   4   2   91.99    8.50
   5   4   2  104.29   11.70
  -6  -4  -2  863.91   35.60
  -6  -4  -2  824.92   27.60
  -6  -4  -2  816.82   30.30
   6  -4   2  811.82   28.50
   6  -4   2  817.82   29.00
   6  -4   2  820.82   26.50
   6  -4   2  833.82   35.10
   6  -4   2  809.92   29.10
   6  -4   2  878.61   34.00
   6   4   2  773.52   30.30
   6   4   2  755.62   34.10
   6   4   2  773.72   33.20
   7  -4   2  710.73   32.80
   7  -4   2  723.33   26.10
   7  -4   2  695.33   26.60
  -7  -4  -2  682.63   28.20
   7  -4   2  712.53   22.70
   7  -4   2  698.43   27.20
  -7  -4  -2  707.03   25.70
   7  -4   2  738.83   31.60
   7   4   2  751.02   28.20
  -7   4  -2  692.73   30.70
   7   4   2  750.72   32.10
   7   4   2  717.43   33.00
   8  -4   2  191.98   15.30
  -8  -4  -2  178.38   10.80
  -8  -4  -2  187.78   13.30
   8  -4   2  185.78   10.50
   8  -4   2  197.08   12.60
   8  -4   2  192.28   16.30
   8   4   2  172.68   11.80
  -8   4  -2  146.39   14.70
   8   4   2  200.08   16.60
   8   4   2  178.68   14.80
  -9  -4  -2    1.80    3.90
  -9  -4  -2    3.70    4.80
   9  -4   2    5.70    3.30
   9  -4   2    3.10    5.50
   9  -4   2   -2.20    4.50
   9  -4   2    7.90    4.70
   9   4   2    1.60    3.60
  -9   4  -2   -7.30    4.00
   9   4   2    1.50    5.60
   9   4   2   -6.60    4.70
  10  -4   2  156.98   17.60
  10  -4   2  156.98    9.60
 -10  -4  -2  149.29   11.60
  10  -4   2  121.99   16.50
  10  -4   2  153.08   12.80
 -10  -4  -2  142.59   15.10
  10   4   2  138.99   11.10
  10   4   2  160.98   17.30
  10   4   2  140.69   17.40
 -10   4  -2  135.69   15.40
 -11  -4  -2   76.49   10.10
  11  -4   2  115.69   15.40
  11  -4   2   85.89   11.60
  11   4   2  102.89   10.50
  11   4   2   93.69   15.10
 -11   4  -2   70.99   12.10
  11   4   2   52.49   12.10
  12  -4   2  475.85   28.80
 -12  -4  -2  449.26   23.30
  12  -4   2  446.06   25.00
  12   4   2  447.46   28.70
 -12   4  -2  460.65   27.60
  12   4   2  421.96   29.80
 -13  -4  -2    4.20    6.60
  13  -4   2    3.40    8.20
  13  -4   2   -0.90    6.50
  13   4   2   12.60    8.70
  13   4   2    3.80    8.80
 -13   4  -2   13.40    9.00
  14  -4   2  197.48   20.50
 -14  -4  -2  242.58   18.50
  14  -4   2  224.68   24.90
  14   4   2  237.18   25.80
 -14   4  -2  178.18   20.70
 -14   4  -2  212.68   22.10
  14   4   2  208.08   25.20
  15  -4   2   10.00   10.00
  15  -4   2  -14.40    6.20
 -15  -4  -2    3.80    7.40
 -15   4  -2    7.10    9.50
  15   4   2   10.10   10.50
 -15   4  -2   -2.00    7.60
  15   4   2    3.90    9.20
  16  -4   2   98.29   16.90
  16  -4   2   76.09   16.40
 -16  -4  -2  107.29   15.00
  16   4   2   77.59   18.00
 -16   4  -2   65.79   14.50
  16   4   2   70.49   17.10
 -16   4  -2   67.29   15.50
 -17  -4  -2   -6.00    8.10
  17  -4   2   13.20   11.40
  17  -4   2   24.60   12.80
  17   4   2   15.30   11.90
 -17   4  -2   -0.20    9.20
  17   4   2   15.60   12.00
  18   5  -2   -4.20   12.20
 -18   5   2    0.10    8.90
  17  -5  -2  204.68   24.00
  17   5  -2  155.98   26.00
 -17   5   2  189.78   24.20
  16  -5  -2    2.20    9.00
 -16  -5   2  -17.40    7.20
 -16  -5   2    4.80    7.60
 -16   5   2   13.50    9.70
  16   5  -2    4.40   10.40
 -15  -5   2  262.97   18.70
 -15  -5   2  190.48   21.70
  15  -5  -2  207.68   21.40
  15   5  -2  234.88   29.00
 -15   5   2  232.48   24.60
  14  -5  -2   17.20    8.30
 -14  -5   2    8.10    6.90
 -14  -5   2   10.70    8.40
 -14   5   2    1.60    7.90
  14   5  -2    2.20    8.80
  13  -5  -2  496.55   28.40
 -13  -5   2  518.35   29.60
 -13  -5   2  506.95   25.30
 -13   5   2  526.85   30.40
  13   5  -2  501.05   26.00
  13   5  -2  505.65   34.90
 -12  -5   2    0.50    6.30
  12  -5  -2   -2.40    5.30
 -12  -5   2    5.10    5.50
  12  -5  -2    5.50    5.10
  12   5  -2    7.20    6.20
  12   5  -2   20.00    9.60
 -12   5   2   -2.80    5.60
  11  -5  -2 1228.88   47.10
 -11  -5   2 1196.08   43.80
  11  -5  -2 1185.28   44.40
 -11  -5   2 1268.77   48.80
  11   5  -2 1127.29   54.09
 -11   5   2 1231.18   49.99
  11   5  -2 1238.68   46.80
  10  -5  -2   99.89   10.80
 -10  -5   2   97.89   10.00
  10  -5  -2   95.29   11.50
 -10  -5   2   71.59   10.80
  10   5  -2  117.79   13.10
 -10   5   2   98.69   13.40
  10   5  -2   99.09   15.50
   9  -5  -2  740.93   29.80
  -9  -5   2  695.73   30.90
   9  -5  -2  702.33   25.00
   9  -5  -2  691.13   30.30
  -9  -5   2  777.52   28.00
   9   5  -2  702.33   36.80
   9   5  -2  699.63   30.90
  -9   5   2  711.23   32.80
   8  -5  -2   62.99    8.70
   8  -5  -2   77.79    9.00
  -8  -5   2   64.09    9.00
   8  -5  -2   82.89    6.90
  -8  -5   2   79.69    7.80
   8   5  -2   99.29   11.70
   8   5  -2   78.89   12.50
  -8   5   2   83.19   11.10
  -7  -5   2  299.07   16.00
  -7  -5   2  273.77   12.40
   7  -5  -2  258.57   12.80
   7  -5  -2  245.18   14.60
   7  -5  -2  256.57   15.10
   7   5  -2  252.77   15.90
  -7   5   2  250.57   16.20
  -7   5   2  249.58   18.10
   7   5  -2  239.28   18.30
  -6  -5   2  138.89   14.30
   6  -5  -2  142.29   10.40
   6  -5  -2  142.29    9.30
  -6  -5   2  135.39   10.10
   6  -5  -2  159.08    6.40
   6  -5  -2  155.28    9.80
   6  -5  -2  135.89   10.80
  -6  -5   2  132.89   11.00
   6   5  -2  137.09   11.50
  -6   5   2  132.79   14.30
   6   5  -2  174.48   14.50
   5  -5  -2  680.23   23.10
  -5  -5   2  769.82   31.90
   5  -5  -2  731.53   26.40
  -5  -5   2  767.12   28.60
   5  -5  -2  734.33   27.30
   5  -5  -2  722.73   28.80
   5  -5  -2  701.93   26.70
  -5  -5   2  714.23   27.00
   5   5  -2  747.73   33.20
  -5   5   2  649.64   30.90
   5   5  -2  735.83   30.00
   4  -5  -2    9.70    4.40
  -4  -5   2    8.20    3.70
  -4  -5   2    5.50    3.00
   4  -5  -2    3.90    3.30
  -4  -5   2   11.10    4.80
  -4  -5   2    8.10    3.00
   4  -5  -2   12.50    3.50
   4  -5  -2    5.40    3.20
   4  -5  -2   10.60    2.80
   4   5  -2   13.40    4.50
  -4   5   2   14.70    6.10
   4   5  -2   12.70    6.20
   3  -5  -2 1358.16   41.50
  -3  -5   2 1376.96   44.20
  -3  -5   2 1391.46   43.40
   3  -5  -2 1378.56   45.70
   3  -5  -2 1346.87   43.50
   3  -5  -2 1322.27   44.00
   3  -5  -2 1391.26   47.00
  -3  -5   2 1343.07   40.20
  -3  -5   2 1297.57   43.90
   3   5  -2 1332.67   47.60
  -3   5   2 1406.96   49.20
   2  -5  -2   11.50    1.70
  -2  -5   2    7.30    2.70
  -2  -5   2   10.50    2.00
   2  -5  -2   13.50    3.30
  -2  -5   2    6.20    4.90
  -2  -5   2   12.40    2.90
  -2  -5   2    6.30    2.70
   2  -5  -2   10.20    4.10
  -2  -5   2   10.00    2.00
   2  -5  -2   13.10    3.50
   2  -5  -2   14.20    2.10
   2  -5  -2   14.20    4.30
  -2   5   2   11.80    5.30
  -2   5   2    9.30    5.40
   2   5  -2    4.80    3.50
  -1  -5   2  421.86   16.30
  -1  -5   2  455.25   20.60
  -1  -5   2  468.65   15.60
  -1  -5   2  462.25   16.50
   1  -5  -2  422.96   19.50
   1  -5  -2  472.75   20.50
  -1  -5   2  431.16   16.50
   1  -5  -2  456.75   14.60
   1  -5  -2  447.06   17.80
  -1  -5   2  443.86   20.50
   1  -5  -2  454.65   17.60
  -1   5   2  462.55   24.10
   0  -5   2   17.90    4.80
   0  -5   2   17.70    2.80
   0  -5  -2   20.10    3.90
   0  -5   2   15.40    2.80
   0  -5  -2   18.90    3.40
   0  -5   2   17.40    4.80
   0  -5   2   19.90    3.00
   0  -5  -2   22.60    4.00
   0  -5   2   22.60    3.20
   0  -5  -2   23.10    5.10
   0   5   2   13.00    5.70
  -1  -5  -2  856.81   29.90
  -1  -5  -2  823.12   35.40
   1  -5   2  800.32   28.10
  -1  -5  -2  849.91   25.20
   1  -5   2  859.01   26.90
   1  -5   2  845.82   26.70
   1  -5   2  881.01   31.40
  -1  -5  -2  851.31   29.70
   1  -5   2  862.61   31.90
  -1  -5  -2  847.32   27.80
   1   5   2  843.72   35.10
   1   5   2  825.32   32.10
   2  -5   2  669.03   22.00
  -2  -5  -2  661.23   21.40
   2  -5   2  729.63   26.80
   2  -5   2  676.53   25.70
  -2  -5  -2  687.63   25.60
  -2  -5  -2  669.23   22.10
   2  -5   2  671.33   21.70
   2  -5   2  588.54   22.90
   2   5   2  650.93   29.80
   2   5   2  685.13   27.70
   2   5   2  691.93   27.80
   3  -5   2 1303.27   40.20
   3  -5   2 1302.77   44.50
   3  -5   2 1297.47   39.80
   3  -5   2 1335.47   43.40
   3  -5   2 1292.17   48.10
  -3  -5  -2 1271.27   39.20
  -3  -5  -2 1252.77   40.30
  -3  -5  -2 1326.27   44.20
   3   5   2 1263.67   45.60
   3   5   2 1363.06   49.40
   4  -5   2   89.69    6.50
   4  -5   2  121.09   12.60
  -4  -5  -2  112.49    4.30
  -4  -5  -2  100.09   11.30
   4  -5   2  116.19    8.30
   4  -5   2   99.39    8.60
  -4  -5  -2  113.39    7.30
   4  -5   2  110.69    6.60
   4  -5   2  106.69    6.80
   4   5   2  118.09    9.80
   4   5   2  122.49   11.40
   5  -5   2 1629.64   58.49
   5  -5   2 1633.84   50.49
   5  -5   2 1591.84   49.10
  -5  -5  -2 1538.85   47.60
  -5  -5  -2 1631.44   58.79
   5  -5   2 1614.94   52.99
   5  -5   2 1644.34   51.19
  -5  -5  -2 1611.14   51.49
   5  -5   2 1572.64   49.80
   5  -5   2 1584.04   56.49
   5   5   2 1601.24   58.69
   5   5   2 1600.04   54.59
   6  -5   2   24.40    4.40
  -6  -5  -2   21.50    3.50
   6  -5   2   24.70    4.60
   6  -5   2   20.80    4.10
   6  -5   2    8.80    5.30
   6  -5   2   20.90    7.30
   6  -5   2   25.40    3.50
   6  -5   2   16.90    4.80
  -6  -5  -2   15.00    4.50
   6   5   2   18.30    5.20
   6   5   2   20.20    7.30
  -7  -5  -2 1112.89   39.70
   7  -5   2 1130.59   44.20
   7  -5   2 1114.49   35.50
   7  -5   2 1097.09   38.60
   7  -5   2 1117.89   45.90
  -7  -5  -2 1093.09   35.90
   7  -5   2 1060.39   37.40
   7  -5   2 1084.09   38.30
   7   5   2 1095.09   45.90
   7   5   2 1079.09   40.50
   7   5   2 1059.49   43.90
   8  -5   2   98.19   13.50
   8  -5   2  100.59   13.00
   8  -5   2   90.89    9.20
  -8  -5  -2   89.69    8.10
  -8  -5  -2   68.39    9.00
   8  -5   2   86.39    5.60
   8  -5   2   87.09    8.90
   8  -5   2  104.79   10.30
   8   5   2  102.39   11.00
   8   5   2   64.59   11.00
  -8   5  -2  102.49   13.10
   8   5   2   90.69   13.70
   9  -5   2  300.57   21.10
   9  -5   2  317.27   17.80
  -9  -5  -2  362.76   19.80
   9  -5   2  352.86   16.70
  -9  -5  -2  324.67   16.20
   9  -5   2  291.07   22.20
   9   5   2  320.27   22.40
   9   5   2  345.47   18.50
  -9   5  -2  316.07   20.70
   9   5   2  335.77   23.10
  10  -5   2   25.40    5.50
 -10  -5  -2   15.90    5.80
 -10  -5  -2   22.20    7.30
  10  -5   2   32.80    9.30
  10  -5   2   29.70    7.60
  10  -5   2   25.60    9.30
 -10   5  -2   12.20    7.60
  10   5   2   36.40    7.30
  10   5   2   19.90    8.30
  10   5   2   24.70    8.50
  11  -5   2  290.37   25.00
 -11  -5  -2  315.87   17.50
  11  -5   2  317.47   23.80
  11  -5   2  302.37   19.10
  11  -5   2  281.37   14.70
 -11   5  -2  259.97   20.50
  11   5   2  290.57   22.50
  11   5   2  295.37   23.60
  11   5   2  282.17   17.10
  12  -5   2   73.69   13.50
 -12  -5  -2   64.99   10.20
  12  -5   2   82.99   12.20
  12   5   2   65.99   14.20
  12   5   2  104.99   16.20
 -12   5  -2   55.89   12.60
 -13  -5  -2  427.86   23.10
  13  -5   2  448.86   26.30
  13  -5   2  448.76   30.00
  13   5   2  401.36   29.80
 -13   5  -2  424.36   27.80
  13   5   2  474.15   32.90
  14  -5   2   30.70   11.40
 -14  -5  -2   17.10    7.20
  14  -5   2   35.20   10.20
  14   5   2   13.60   10.60
 -14   5  -2    4.40    9.10
  14   5   2   27.80   12.90
  15  -5   2   78.49   16.90
  15  -5   2   57.79   13.20
 -15  -5  -2   56.59   10.20
  15   5   2   47.90   15.10
  15   5   2   40.70   13.50
 -15   5  -2   90.59   17.10
  16  -5   2   13.60   11.30
  16  -5   2   10.40    9.50
 -16   5  -2   11.10   10.90
  16   5   2   -2.50   10.80
  16   5   2    8.60   10.00
  17  -5   2   10.00    9.70
  17  -5   2   28.70   14.60
 -17   5  -2   24.40   14.50
  17   5   2   22.30   12.50
  17   5   2   26.90   13.60
  17  -6  -2   -8.60    8.30
  17   6  -2    2.50   12.30
 -17   6   2   -4.40   10.30
 -16  -6   2  107.99   18.20
  16  -6  -2  106.59   17.50
 -16   6   2  127.69   20.60
  16   6  -2  127.89   23.40
  15  -6  -2  -10.10    7.30
 -15  -6   2   -4.10    7.40
  15   6  -2    6.70   11.60
 -15   6   2   -5.40    7.90
  14  -6  -2  119.79   16.60
 -14  -6   2  101.49   15.30
  14   6  -2  118.29   21.30
 -14   6   2  130.69   19.40
 -13  -6   2    6.40    6.10
 -13  -6   2   17.00    8.30
  13  -6  -2   15.90    8.00
 -13   6   2   10.90    8.30
  13   6  -2    9.00    7.00
  13   6  -2   14.30    9.60
 -12  -6   2  985.10   38.10
  12  -6  -2 1018.70   40.20
  12  -6  -2 1051.49   42.90
 -12  -6   2  963.00   43.10
 -12   6   2  961.90   45.00
  12   6  -2 1023.70   42.40
  12   6  -2  990.30   50.79
  11  -6  -2    6.40    6.40
  11  -6  -2   15.20    6.40
 -11  -6   2   10.60    6.90
 -11  -6   2   17.70    6.00
  11   6  -2    6.90    6.20
  11   6  -2   18.50    9.20
 -11   6   2    4.30    6.60
  10  -6  -2  773.52   27.70
  10  -6  -2  774.62   33.80
  10  -6  -2  792.42   33.10
 -10  -6   2  784.02   30.00
 -10  -6   2  807.72   35.20
 -10   6   2  797.22   37.10
  10   6  -2  771.42   34.90
  10   6  -2  790.12   41.80
  -9  -6   2   40.70    6.20
   9  -6  -2   26.80    6.80
   9  -6  -2   40.60    6.00
  -9  -6   2   38.10    7.90
   9  -6  -2   45.90    8.40
  -9   6   2   41.80    9.30
   9   6  -2   43.20    9.00
   9   6  -2   45.40   11.40
   8  -6  -2  859.81   33.20
   8  -6  -2  877.61   30.60
  -8  -6   2  812.12   28.80
   8  -6  -2  788.42   33.20
  -8  -6   2  833.32   33.50
   8   6  -2  785.72   39.70
   8   6  -2  775.92   34.80
  -8   6   2  767.12   35.30
   7  -6  -2    5.60    4.50
   7  -6  -2    6.90    4.90
   7  -6  -2    2.50    3.60
  -7  -6   2    3.20    4.80
  -7  -6   2    2.40    4.00
   7  -6  -2    2.10    1.70
  -7  -6   2    5.20    2.80
  -7   6   2   -4.30    5.00
   7   6  -2   -4.90    3.60
   7   6  -2   -2.20    5.00
   6  -6  -2  511.25   22.10
   6  -6  -2  519.55   22.60
  -6  -6   2  571.94   23.00
   6  -6  -2  513.85   21.50
  -6  -6   2  505.45   23.60
   6  -6  -2  527.35   24.30
   6  -6  -2  527.35   18.10
   6   6  -2  468.85   27.80
   6   6  -2  506.15   25.10
  -6   6   2  526.95   28.00
   5  -6  -2   47.90    6.30
  -5  -6   2   52.09    6.80
   5  -6  -2   58.49    8.60
  -5  -6   2   48.60    9.00
  -5  -6   2   52.79    7.50
   5  -6  -2   44.70    6.40
   5  -6  -2   49.00    7.10
  -5   6   2   32.40    8.50
   5   6  -2   37.80    9.10
   5   6  -2   44.20    8.30
   4  -6  -2 2077.19   65.19
   4  -6  -2 2024.60   64.19
   4  -6  -2 1991.60   66.39
  -4  -6   2 2081.99   65.89
   4  -6  -2 2148.89   68.99
  -4  -6   2 1997.50   59.79
  -4  -6   2 2078.59   64.19
  -4   6   2 1996.30   71.09
   4   6  -2 2129.89   70.09
  -3  -6   2   40.90    5.20
   3  -6  -2   44.70    6.90
   3  -6  -2   40.10    5.90
   3  -6  -2   49.00    4.40
   3  -6  -2   35.30    5.30
  -3  -6   2   37.70    3.30
  -3  -6   2   41.50    5.90
  -3  -6   2   42.20    5.80
   3  -6  -2   49.60    8.00
  -3   6   2   29.50    8.60
   3   6  -2   37.40    7.20
  -2  -6   2 2985.20   90.09
  -2  -6   2 2886.71   88.69
   2  -6  -2 3004.70   86.19
   2  -6  -2 2979.60   90.69
   2  -6  -2 2966.20   90.09
   2  -6  -2 2998.50   94.79
  -2  -6   2 2959.20   94.99
  -2  -6   2 3095.29   87.39
   2  -6  -2 3007.80   93.69
  -2  -6   2 2889.51   89.69
   2  -6  -2 2967.80   86.09
  -2  -6   2 3001.60   86.59
  -2   6   2 3111.39  101.69
   2   6  -2 3059.99   96.19
   1  -6  -2   30.80    3.20
  -1  -6   2   29.50    6.50
  -1  -6   2   34.30    3.50
  -1  -6   2   24.30    3.60
   1  -6  -2   39.40    6.90
   1  -6  -2   21.30    5.70
   1  -6  -2   29.70    4.70
  -1  -6   2   23.50    6.00
   1  -6  -2   33.70    5.20
  -1  -6   2   29.10    4.20
  -1  -6   2   30.30    4.00
  -1  -6   2   27.40    4.20
  -1   6   2   35.40    8.50
   0  -6   2  478.25   22.20
   0  -6   2  453.55   17.00
   0  -6   2  460.45   21.40
   0  -6  -2  464.55   18.80
   0  -6   2  423.66   16.30
   0  -6   2  454.75   16.70
   0  -6  -2  444.96   21.40
   0  -6  -2  444.66   18.90
   0  -6   2  463.85   16.90
   0   6   2  406.26   24.00
  -1  -6  -2    5.40    3.20
  -1  -6  -2   11.00    3.90
   1  -6   2   10.90    2.70
   1  -6   2    4.00    4.10
  -1  -6  -2    7.80    1.40
   1  -6   2    7.80    2.40
  -1  -6  -2    8.40    4.80
   1  -6   2   17.90    5.30
  -1  -6  -2    8.30    2.70
   1   6   2    6.80    4.90
   1   6   2    5.90    4.50
   2  -6   2  204.08   13.20
  -2  -6  -2  215.98   12.50
   2  -6   2  199.28    9.10
  -2  -6  -2  194.68    8.20
   2  -6   2  212.88    9.50
   2  -6   2  197.88   12.40
  -2  -6  -2  209.98    9.40
   2   6   2  189.58   15.50
   3  -6   2   75.39    9.00
   3  -6   2   70.59    5.30
  -3  -6  -2   69.39    5.30
  -3  -6  -2   73.29    8.80
   3  -6   2   86.59    5.90
  -3  -6  -2   73.29    4.80
   3  -6   2   79.19    8.60
   3   6   2   51.29    9.70
   3   6   2   69.09    9.80
   4  -6   2 1441.66   53.69
   4  -6   2 1399.66   48.60
   4  -6   2 1376.76   43.50
  -4  -6  -2 1455.15   48.80
  -4  -6  -2 1349.16   44.10
   4  -6   2 1347.87   47.00
   4  -6   2 1359.96   43.90
   4   6   2 1381.56   50.29
   4   6   2 1407.26   54.49
  -5  -6  -2   80.69    7.60
   5  -6   2   77.69    7.20
   5  -6   2   86.79    6.60
   5  -6   2   83.59    9.70
   5  -6   2   94.19   11.70
   5  -6   2   81.59    8.60
   5  -6   2   77.39   11.10
   5   6   2   96.49   13.50
   5   6   2   78.29   10.10
   6  -6   2 1604.04   60.19
  -6  -6  -2 1656.73   54.49
   6  -6   2 1701.33   62.89
   6  -6   2 1686.23   56.49
  -6  -6  -2 1690.93   49.40
   6  -6   2 1531.85   50.99
   6  -6   2 1614.54   52.69
   6  -6   2 1656.33   53.39
   6  -6   2 1674.43   53.89
   6   6   2 1642.24   63.19
   6   6   2 1879.11   59.49
   7  -6   2   35.30    4.10
   7  -6   2   32.20    6.00
   7  -6   2   30.20    5.50
   7  -6   2   35.60    5.60
   7  -6   2   10.30    6.00
  -7  -6  -2   23.90    3.90
   7  -6   2   30.20    8.70
   7  -6   2   29.10    6.40
  -7  -6  -2   31.80    6.10
   7   6   2   31.80    7.40
   7   6   2   39.00   10.00
   8  -6   2  487.55   22.20
   8  -6   2  469.15   26.60
  -8  -6  -2  496.25   22.80
   8  -6   2  425.96   27.40
  -8  -6  -2  468.35   18.30
   8  -6   2  486.55   21.70
   8  -6   2  486.95   18.70
   8   6   2  440.26   28.30
   8   6   2  446.96   23.30
  -9  -6  -2   20.30    6.70
   9  -6   2   20.50    3.70
   9  -6   2   20.50    6.00
  -9  -6  -2   17.10    4.60
   9  -6   2   18.50    8.00
   9  -6   2   21.10    8.70
   9  -6   2    6.70    4.90
   9   6   2   11.40    7.20
   9   6   2   21.70    9.50
   9   6   2    7.70    5.70
  -9   6  -2   14.80    7.40
  10  -6   2  349.27   17.90
  10  -6   2  297.37   24.90
  10  -6   2  328.57   18.90
  10  -6   2  294.37   23.10
 -10  -6  -2  305.77   19.80
 -10  -6  -2  322.27   16.20
  10   6   2  322.27   23.60
 -10   6  -2  313.47   22.90
  10   6   2  356.56   20.40
  10   6   2  306.87   24.70
  11  -6   2    3.60    3.70
  11  -6   2   10.10    8.20
 -11  -6  -2    2.50    4.80
  11  -6   2   17.30    8.80
  11  -6   2   19.00    7.10
  11   6   2    8.60    5.70
  11   6   2   10.40    8.20
  11   6   2   12.80    8.40
 -11   6  -2    2.30    7.40
  12  -6   2  458.95   33.60
  12  -6   2  445.86   30.70
 -12  -6  -2  466.25   22.20
  12  -6   2  448.36   25.20
  12   6   2  419.56   29.80
 -12   6  -2  487.35   29.50
  12   6   2  474.45   32.10
  12   6   2  427.46   23.80
  13  -6   2    6.80    8.70
  13  -6   2   20.70    8.90
 -13   6  -2    1.60    7.60
  13   6   2   -0.90    8.10
  13   6   2   16.70   10.60
  14  -6   2  183.68   23.20
  14  -6   2  178.98   19.20
  14   6   2  191.78   25.10
  14   6   2  145.49   22.50
 -14   6  -2  214.18   23.90
  15  -6   2   23.30   12.60
  15  -6   2    3.50    8.20
  15   6   2    4.40    9.20
  15   6   2   -1.60   10.80
 -15   6  -2   -8.50    9.40
  16  -6   2   44.80   15.80
  16  -6   2   39.40   11.70
  16   6   2   40.00   14.60
  16   6   2   64.69   19.10
 -16   6  -2   75.29   16.70
  16  -7  -2    9.10    9.80
  16   7  -2    2.60   11.70
 -16   7   2    6.30   10.00
  15  -7  -2  162.78   19.60
 -15  -7   2  155.48   19.80
 -15   7   2  174.08   23.30
  15   7  -2  208.38   28.90
 -14  -7   2    0.70    7.90
  14  -7  -2   -0.10    7.10
  14   7  -2    6.50   10.00
 -14   7   2    8.60   10.20
  14   7  -2    2.00    5.80
 -13  -7   2  355.26   25.10
  13  -7  -2  416.46   25.60
  13   7  -2  370.76   32.20
 -13   7   2  350.76   27.10
  13   7  -2  408.16   25.70
 -12  -7   2   24.20    8.70
  12  -7  -2   32.50    8.20
  12  -7  -2   26.20    8.20
 -12   7   2   23.70    9.30
  12   7  -2   21.10   12.30
  12   7  -2   26.40    9.20
  11  -7  -2  779.92   34.80
 -11  -7   2  709.93   34.80
  11  -7  -2  763.72   34.20
  11   7  -2  725.93   42.60
  11   7  -2  802.32   37.10
 -11   7   2  752.52   38.80
 -10  -7   2   41.80    6.30
  10  -7  -2   50.49    9.50
  10  -7  -2   19.70    7.00
 -10  -7   2   33.90    8.20
 -10   7   2   26.80    9.00
  10   7  -2   31.90    8.60
  10   7  -2   46.80   13.80
  -9  -7   2  195.78   11.10
   9  -7  -2  206.08   15.90
   9  -7  -2  217.38   13.20
   9  -7  -2  212.28   15.50
  -9  -7   2  227.68   16.60
   9   7  -2  206.78   17.50
   9   7  -2  233.98   25.00
  -9   7   2  215.48   24.00
  -8  -7   2   28.50    6.80
   8  -7  -2   49.99    9.00
   8  -7  -2   19.60    6.10
   8  -7  -2   50.89    7.40
  -8  -7   2   33.60    4.60
  -8  -7   2   32.30    8.30
  -8   7   2   27.80    9.60
   8   7  -2   25.10    8.50
   8   7  -2   34.60   10.60
  -7  -7   2  110.89    6.60
  -7  -7   2   89.59   11.60
   7  -7  -2  105.19   10.50
   7  -7  -2  110.89   12.60
   7  -7  -2   84.79   10.10
  -7  -7   2   96.89   10.40
   7   7  -2  104.69   13.30
  -7   7   2   92.19   14.50
   7   7  -2  117.19   17.10
   6  -7  -2    3.80    3.70
  -6  -7   2    3.90    3.90
   6  -7  -2   -2.30    3.60
   6  -7  -2    3.00    4.50
  -6  -7   2    0.20    4.50
   6  -7  -2    4.70    4.70
  -6  -7   2    2.70    2.20
   6   7  -2    0.30    5.70
  -6   7   2    1.00    6.40
   6   7  -2    4.70    5.60
   5  -7  -2  978.40   34.30
   5  -7  -2  998.30   38.80
  -5  -7   2  820.12   28.20
   5  -7  -2  963.10   35.00
  -5  -7   2  914.41   33.80
   5  -7  -2  991.80   36.70
  -5  -7   2 1016.80   36.80
   5   7  -2  960.30   44.00
   5   7  -2  984.00   40.10
  -5   7   2  909.51   41.20
  -4  -7   2   20.00    2.30
  -4  -7   2   15.60    4.30
   4  -7  -2   23.70    7.00
   4  -7  -2   30.70    7.10
   4  -7  -2   12.50    3.00
  -4  -7   2   18.70    5.50
   4  -7  -2   23.30    5.30
   4  -7  -2   18.90    4.60
  -4   7   2    6.30    6.40
   4   7  -2   33.40   11.40
   4   7  -2   23.90    7.40
   3  -7  -2 2532.15   78.49
   3  -7  -2 2596.24   79.29
   3  -7  -2 2462.55   83.59
  -3  -7   2 2582.94   79.29
   3  -7  -2 2676.93   73.39
  -3  -7   2 2512.05   79.19
   3  -7  -2 2472.15   82.09
   3  -7  -2 2522.55   74.69
  -3  -7   2 2450.35   73.09
  -3  -7   2 2566.44   77.19
  -3  -7   2 2492.15   73.39
   3   7  -2 2598.34   85.89
  -2  -7   2    5.20    2.30
  -2  -7   2    4.80    3.50
  -2  -7   2    5.60    3.00
   2  -7  -2    0.60    3.40
  -2  -7   2    4.70    3.10
  -2  -7   2    3.90    1.90
   2  -7  -2    2.40    5.00
   2  -7  -2    8.80    4.00
  -2  -7   2    2.30    4.90
   2  -7  -2    3.80    2.10
   2  -7  -2    2.60    1.60
   2  -7  -2    1.70    5.50
   2   7  -2    3.60    4.60
  -2   7   2   13.30    8.00
  -1  -7   2 1068.69   42.00
   1  -7  -2 1029.60   37.20
   1  -7  -2 1096.89   36.90
   1  -7  -2 1051.69   41.60
  -1  -7   2 1018.70   35.60
  -1  -7   2 1094.19   41.60
  -1  -7   2 1064.29   33.40
   1  -7  -2 1061.69   33.10
   1  -7  -2 1083.79   41.20
  -1  -7   2 1065.89   36.10
  -1  -7   2 1067.99   34.70
  -1   7   2 1075.29   47.70
   0  -7  -2   57.69    7.20
   0  -7   2   68.59    9.80
   0  -7  -2   67.99    7.60
   0  -7   2   74.59    6.70
   0  -7   2   69.49    5.70
   0  -7   2   55.29    8.80
   0  -7  -2   58.79    9.30
   0  -7   2   68.29    6.20
   0   7   2   49.10   10.60
  -1  -7  -2  434.26   19.40
   1  -7   2  396.26   16.10
   1  -7   2  409.36   21.90
   1  -7   2  410.06   16.40
   1  -7   2  419.86   21.40
   1  -7   2  406.96   16.10
  -1  -7  -2  427.26   22.20
   1   7   2  402.16   25.50
  -2  -7  -2   70.99    5.80
   2  -7   2   76.39    9.80
  -2  -7  -2   68.19    8.90
   2  -7   2   68.79    5.90
  -2  -7  -2   71.19    4.40
   2  -7   2   68.19    5.70
   2  -7   2   83.09   11.00
   2   7   2   63.89   12.10
   3  -7   2  884.61   35.40
   3  -7   2  865.21   29.10
   3  -7   2  826.02   33.80
  -3  -7  -2  853.71   27.90
  -3  -7  -2  889.71   28.30
  -3  -7  -2  910.61   34.10
   3  -7   2  854.81   29.40
   3   7   2  870.61   40.90
  -4  -7  -2   23.70    4.20
   4  -7   2   17.20    4.00
  -4  -7  -2    6.10    4.80
   4  -7   2   22.40    3.80
   4  -7   2   10.30    6.50
   4  -7   2   17.00    5.60
   4  -7   2   18.50    5.70
   4   7   2    5.00    5.40
   4   7   2   23.00    8.80
  -5  -7  -2 1563.64   55.39
   5  -7   2 1586.24   55.69
  -5  -7  -2 1582.84   50.49
   5  -7   2 1559.34   60.19
   5  -7   2 1557.24   50.19
   5  -7   2 1544.85   49.80
   5  -7   2 1521.45   53.19
   5   7   2 1648.34   63.59
   5   7   2 1544.35   57.59
   6  -7   2  119.69    9.10
   6  -7   2  128.79   12.70
   6  -7   2   91.49    7.80
   6  -7   2   97.59   10.20
  -6  -7  -2  129.09    9.80
  -6  -7  -2  117.99   16.20
   6  -7   2  132.09   16.60
   6  -7   2  105.39   14.10
   6   7   2  116.49   15.90
   6   7   2  104.99   12.90
   7  -7   2  496.85   21.10
   7  -7   2  475.35   20.90
   7  -7   2  503.65   24.00
   7  -7   2  515.65   27.70
   7  -7   2  466.45   29.00
  -7  -7  -2  457.35   15.40
  -7  -7  -2  443.96   21.30
   7   7   2  502.15   26.00
   7   7   2  490.55   29.60
   8  -7   2   13.00    4.80
   8  -7   2    6.90    6.60
   8  -7   2    1.00    7.40
   8  -7   2   10.60    5.10
  -8  -7  -2   18.80    5.70
   8  -7   2   13.80    5.90
  -8  -7  -2   13.20    3.10
   8   7   2   28.10    7.80
   8   7   2    5.00    8.20
  -9  -7  -2  199.18   15.20
   9  -7   2  222.38   15.30
   9  -7   2  212.88   21.40
   9  -7   2  203.58   14.10
   9  -7   2  207.18   23.10
   9   7   2  216.18   23.60
   9   7   2  171.38   17.60
  10  -7   2   15.70    6.10
  10  -7   2   22.20   10.50
  10  -7   2   17.40    6.60
  10  -7   2   21.90    9.60
  10   7   2   42.20   12.20
 -10   7  -2    2.50    7.60
  10   7   2   17.50    7.60
  11  -7   2  424.76   22.50
  11  -7   2  363.96   29.30
  11  -7   2  371.46   27.70
  11   7   2  352.76   28.30
  11   7   2  360.36   22.90
 -11   7  -2  343.07   25.60
  12  -7   2   -2.40    7.00
  12  -7   2    6.60   10.50
  12  -7   2   -5.60    5.20
  12   7   2   -4.10    5.80
  12   7   2   -5.00    8.20
 -12   7  -2    1.10    8.00
  13  -7   2  249.48   27.20
  13  -7   2  266.07   20.30
 -13   7  -2  300.37   25.70
  13   7   2  253.77   29.60
  14  -7   2    6.00    9.90
  14  -7   2   12.20    8.80
  14   7   2   -7.70    9.20
 -14   7  -2    4.00    9.70
  15  -7   2  191.08   21.10
  15  -7   2  165.68   24.50
 -15   7  -2  173.18   22.70
  15   7   2  165.08   26.00
  16  -7   2    2.20    8.10
  16  -7   2   -0.90   11.00
  16   7   2    7.20   13.20
 -16   7  -2    6.80    9.00
  16  -8  -2  138.49   18.40
  16   8  -2  165.98   29.80
 -16   8   2  126.29   21.70
 -15  -8   2   -4.20    8.20
  15  -8  -2   -4.30    7.00
 -15   8   2    8.20   10.90
  15   8  -2    6.30   12.70
  14  -8  -2  271.07   22.40
 -14  -8   2  287.87   23.30
  14   8  -2  248.88   31.50
  14   8  -2  210.58   22.60
 -14   8   2  289.97   29.30
  13  -8  -2   33.00    9.30
 -13  -8   2   16.40    9.70
  13   8  -2    8.00   12.00
  13   8  -2   18.20    9.40
 -13   8   2   22.70   11.30
  12  -8  -2  447.26   26.60
 -12  -8   2  488.95   28.20
 -12   8   2  463.45   30.20
  12   8  -2  470.15   36.10
  12   8  -2  460.35   28.90
 -11  -8   2   -3.50    5.50
  11  -8  -2    5.40    6.30
  11  -8  -2    2.10    6.60
 -11   8   2   -7.90    7.00
  11   8  -2   -0.70    7.90
  11   8  -2  -10.00    4.80
  10  -8  -2  141.99   14.70
 -10  -8   2  161.98   16.10
  10  -8  -2  167.38   17.00
  10   8  -2  143.29   18.30
  10   8  -2  154.58   22.20
  -9  -8   2    1.80    6.30
   9  -8  -2    2.90    5.30
   9  -8  -2   -7.50    5.30
   9  -8  -2    0.60    4.70
  -9  -8   2    5.50    5.80
   9   8  -2    1.60    6.80
   9   8  -2    5.50    8.20
  -8  -8   2  265.47   16.90
  -8  -8   2  221.88   18.30
   8  -8  -2  283.27   19.50
   8  -8  -2  262.67   16.90
   8  -8  -2  266.87   16.20
  -8   8   2  279.77   23.10
   8   8  -2  270.47   20.90
   8   8  -2  210.58   24.10
   7  -8  -2    4.30    4.70
   7  -8  -2    8.90    5.40
  -7  -8   2   14.40    6.80
  -7  -8   2    1.80    4.40
   7  -8  -2    9.20    6.20
  -7   8   2   14.20    9.00
   7   8  -2   -0.30    5.50
   7   8  -2   12.60    8.10
   6  -8  -2  451.65   25.00
  -6  -8   2  491.75   21.60
   6  -8  -2  476.15   22.20
   6  -8  -2  489.75   23.60
  -6  -8   2  441.76   23.30
   6   8  -2  457.05   30.10
   6   8  -2  440.26   26.70
  -6   8   2  430.56   28.00
   5  -8  -2    0.90    3.80
   5  -8  -2    0.00    4.60
  -5  -8   2    5.10    3.80
  -5  -8   2   -9.10    3.50
   5  -8  -2    5.60    5.30
   5   8  -2   -7.90    4.40
   5   8  -2    5.40    7.10
  -5   8   2    1.40    6.30
   4  -8  -2  579.84   27.00
   4  -8  -2  557.14   27.80
  -4  -8   2  545.15   24.50
   4  -8  -2  560.54   23.90
  -4  -8   2  574.24   22.20
   4   8  -2  578.74   37.10
   4   8  -2  449.66   27.30
  -3  -8   2  163.28   19.90
  -3  -8   2  182.68   10.40
   3  -8  -2  197.58   16.40
   3  -8  -2  191.78   12.30
   3  -8  -2  183.48    8.10
   3  -8  -2  189.98   11.80
  -3  -8   2  194.78   12.80
   3  -8  -2  190.48   15.20
  -3  -8   2  167.48    7.60
  -3  -8   2  160.58   11.90
   3   8  -2  178.08   15.80
   2  -8  -2  954.80   30.30
   2  -8  -2 1022.80   41.00
  -2  -8   2  991.60   35.40
  -2  -8   2  921.31   34.40
  -2  -8   2  953.20   31.90
   2  -8  -2  982.70   35.70
   2  -8  -2  911.21   34.50
  -2  -8   2 1010.90   29.90
   2  -8  -2  975.30   39.50
  -2  -8   2 1006.80   41.00
  -2  -8   2  956.80   32.60
   2   8  -2  990.30   42.00
  -2   8   2  965.50   47.10
  -1  -8   2   90.59    5.80
   1  -8  -2   80.19    5.80
  -1  -8   2   73.39   11.50
   1  -8  -2   85.09    9.20
   1  -8  -2   91.09    9.00
  -1  -8   2   85.69    8.00
  -1  -8   2   94.59   12.40
  -1  -8   2   81.09    8.40
   1  -8  -2  101.89   13.00
  -1  -8   2   76.59    6.40
   1  -8  -2   99.49   12.60
  -1   8   2   84.69   14.90
   0  -8   2  510.85   19.10
   0  -8  -2  531.15   27.00
   0  -8  -2  507.95   30.80
   0  -8  -2  526.25   22.90
   0  -8   2  504.45   25.70
   0  -8   2  522.55   20.70
   0  -8   2  473.35   25.70
   0   8   2  464.65   30.00
   1  -8   2   55.29    6.00
   1  -8   2   46.60    5.80
  -1  -8  -2   27.60    8.20
   1  -8   2   51.69    5.70
   1  -8   2   49.70    9.30
   1  -8   2   55.89   10.40
  -1  -8  -2   51.29    7.90
   1   8   2   43.00   11.60
   2  -8   2  578.74   28.70
   2  -8   2  667.63   23.20
  -2  -8  -2  622.84   26.80
   2  -8   2  580.84   28.00
   2  -8   2  598.04   22.20
  -2  -8  -2  566.74   30.20
   2   8   2  599.74   34.30
   3  -8   2  132.39    8.50
  -3  -8  -2  130.69   12.50
  -3  -8  -2  143.89    7.40
  -3  -8  -2  134.89    7.40
   3  -8   2  166.78   15.90
   3  -8   2  131.49   13.50
   3  -8   2  124.79    8.70
   3   8   2  148.59   19.10
   4  -8   2  695.03   25.90
   4  -8   2  752.92   32.90
   4  -8   2  718.33   31.10
  -4  -8  -2  696.63   31.20
   4  -8   2  721.43   37.00
   4  -8   2  765.52   27.00
  -4  -8  -2  763.42   25.70
   4   8   2  709.13   38.30
   5  -8   2    5.20    6.10
   5  -8   2    3.10    5.80
   5  -8   2    0.20    3.10
   5  -8   2   -2.40    4.20
  -5  -8  -2    1.50    3.20
  -5  -8  -2   -2.40    4.60
   5   8   2    1.90    7.50
   5   8   2    4.70    5.50
   6  -8   2  645.34   24.80
  -6  -8  -2  626.74   29.80
   6  -8   2  617.74   29.20
   6  -8   2  599.74   33.50
   6  -8   2  608.24   26.90
   6  -8   2  574.24   31.70
  -6  -8  -2  592.84   24.50
   6   8   2  625.94   31.60
   6   8   2  609.24   35.40
   7  -8   2   33.20   10.20
  -7  -8  -2   46.40    7.70
   7  -8   2   51.59    9.60
   7  -8   2   54.99   11.80
  -7  -8  -2   66.89   12.10
   7  -8   2   34.20    6.50
   7  -8   2   39.90    7.70
   7   8   2   51.19   11.40
   7   8   2   54.89   13.20
   8  -8   2  271.67   15.90
   8  -8   2  252.97   21.00
  -8  -8  -2  260.87   16.40
   8  -8   2  269.77   15.40
   8  -8   2  272.67   18.20
   8  -8   2  263.27   26.40
   8   8   2  244.68   22.90
   8   8   2  273.67   20.60
   9  -8   2   -7.30    7.90
   9  -8   2   -3.50    6.70
   9  -8   2   -0.20    4.90
   9  -8   2   -4.60    5.60
   9   8   2   -9.10    5.40
   9   8   2   -6.30    7.10
  10  -8   2  254.07   17.60
  10  -8   2  237.38   16.60
  10  -8   2  247.48   25.50
  10  -8   2  264.77   27.50
  10   8   2  272.47   20.80
  10   8   2  223.58   26.30
  11  -8   2   -5.50    7.50
  11  -8   2   14.90   11.30
  11  -8   2    0.90    5.30
  11   8   2    9.80   10.30
  12  -8   2  145.79   15.80
  12  -8   2   85.99   16.20
  12   8   2  122.19   20.90
 -12   8  -2  152.78   20.80
  13  -8   2   -0.30    6.60
  13  -8   2   -5.20    8.60
  13   8   2    4.90   10.00
 -13   8  -2    5.10    9.80
  14  -8   2  208.58   27.20
  14  -8   2  226.88   22.20
  14   8   2  252.07   31.70
 -14   8  -2  165.28   22.30
  15  -8   2   12.80    9.50
  15  -8   2   -6.20   10.70
  15   8   2   13.70   15.20
 -15   8  -2    5.00   10.40
  15  -9  -2  317.47   24.80
 -15   9   2  280.07   30.70
  15   9  -2  275.07   35.00
 -14  -9   2   19.40    9.90
  14  -9  -2    7.20    8.60
  14   9  -2   19.90   10.30
  14   9  -2   16.50   13.90
 -14   9   2   11.30   11.70
  13  -9  -2  323.87   23.20
 -13  -9   2  301.47   23.00
  13   9  -2  338.37   26.10
  13   9  -2  287.47   35.30
 -13   9   2  316.17   31.30
 -12  -9   2   15.30    8.60
  12  -9  -2    5.70    7.10
  12   9  -2   -0.20    8.00
 -12   9   2   22.70   10.00
  12   9  -2    5.90   10.10
 -11  -9   2  125.79   15.30
  11  -9  -2  147.09   17.10
 -11  -9   2  110.79   20.50
  11  -9  -2  157.28   16.70
  11   9  -2  161.68   25.10
  11   9  -2  114.99   17.50
 -10  -9   2   28.00    9.70
 -10  -9   2   29.00    8.50
  10  -9  -2   39.10   10.30
  10  -9  -2   50.49    9.60
  10   9  -2   29.10   12.60
  10   9  -2   26.50   10.70
  -9  -9   2  232.58   16.90
   9  -9  -2  219.28   16.80
  -9  -9   2  225.28   19.20
   9  -9  -2  256.47   16.80
   9  -9  -2  245.28   19.80
   9   9  -2  248.08   22.30
   9   9  -2  231.28   28.60
  -9   9   2  206.58   26.30
   8  -9  -2    8.20    7.20
   8  -9  -2   12.20    6.50
  -8  -9   2    8.00    6.00
  -8  -9   2   10.20    7.40
   8  -9  -2   15.20    6.40
   8   9  -2   -6.40    5.30
  -8   9   2   12.30    9.90
   8   9  -2    2.00    8.20
  -7  -9   2  860.31   36.40
   7  -9  -2  818.22   37.50
  -7  -9   2  761.92   31.60
   7  -9  -2  734.53   33.70
   7  -9  -2  773.32   32.70
  -7   9   2  753.22   41.30
   7   9  -2  825.72   40.10
   7   9  -2  696.73   42.40
  -6  -9   2   69.29    8.80
  -6  -9   2   50.29    9.50
   6  -9  -2   55.59   10.00
   6  -9  -2   52.69    8.80
   6  -9  -2   77.59   12.60
   6   9  -2   52.89   14.00
  -6   9   2   41.80   13.00
   6   9  -2   66.19   13.10
  -5  -9   2  688.33   26.90
   5  -9  -2  675.83   31.50
   5  -9  -2  716.53   29.20
  -5  -9   2  661.83   30.10
   5  -9  -2  693.93   33.40
   5   9  -2  614.14   34.00
   5   9  -2  688.73   39.70
  -4  -9   2    8.10    3.90
  -4  -9   2    9.10    5.10
   4  -9  -2    4.00    6.10
   4  -9  -2   -4.80    3.50
   4  -9  -2    0.70    5.40
   4   9  -2    4.60    6.50
   4   9  -2   -1.10    8.00
  -3  -9   2  408.96   24.60
   3  -9  -2  322.57   12.50
   3  -9  -2  389.76   23.10
  -3  -9   2  403.36   16.60
   3  -9  -2  403.46   19.40
  -3  -9   2  383.26   19.60
   3  -9  -2  366.16   23.30
   3   9  -2  383.36   24.80
  -2  -9   2  146.59    9.10
  -2  -9   2  164.68   11.90
   2  -9  -2  143.19   16.10
  -2  -9   2  146.99   16.30
   2  -9  -2  145.09   11.70
   2  -9  -2  138.99   16.10
  -2   9   2  171.58   22.80
   2   9  -2  158.88   17.70
  -1  -9   2  412.76   24.90
   1  -9  -2  393.56   24.50
  -1  -9   2  447.06   17.20
  -1  -9   2  433.26   19.80
   1  -9  -2  409.76   24.30
  -1  -9   2  408.46   24.80
   1  -9  -2  427.66   20.90
  -1   9   2  446.56   31.30
   0  -9  -2   20.20    5.90
   0  -9   2   25.80    8.50
   0  -9  -2   20.20    8.40
   0  -9   2   14.50    7.20
   0  -9   2   21.30    4.10
   0  -9   2   20.80    5.20
   0  -9  -2    6.90    6.80
   0   9   2   14.40    9.50
   1  -9   2  501.35   28.10
  -1  -9  -2  531.45   24.70
   1  -9   2  561.54   28.60
  -1  -9  -2  497.85   27.90
   1  -9   2  522.75   21.50
   1  -9   2  514.35   19.80
   1   9   2  518.25   33.40
   2  -9   2  164.68   16.90
   2  -9   2  192.48   10.50
  -2  -9  -2  172.98   13.70
   2  -9   2  171.48   10.80
  -2  -9  -2  164.38   18.20
   2  -9   2  201.68   16.10
   2   9   2  167.28   21.50
   3  -9   2  315.77   21.50
  -3  -9  -2  327.07   19.40
   3  -9   2  321.87   20.10
   3  -9   2  314.37   15.20
   3   9   2  359.76   26.80
   4  -9   2   87.69   12.60
  -4  -9  -2   83.09   11.40
   4  -9   2   82.89   12.10
   4  -9   2   79.99    8.10
   4  -9   2   74.79   13.90
   4   9   2   63.89   14.20
   5  -9   2  808.52   30.50
   5  -9   2  851.91   37.90
  -5  -9  -2  889.51   37.10
   5  -9   2  840.42   42.60
   5  -9   2  740.83   34.20
   5   9   2  892.01   46.10
   6  -9   2    0.90    3.70
   6  -9   2   10.50    6.10
  -6  -9  -2   15.10    7.50
   6  -9   2  -10.00    5.80
   6  -9   2    3.50    6.30
   6  -9   2   -7.00    6.90
   6   9   2   -5.30    7.30
   7  -9   2  604.94   25.70
   7  -9   2  611.94   30.70
  -7  -9  -2  616.54   31.90
   7  -9   2  608.94   34.90
   7  -9   2  585.24   35.60
   7  -9   2  658.23   28.90
   7   9   2  592.04   37.50
   8  -9   2   28.60    6.90
   8  -9   2   32.60   10.40
   8  -9   2   56.39   10.60
   8  -9   2   41.30   12.80
   8  -9   2   38.40    8.00
  -8  -9  -2   23.70    8.90
   8   9   2   42.50   13.30
   9  -9   2  293.17   20.20
   9  -9   2  301.97   27.10
   9  -9   2  239.48   24.60
   9  -9   2  290.67   17.60
   9   9   2  294.47   27.70
  10  -9   2    5.50    5.30
  10  -9   2    0.50    7.80
  10   9   2    2.00    8.40
  11  -9   2   71.49   11.30
  11  -9   2   57.99   14.10
  11   9   2   75.59   17.60
  12  -9   2   -2.20    9.30
  12  -9   2   -1.70    6.10
  12   9   2    8.30    9.90
  13  -9   2  104.69   19.50
  13  -9   2  152.28   17.10
 -13   9  -2  121.99   19.70
  13   9   2   87.99   20.30
  14  -9   2   15.50   11.50
  14  -9   2   24.70   10.00
 -14   9  -2   15.40   11.20
  14   9   2   16.40   13.20
  14 -10  -2  106.79   16.70
  14  10  -2  136.89   20.30
 -14  10   2   86.89   18.90
  14  10  -2  120.39   26.00
  13 -10  -2   26.90    9.80
 -13  10   2   33.80   13.30
  13  10  -2   48.80   13.00
  13  10  -2   74.69   19.50
 -12 -10   2  144.39   19.80
  12 -10  -2  233.98   19.40
  12  10  -2  236.18   26.10
  12  10  -2  183.58   29.70
  11 -10  -2   -4.40    5.70
  11 -10  -2    0.10    6.10
 -11 -10   2    6.20    8.80
  11  10  -2    1.50    8.80
  11  10  -2   -0.90    8.90
  10 -10  -2  131.79   14.90
 -10 -10   2  134.19   17.90
  10 -10  -2  137.49   17.40
  10  10  -2  126.19   18.90
  10  10  -2  165.88   25.30
   9 -10  -2   88.79   12.10
  -9 -10   2   71.39   10.50
  -9 -10   2   59.39   12.70
   9 -10  -2   71.99   12.90
  -9  10   2   69.09   18.00
   9  10  -2  106.59   17.80
   9  10  -2   85.99   18.90
  -8 -10   2  653.33   33.90
   8 -10  -2  682.03   30.90
   8 -10  -2  699.83   32.10
   8 -10  -2  677.53   35.50
  -8 -10   2  610.34   28.60
   8  10  -2  655.33   37.40
  -8  10   2  683.13   42.00
   8  10  -2  702.83   44.40
   7 -10  -2    3.30    5.10
  -7 -10   2   -4.40    4.50
   7 -10  -2    3.60    6.50
   7 -10  -2    7.50    7.60
  -7 -10   2    0.10    6.20
   7  10  -2   10.70    9.00
   7  10  -2    7.70   10.80
  -7  10   2   -1.90   10.40
  -6 -10   2 1108.79   43.70
  -6 -10   2  928.01   37.40
   6 -10  -2 1087.09   41.00
   6 -10  -2 1062.19   46.40
   6 -10  -2 1014.00   43.30
   6  10  -2 1058.59   48.80
   6  10  -2 1067.19   54.99
  -5 -10   2  146.99   11.00
   5 -10  -2  132.49   16.60
  -5 -10   2  163.68   15.80
   5 -10  -2  162.98   17.40
   5 -10  -2  172.98   14.00
   5  10  -2  174.98   20.70
   5  10  -2  174.78   24.00
  -4 -10   2  480.95   21.40
   4 -10  -2  582.84   29.90
  -4 -10   2  535.35   26.50
   4 -10  -2  579.74   31.50
   4 -10  -2  594.84   26.10
   4  10  -2  565.14   33.00
   4  10  -2  590.74   38.10
  -3 -10   2   14.10    8.20
   3 -10  -2    9.20    7.70
  -3 -10   2    8.10    5.40
   3 -10  -2    5.10    5.10
   3 -10  -2    9.70    7.50
  -3 -10   2    4.60    3.20
   3  10  -2   18.90    8.30
  -2 -10   2  394.26   26.30
   2 -10  -2  368.46   25.60
   2 -10  -2  358.26   24.00
  -2 -10   2  381.16   26.20
   2 -10  -2  401.56   20.60
  -2 -10   2  414.86   20.50
  -2  10   2  386.86   31.30
   2  10  -2  349.67   25.70
  -1 -10   2    2.20    6.70
   1 -10  -2   13.20    5.70
   1 -10  -2   -4.30    6.80
  -1 -10   2    1.30    7.80
  -1 -10   2    4.50    4.50
   1 -10  -2   -2.10    6.70
  -1  10   2    7.20    8.80
   0 -10   2  537.15   23.70
   0 -10  -2  558.24   31.50
   0 -10   2  552.14   30.50
   0 -10  -2  559.54   26.30
   0 -10   2  563.94   31.00
   0 -10  -2  582.84   31.20
   0  10   2  544.85   37.10
   1 -10   2   -0.90    6.00
  -1 -10  -2   -2.60    4.80
  -1 -10  -2   -3.00    6.70
   1 -10   2   -3.30    3.60
   1 -10   2    8.60    7.70
   1 -10   2    1.00    2.30
   1  10   2   -5.40    7.90
   2 -10   2  448.96   19.50
  -2 -10  -2  525.35   26.20
   2 -10   2  529.85   28.90
   2 -10   2  516.35   22.00
   2 -10   2  569.24   30.70
  -2 -10  -2  545.05   31.00
   2  10   2  561.34   36.70
   3 -10   2   14.10    4.80
  -3 -10  -2   11.60    6.60
   3 -10   2   10.80    7.50
   3 -10   2   13.70    4.30
   3 -10   2    4.90    7.50
   3  10   2   14.60   10.10
   4 -10   2  106.59   14.50
   4 -10   2  127.29   18.80
   4 -10   2  128.29   10.10
  -4 -10  -2  100.09   13.00
   4 -10   2  124.89   16.50
   4  10   2  140.09   22.40
   5 -10   2    3.30    8.00
   5 -10   2    0.40    4.00
   5 -10   2   12.00    8.60
   5 -10   2   -0.80    6.60
  -5 -10  -2    9.50    7.60
   5  10   2    3.20    9.70
  -6 -10  -2  392.06   24.40
   6 -10   2  374.26   24.90
   6 -10   2  392.46   19.20
   6 -10   2  406.86   30.10
   6 -10   2  398.16   23.30
   6  10   2  384.76   32.00
   7 -10   2   27.20    6.70
   7 -10   2   28.50    9.00
   7 -10   2   28.90    8.40
   7 -10   2   23.00    9.90
  -7 -10  -2   23.10    8.70
   7 -10   2   15.70   10.20
   7  10   2   35.60   14.60
  -8 -10  -2  418.66   27.10
   8 -10   2  414.96   25.90
   8 -10   2  430.96   30.20
   8 -10   2  409.36   20.70
   8 -10   2  370.66   30.10
   8  10   2  356.26   32.50
   9 -10   2    3.20    9.50
   9 -10   2   10.80    7.80
  -9 -10  -2    8.60    9.70
   9 -10   2   16.80    6.80
   9  10   2   11.90   10.30
  10 -10   2   80.79   10.80
  10 -10   2   77.59   17.10
  10  10   2   76.89   18.90
  11 -10   2    4.90    8.70
  11 -10   2   11.20    7.10
  11  10   2    6.90   10.30
  12 -10   2   43.90   10.00
  12 -10   2   48.80   15.30
  12  10   2   55.29   16.60
  13 -10   2    9.60    7.10
  13 -10   2  -12.40    8.20
  13  10   2   22.80   14.00
 -13 -11   2   91.09   18.20
  13 -11  -2  114.29   16.10
  13  11  -2   70.79   17.60
  13  11  -2   84.89   23.50
  12 -11  -2    3.60    8.20
 -12 -11   2   -8.50    9.80
  12  11  -2   -9.90    8.70
  12  11  -2   -4.30   12.10
  11 -11  -2  206.38   19.90
 -11 -11   2  121.19   18.10
  11  11  -2  141.09   26.40
  11  11  -2  143.89   22.20
  10 -11  -2   19.10   10.50
 -10 -11   2   32.20   11.70
  10 -11  -2   20.20    8.60
  10  11  -2   18.50   10.20
  10  11  -2   22.60   13.20
   9 -11  -2  273.67   19.00
  -9 -11   2  181.98   19.90
   9 -11  -2  218.08   23.30
  -9  11   2  232.18   29.70
   9  11  -2  242.08   27.00
   9  11  -2  271.17   34.90
   8 -11  -2    1.80    5.80
   8 -11  -2    4.30    8.90
   8 -11  -2   16.80    7.90
  -8 -11   2   18.80    9.30
  -8  11   2   -4.80    8.70
   8  11  -2   23.40   11.00
   8  11  -2   20.00   12.30
  -7 -11   2  408.16   26.10
   7 -11  -2  422.86   27.50
   7 -11  -2  375.56   22.10
   7 -11  -2  351.86   24.40
   7  11  -2  411.86   35.50
  -7  11   2  475.95   38.40
   7  11  -2  389.86   29.70
   6 -11  -2   15.20    6.70
   6 -11  -2   22.40   10.10
  -6 -11   2   19.20    8.20
   6 -11  -2   24.40   10.00
   6  11  -2    3.20    9.30
   6  11  -2    4.10   10.50
   5 -11  -2  344.67   25.70
   5 -11  -2  349.27   20.50
   5 -11  -2  367.76   25.10
  -5 -11   2  364.86   22.60
   5  11  -2  335.37   31.80
   5  11  -2  360.06   28.50
   4 -11  -2   13.80    9.20
  -4 -11   2   12.30    6.50
   4 -11  -2    9.70    6.10
  -4 -11   2   16.30   11.30
   4 -11  -2   33.10   10.50
   4  11  -2   16.50   12.30
   4  11  -2   20.80   10.80
   3 -11  -2  335.57   19.60
   3 -11  -2  319.37   25.10
   3 -11  -2  322.07   24.40
  -3 -11   2  319.47   19.90
  -3 -11   2  316.87   25.20
   3  11  -2  349.87   27.20
   2 -11  -2   -2.40    5.00
  -2 -11   2    1.10    5.60
   2 -11  -2    2.90    8.10
  -2 -11   2   -0.10    8.30
   2 -11  -2    3.10    8.40
  -2 -11   2    1.40    7.10
  -2  11   2   -7.60    8.60
   1 -11  -2  567.14   32.20
   1 -11  -2  538.95   32.30
  -1 -11   2  551.24   33.20
  -1 -11   2  573.24   32.90
   1 -11  -2  540.95   26.60
  -1 -11   2  581.04   26.00
  -1  11   2  461.55   37.20
   0 -11   2   35.40   11.20
   0 -11   2   39.10    7.40
   0 -11  -2   41.40   11.80
   0 -11  -2   42.40    9.10
   0 -11  -2   50.89   12.80
   0 -11   2   50.99   12.40
   0  11   2   38.10   15.40
   1 -11   2  915.51   36.00
  -1 -11  -2 1001.90   46.20
   1 -11   2  974.00   45.60
   1 -11   2  959.30   44.70
  -1 -11  -2 1011.80   40.60
   1  11   2  989.10   54.89
   2 -11   2   15.20    9.00
  -2 -11  -2   33.00    9.00
   2 -11   2   10.00    5.00
   2 -11   2   26.00   10.00
  -2 -11  -2    6.30    9.20
   2  11   2   20.80   11.20
   3 -11   2  194.98   20.00
  -3 -11  -2  183.68   22.80
   3 -11   2  168.48   12.00
   3 -11   2  208.68   22.00
  -3 -11  -2  156.28   16.30
   3  11   2  153.38   24.40
   4 -11   2   36.60   11.30
   4 -11   2   33.90    6.80
   4 -11   2   34.40   10.10
  -4 -11  -2   29.60    8.90
   4 -11   2   38.70   12.40
   4  11   2   36.30   14.20
  -5 -11  -2   56.99   11.40
   5 -11   2   80.59   14.00
   5 -11   2   71.99    8.90
   5 -11   2   76.89   15.60
   5 -11   2   70.99   13.30
   5  11   2   83.69   17.70
   6 -11   2    6.10    8.30
  -6 -11  -2    7.20    7.40
   6 -11   2   21.20    8.50
   6 -11   2    9.40    8.70
   6 -11   2   -2.50    7.60
   6 -11   2    2.90    4.90
   6  11   2   -5.50    9.10
   7 -11   2  183.98   23.50
   7 -11   2  171.78   20.20
   7 -11   2  202.18   17.70
  -7 -11  -2  190.88   20.30
   7 -11   2  208.98   14.10
   7  11   2  198.18   29.10
   8 -11   2    5.00    5.30
   8 -11   2   -1.50    7.00
  -8 -11  -2   -3.20    7.60
   8 -11   2    8.40    9.70
   8  11   2   -2.60    9.80
   9 -11   2  325.77   31.50
   9 -11   2  187.78   21.00
  -9 -11  -2  273.87   26.10
   9 -11   2  266.97   17.50
   9  11   2  305.97   35.50
 -10 -11  -2   31.90   12.10
  10 -11   2   47.20   14.10
  10 -11   2   21.40    7.00
  10  11   2   19.10   12.50
  11 -11   2   75.09   11.50
  11 -11   2   82.59   18.90
  11  11   2   62.69   19.50
  12 -11   2    1.30    6.70
  12 -11   2    2.20    9.80
  12  11   2   10.10   12.00
 -11 -12   2  -13.10    9.30
  11 -12  -2   -5.80    7.20
  11  12  -2    0.70   12.60
 -10 -12   2   93.49   17.00
  10 -12  -2  158.28   17.00
  10  12  -2  128.89   21.60
   9 -12  -2    2.10    6.70
  -9 -12   2   10.20    9.70
  -9  12   2    1.30   12.40
   9  12  -2  -14.60    8.60
   9  12  -2  -13.70   11.50
  -8 -12   2   75.89   14.60
   8 -12  -2  114.09   14.10
   8  12  -2   84.99   21.60
  -8  12   2  109.29   21.80
   8  12  -2   89.09   19.90
  -7 -12   2   18.50    9.60
   7 -12  -2   39.60    9.10
   7 -12  -2   13.10    9.20
   7  12  -2   28.50   13.30
   7  12  -2   40.50   17.30
   6 -12  -2  100.29   12.90
  -6 -12   2  113.09   15.50
   6 -12  -2   84.19   15.10
   6  12  -2  111.09   24.00
   6  12  -2   98.69   19.00
   5 -12  -2    3.80    8.30
   5 -12  -2  -14.60    8.70
   5 -12  -2   -1.70    5.40
  -5 -12   2    3.40    7.00
   5  12  -2  -14.70    7.90
   4 -12  -2   87.89   16.10
   4 -12  -2   73.79   15.00
  -4 -12   2   96.99   13.30
  -4 -12   2  105.89   18.60
   4 -12  -2   89.49   12.10
   4  12  -2   84.29   21.40
   3 -12  -2   13.50    6.40
  -3 -12   2   16.20    7.40
   3 -12  -2    0.40    8.30
  -3 -12   2    5.00   10.70
   3 -12  -2   -7.90    7.50
   2 -12  -2  249.58   25.70
   2 -12  -2  303.87   19.70
  -2 -12   2  326.37   26.70
  -2 -12   2  326.67   20.00
   2 -12  -2  353.96   26.00
  -2 -12   2  273.37   28.10
   1 -12  -2   49.80   13.40
  -1 -12   2   35.40   12.50
   1 -12  -2   39.00    9.20
   1 -12  -2   51.69   13.50
  -1 -12   2   60.49   14.80
  -1 -12   2   51.19    9.10
  -1  12   2   46.40   18.10
   0 -12   2  490.95   32.40
   0 -12  -2  518.75   26.80
   0 -12  -2  494.95   31.90
   0 -12  -2  410.96   30.30
   0 -12   2  496.45   23.90
   0 -12   2  489.65   31.90
   0  12   2  428.16   36.90
  -1 -12  -2   -6.10    5.50
   1 -12   2    2.20    4.90
   1 -12   2    0.50    8.40
   1 -12   2   -2.90    7.50
  -1 -12  -2   -7.20    9.00
   1  12   2   22.10   15.20
  -2 -12  -2  606.14   37.40
   2 -12   2  642.34   37.80
  -2 -12  -2  727.63   33.90
   2 -12   2  682.53   28.30
   2 -12   2  671.63   36.60
   2  12   2  663.83   46.20
   3 -12   2    0.10    8.80
  -3 -12  -2  -10.40    8.80
   3 -12   2    5.80    5.00
  -3 -12  -2    2.30    6.70
   3 -12   2    0.80    8.20
   3  12   2   12.00   12.40
   4 -12   2  137.09   18.90
  -4 -12  -2   95.99   14.60
   4 -12   2  118.59   18.70
   4 -12   2  125.19   11.70
   4  12   2  129.59   24.20
  -5 -12  -2   15.80    8.50
   5 -12   2   10.40   10.20
   5 -12   2   32.30   10.80
   5 -12   2   37.80    7.10
   5  12   2   24.90   13.00
   6 -12   2  196.48   14.10
  -6 -12  -2  183.58   20.30
   6 -12   2  241.28   25.20
   6 -12   2  239.58   20.50
   6  12   2  184.58   28.10
   7 -12   2    3.10    6.70
   7 -12   2   -0.20    5.10
  -7 -12  -2   -0.20    7.80
   7 -12   2    2.40    9.50
   7 -12   2    0.50    8.70
   7  12   2   -4.70    9.50
   8 -12   2  193.38   24.90
   8 -12   2  236.38   23.70
  -8 -12  -2  216.38   23.50
   8 -12   2  211.48   15.40
   8  12   2  208.18   31.50
   9 -12   2    4.20    9.90
  -9 -12  -2   -0.30    9.30
   9 -12   2    5.70    6.10
   9  12   2    0.30   10.70
  10 -12   2  244.78   17.50
  10 -12   2  265.57   30.90
 -10 -12  -2  249.68   27.50
  10  12   2  242.48   34.00
 -11 -12  -2    4.80   10.80
  11 -12   2    4.20    5.70
  11 -12   2   25.70   14.30
  11  12   2  -15.90   10.70
   9 -13  -2  225.58   18.70
  -9 -13   2  200.88   22.90
  -9  13   2  238.88   32.60
   9  13  -2  211.08   33.30
  -8 -13   2   13.50   10.10
   8 -13  -2   56.99   11.30
   8  13  -2   29.80   18.40
   7 -13  -2  279.27   19.80
  -7 -13   2  221.58   22.10
   7 -13  -2  270.17   24.10
   7  13  -2  226.48   33.50
   6 -13  -2   -8.40    5.80
   6 -13  -2    0.70    9.80
  -6 -13   2    3.00    7.60
   6  13  -2  -12.00    9.10
   5 -13  -2  286.07   28.00
  -5 -13   2  260.97   21.30
   5 -13  -2  278.37   19.60
   5  13  -2  238.38   33.90
  -4 -13   2   10.90   11.80
   4 -13  -2    6.40    9.50
   4 -13  -2   -5.50    6.00
  -4 -13   2    3.50    7.50
   4  13  -2    3.30   12.00
  -3 -13   2  112.99   14.20
   3 -13  -2  111.69   18.20
  -3 -13   2  155.58   21.80
   3 -13  -2  165.18   16.40
   2 -13  -2    1.20    6.30
  -2 -13   2   -5.60    9.70
  -2 -13   2    4.90    6.50
   2 -13  -2    0.30    9.50
  -1 -13   2  201.88   24.70
   1 -13  -2  238.88   25.90
   1 -13  -2  213.18   18.10
  -1 -13   2  211.48   16.90
  -1  13   2  234.78   34.90
   0 -13  -2   -1.00   10.90
   0 -13   2    6.00    6.20
   0 -13  -2   13.10    7.70
   0 -13   2  -10.70    9.30
   0  13   2   20.70   15.90
   1 -13   2  355.06   20.50
  -1 -13  -2  375.26   24.70
   1 -13   2  394.56   29.20
  -1 -13  -2  386.76   30.30
   1  13   2  372.66   42.30
   2 -13   2    5.60    9.70
  -2 -13  -2    1.60    7.30
  -2 -13  -2   -1.50    9.90
   2 -13   2    9.60    5.70
   2  13   2    3.50   13.90
   3 -13   2  370.66   28.30
  -3 -13  -2  312.17   23.60
  -3 -13  -2  292.27   30.10
   3 -13   2  284.77   17.60
   3  13   2  259.37   34.20
  -4 -13  -2    3.50    7.60
   4 -13   2   10.40    6.00
   4 -13   2   25.90   11.80
   4  13   2   15.50   13.40
   5 -13   2   78.39   15.90
   5 -13   2   56.89    8.90
  -5 -13  -2   37.10   12.00
   5  13   2   38.20   16.20
  -6 -13  -2   22.40   10.00
   6 -13   2    5.30    8.70
   6 -13   2   -1.50    4.10
   6 -13   2    6.30    9.90
   6  13   2   -4.50   10.60
  -7 -13  -2  115.29   17.70
   7 -13   2  130.89   22.70
   7  13   2  121.59   26.40
  -8 -13  -2   26.80   12.10
   8 -13   2    1.70   10.60
   8  13   2   12.00   12.90
  -9 -13  -2  240.78   26.20
   9 -13   2  314.57   34.40
   9  13   2  220.58   34.20
   7 -14  -2   -8.40    7.00
  -7 -14   2   -1.20    8.30
   7  14  -2  -25.00   11.50
   6 -14  -2  324.17   21.80
  -6 -14   2  371.96   26.10
   6 -14  -2  298.17   26.40
   6  14  -2  204.38   33.40
   5 -14  -2    3.30    7.20
  -5 -14   2    5.40   13.40
   5 -14  -2    7.30   12.00
  -5 -14   2   13.70    9.40
   5  14  -2    0.30   13.40
   4 -14  -2  229.68   25.90
  -4 -14   2  232.28   30.00
  -4 -14   2  222.88   21.60
   4 -14  -2  227.68   20.40
   4  14  -2  111.19   25.10
   3 -14  -2    4.00    7.60
  -3 -14   2    4.30   12.60
  -3 -14   2    6.30    7.50
   3 -14  -2   22.90   13.50
   3  14  -2  -11.60   23.20
   2 -14  -2  198.18   18.80
   2 -14  -2  188.98   24.30
  -2 -14   2  159.98   17.40
  -2 -14   2  164.68   25.40
   1 -14  -2   -9.60    5.60
   1 -14  -2    9.30   13.00
  -1 -14   2    3.80    6.70
  -1 -14   2  -12.60   11.30
   0 -14  -2  106.99   15.00
   0 -14  -2   93.69   18.90
   0 -14   2  133.89   14.50
   0 -14   2  116.19   20.60
   0  14   2   86.79   22.50
  -1 -14  -2    0.80    8.00
   1 -14   2   11.50    6.60
   1 -14   2   -2.80   12.10
  -1 -14  -2   -8.00   10.40
   1  14   2   22.50   15.50
  -2 -14  -2  268.97   22.10
   2 -14   2  270.77   17.40
   2 -14   2  253.07   28.10
  -2 -14  -2  199.88   26.60
   2  14   2  229.48   35.30
  -3 -14  -2   -3.80   11.60
  -3 -14  -2   -0.80    8.10
   3 -14   2   26.00   13.20
   3  14   2    8.00   16.50
  -4 -14  -2  101.09   22.10
   4 -14   2   94.79   18.60
  -4 -14  -2   76.89   14.80
   4  14   2   48.20   18.90
   5 -14   2   -6.80    9.90
  -5 -14  -2    2.30    9.00
   5  14   2    1.20   11.40
  -6 -14  -2  146.39   19.90
   6 -14   2   75.29   17.00
   6  14   2   87.29   23.90
  -2 -15   2   -9.20    7.10
   2 -15  -2   10.30    7.80
  -1 -15   2  243.78   21.10
  -1 -15   2  212.08   28.40
   1 -15  -2  184.38   26.50
   1 -15  -2  173.78   19.10
   0 -15  -2  -11.60   12.00
   0 -15  -2    0.90    7.70
   0 -15   2    3.80   13.10
   0 -15   2   -3.60    6.10
  -1 -15  -2   96.99   15.80
  -1 -15  -2   63.99   18.00
   1 -15   2  130.19   22.80
   1  15   2   75.89   24.00
   2  15   2   11.40   14.50
 -19   0   3   91.49   17.40
 -18   0   3    6.50    8.60
 -17   0   3   69.89   15.00
 -16   0   3    5.10    7.20
 -15   0   3    8.80    7.40
 -14   0   3   15.30    8.40
 -14   0   3   13.10    7.00
 -13   0   3    5.00    5.60
 -13   0   3   17.30    7.30
  13   0  -3   13.30    5.20
 -12   0   3   -2.40    4.40
 -12   0   3    3.10    5.70
  12   0  -3   -0.20    3.40
 -11   0   3   15.10    6.20
 -11   0   3    8.70    4.80
  11   0  -3   13.50    4.40
 -10   0   3   -3.00    3.70
  10   0  -3    3.40    3.50
 -10   0   3    4.10    4.20
  -9   0   3    4.00    3.30
  -9   0   3    1.40    4.90
  -9   0   3    4.80    4.20
   9   0  -3    4.50    3.30
   8   0  -3    8.60    3.40
  -8   0   3    9.60    4.30
  -8   0   3    0.30    3.30
  -8   0   3    4.80    4.00
  -7   0   3   55.89    6.10
  -7   0   3   48.10    7.60
   7   0  -3   55.19    6.20
  -6   0   3    0.90    3.10
  -6   0   3    4.70    2.70
   6   0  -3    6.40    2.90
  -5   0   3  432.16   15.90
   5   0  -3  429.06   16.60
  -5   0   3  416.96   18.10
  -4   0   3    1.30    2.10
   4   0  -3    4.20    2.10
   4   0  -3    2.40    1.60
  -4   0   3    3.60    2.20
  -4   0   3    2.90    1.70
  -4   0   3    2.60    2.50
   3   0  -3 1181.58   36.50
  -3   0   3 1156.78   36.50
   3   0  -3 1166.18   35.10
  -3   0   3 1173.48   36.80
   3   0  -3 1159.18   36.60
  -3   0   3 1233.58   35.60
  -3   0   3 1169.78   36.70
  -3   0   3 1151.88   36.40
  -2   0   3    0.20    0.80
  -2   0   3    3.00    1.30
   2   0  -3    3.00    1.40
  -2   0   3    4.80    1.40
  -2   0   3    5.80    1.70
   2   0  -3    4.30    1.60
   0   0   3    0.10    0.40
   0   0   3    2.00    1.20
   0   0   3    0.10    0.40
   0   0  -3    0.20    0.50
   0   0   3    0.50    0.80
   0   0   3    1.00    1.10
   0   0   3    0.00    0.30
   1   0   3    0.80    0.90
  -1   0  -3    0.00    0.60
  -1   0  -3    0.30    0.90
   1   0   3    1.00    0.70
   1   0   3    5.80    1.40
   1   0   3    6.70    1.20
   1   0   3    9.80    1.70
   1   0   3    2.10    0.80
   2   0   3    2.10    0.70
   2   0   3    3.90    1.30
  -2   0  -3    1.70    1.50
   2   0   3    1.90    1.40
   2   0   3    2.20    1.40
   2   0   3    0.40    1.50
   2   0   3    2.00    1.50
   3   0   3   92.19    6.00
   3   0   3   92.39    5.80
   3   0   3   90.79    4.50
   3   0   3   94.49    6.20
  -3   0  -3   84.19    5.60
   3   0   3   88.49    7.00
  -4   0  -3   -1.00    2.30
   4   0   3    3.00    1.30
   4   0   3    1.50    2.50
   4   0   3    1.30    1.90
   4   0   3    2.00    2.20
   4   0   3   -0.50    2.00
   5   0   3 2334.37   75.89
   5   0   3 2336.57   75.49
   5   0   3 2391.16   74.19
   5   0   3 2365.26   68.59
  -5   0  -3 2396.46   72.69
   6   0   3    0.60    3.70
  -6   0  -3   -1.30    3.00
   6   0   3   -1.30    2.70
   7   0   3  239.58   15.10
  -7   0  -3  249.97   14.00
   7   0   3  285.57   17.10
   8   0   3    2.10    4.40
  -8   0  -3   -1.10    3.50
   8   0   3   -2.00    3.60
  -9   0  -3   16.80    5.70
   9   0   3   11.40    6.20
   9   0   3   15.70    6.20
  10   0   3    3.70    5.80
 -10   0  -3    6.50    4.90
  11   0   3   68.79   12.30
 -11   0  -3   63.89   10.30
  12   0   3    3.30    7.30
 -12   0  -3   -5.60    4.40
 -13   0  -3  512.75   28.50
  13   0   3  567.54   32.60
 -14   0  -3    4.20    7.30
  14   0   3  -10.60    7.00
  15   0   3  280.07   28.10
 -15   0  -3  295.27   23.60
  16   0   3   11.30   10.40
 -16   0  -3   -7.70    7.60
  17   0   3   10.80   10.80
 -17   0  -3   12.30    9.00
  18   0   3   -1.90   11.10
 -18   0  -3  -14.20    8.20
 -19  -1   3   28.40   11.20
 -19   1   3   46.30   14.10
 -18  -1   3  116.79   18.10
 -18   1   3  103.19   18.00
 -17  -1   3   29.70   11.30
 -17   1   3   11.60    8.60
 -16  -1   3   -2.40    7.80
 -16  -1   3   -9.10    6.50
 -16   1   3  -12.70    5.60
 -16   1   3    3.90    7.50
 -15  -1   3    7.90    7.80
 -15  -1   3   18.20    8.60
 -15   1   3   25.90    8.70
 -15   1   3   19.20    9.40
 -14  -1   3   21.50    8.80
 -14  -1   3   15.90    7.80
 -14   1   3   19.60    8.70
 -14   1   3   12.10    7.20
  13  -1  -3   80.69    9.20
 -13  -1   3   60.79   11.80
 -13  -1   3   53.29   10.60
  13   1  -3   74.39    9.20
 -13   1   3   64.99   11.90
 -13   1   3   62.79   10.60
 -12  -1   3   80.69   11.90
 -12  -1   3   73.59   11.80
 -12  -1   3   66.19    9.10
  12  -1  -3   57.49    7.90
 -12   1   3   73.39   11.40
  12   1  -3   86.79    9.50
 -12   1   3   74.29   10.60
 -11  -1   3   -2.30    3.70
 -11  -1   3    4.50    5.00
  11  -1  -3   -3.50    3.00
 -11  -1   3    1.80    4.80
 -11   1   3    0.70    4.80
 -11   1   3   -0.90    4.40
  11   1  -3    1.10    3.70
  10  -1  -3  125.69    9.40
 -10  -1   3  112.59    8.90
 -10  -1   3   96.79   11.80
 -10  -1   3  107.59   11.70
 -10   1   3  124.59   10.50
 -10   1   3  122.79   12.90
  10   1  -3   97.59    9.70
  -9  -1   3   55.89    6.50
  -9  -1   3   33.90    6.90
  -9  -1   3   39.00    7.50
  -9  -1   3   49.90    8.80
   9  -1  -3   41.30    5.90
  -9   1   3   36.60    8.10
  -9   1   3   37.90    7.30
  -9   1   3   53.59    7.50
   9   1  -3   49.10    6.70
  -8  -1   3   -2.70    3.20
  -8  -1   3    7.70    3.20
  -8  -1   3    8.10    4.70
  -8   1   3   10.50    3.90
  -8   1   3    2.70    4.20
   8   1  -3    8.00    3.50
  -8   1   3   16.00    5.00
  -7  -1   3  285.97   16.20
  -7  -1   3  274.17   15.40
  -7  -1   3  274.77   12.50
  -7   1   3  317.47   17.00
   7   1  -3  279.67   13.40
  -7   1   3  271.47   13.80
  -6  -1   3   46.60    6.10
  -6  -1   3   45.90    6.40
  -6  -1   3   52.39    4.50
  -6   1   3   39.90    5.40
   6   1  -3   60.99    6.30
  -6   1   3   59.29    7.50
  -5  -1   3  394.46   16.80
   5  -1  -3  395.26   16.00
  -5  -1   3  416.96   14.30
  -5  -1   3  397.46   17.60
  -5   1   3  407.26   17.70
  -5   1   3  395.46   16.10
   5   1  -3  400.76   16.20
   4  -1  -3  407.26   13.20
  -4  -1   3  417.86   16.50
  -4  -1   3  428.16   13.70
  -4  -1   3  420.06   15.10
   4  -1  -3  375.86   15.50
   4  -1  -3  409.46   15.80
  -4  -1   3  422.46   16.30
  -4  -1   3  407.86   16.20
  -4  -1   3  423.56   16.90
   4  -1  -3  425.86   16.10
  -4   1   3  439.96   16.00
   4   1  -3  424.56   16.10
  -4   1   3  374.16   16.50
  -3  -1   3  131.99    6.30
   3  -1  -3  134.89    6.50
   3  -1  -3  138.39    5.50
   3  -1  -3  131.69    7.30
  -3  -1   3  136.89    7.20
  -3  -1   3  138.49    7.30
   3  -1  -3  135.49    6.90
   3  -1  -3  130.09    7.00
  -3  -1   3  138.99    7.40
  -3  -1   3  135.99    5.20
  -3  -1   3  138.99    7.20
  -3   1   3  128.79    6.80
  -3   1   3  130.49    7.20
  -3   1   3  144.89    7.50
  -3   1   3  148.49    7.40
  -3   1   3  130.79    7.40
   3   1  -3  139.39    7.30
  -3   1   3  150.68    7.40
   3   1  -3  149.19    6.80
  -2  -1   3  627.14   19.70
  -2  -1   3  529.55   18.90
  -2  -1   3  607.44   19.60
  -2  -1   3  615.94   19.60
   2  -1  -3  636.94   19.30
   2  -1  -3  647.44   20.00
  -2   1   3  611.84   20.10
  -2   1   3  544.95   19.60
  -1  -1   3   32.60    2.40
  -1   1   3   38.40    3.10
   0  -1   3   71.39    4.10
   0  -1  -3   78.29    4.40
   0  -1   3   68.99    4.00
   0  -1   3   75.09    4.00
   0  -1   3   69.59    4.20
   0  -1   3   73.59    3.90
   0  -1  -3   74.09    4.30
   0  -1   3   74.99    4.00
   0   1   3   81.39    4.60
   0   1   3   73.09    4.30
   0   1   3   73.59    4.30
  -1  -1  -3  140.59    6.40
   1  -1   3  124.89    6.10
   1  -1   3  125.79    4.90
   1  -1   3  129.89    5.90
   1  -1   3  120.89    6.20
   1  -1   3  139.69    6.50
  -1  -1  -3  139.19    6.30
   1  -1   3  133.79    6.40
   1   1   3  139.99    6.40
   1   1   3  136.69    5.90
   1   1   3  131.29    6.40
   1   1   3  108.79    5.60
   2  -1   3  231.38   10.10
  -2  -1  -3  231.48    9.00
  -2  -1  -3  234.18   10.00
   2  -1   3  235.58    9.80
   2  -1   3  231.28   10.50
   2  -1   3  219.08    8.70
   2  -1   3  222.88    8.60
   2   1   3  231.28   10.00
   2   1   3  230.58    9.80
   2   1   3  232.48   10.90
   2   1   3  242.68    8.80
   2   1   3  241.68   10.00
   2   1   3  234.78    9.50
  -3  -1  -3  130.79    6.70
   3  -1   3  131.09    4.70
   3  -1   3  129.19    6.50
   3  -1   3  125.39    7.40
   3  -1   3  123.79    6.60
   3  -1   3  136.59    5.20
   3  -1   3  113.29    7.90
   3   1   3  133.99    8.60
   3   1   3  124.49    7.30
  -3   1  -3  128.49    8.10
   3   1   3  134.19    6.60
   3   1   3  122.29    7.50
  -4  -1  -3  347.87   13.50
   4  -1   3  314.17   10.10
   4  -1   3  329.07   14.60
   4  -1   3  305.57   15.40
   4  -1   3  323.57   13.30
   4  -1   3  296.77   12.70
   4   1   3  333.47   16.00
   4   1   3  322.67   12.30
  -4   1  -3  291.07   13.90
   4   1   3  328.57   14.60
  -4   1  -3  325.67   14.20
   5  -1   3    9.10    2.80
   5  -1   3    9.90    4.20
   5  -1   3   19.90    4.10
  -5  -1  -3   20.10    3.90
   5  -1   3   13.00    4.00
  -5   1  -3    8.70    3.50
   5   1   3   17.10    5.20
  -5   1  -3   17.00    3.90
   5   1   3   14.90    2.10
   5   1   3   18.20    3.10
   5   1   3   10.60    4.10
   6  -1   3 1088.79   36.80
   6  -1   3 1046.60   38.10
   6  -1   3 1026.50   39.70
  -6  -1  -3 1029.60   36.00
   6   1   3 1036.60   31.90
   6   1   3 1096.69   39.00
  -6   1  -3 1096.39   37.40
  -6   1  -3  975.00   36.90
   6   1   3 1105.39   40.80
   7  -1   3   26.40    6.10
   7  -1   3   31.40    5.70
  -7  -1  -3   38.10    6.10
   7  -1   3   34.60    7.70
   7   1   3   37.90    3.30
   7   1   3   30.60    6.50
   7   1   3   42.70    8.10
  -7   1  -3   43.20    6.90
  -7   1  -3   29.20    6.10
  -8  -1  -3   10.60    4.40
   8  -1   3   11.90    6.10
   8  -1   3    6.80    4.70
   8  -1   3   10.00    4.90
   8   1   3   12.80    2.40
  -8   1  -3   13.00    5.10
   8   1   3   13.10    5.50
   8   1   3    0.30    4.60
  -8   1  -3   -1.40    3.80
   9  -1   3   19.80    7.20
   9  -1   3   12.60    5.70
   9  -1   3   12.10    6.40
  -9  -1  -3    7.20    5.40
   9   1   3    2.30    5.40
   9   1   3   10.10    2.30
  -9   1  -3    9.80    5.40
  -9   1  -3    9.10    5.30
 -10  -1  -3   68.59    9.50
  10  -1   3   83.49   10.60
  10  -1   3   88.49   12.30
  10  -1   3   67.79   12.50
 -10   1  -3   85.49   11.00
  10   1   3   62.09   10.80
  10   1   3   45.50    3.70
  11  -1   3   14.90    6.50
 -11  -1  -3   25.60    7.40
  11  -1   3   11.10    6.50
  11   1   3   15.80    7.70
 -11   1  -3   19.10    6.90
 -12  -1  -3  172.98   16.40
  12  -1   3  135.89   17.20
  12  -1   3  113.69   15.40
 -12   1  -3  146.89   15.90
  12   1   3  150.48   18.00
 -13  -1  -3    5.20    6.40
  13  -1   3    1.30    6.90
 -13   1  -3    4.10    6.50
  13   1   3   -1.80    5.90
  14  -1   3  345.47   26.30
 -14  -1  -3  335.67   23.10
 -14   1  -3  356.66   24.50
  14   1   3  370.96   27.30
 -15  -1  -3    3.40    8.10
  15  -1   3    7.70    9.60
  15   1   3    4.20    8.80
 -15   1  -3   10.30    8.90
 -16  -1  -3  156.98   19.20
  16  -1   3  113.39   19.60
  16   1   3  122.99   19.60
 -16   1  -3  149.88   19.30
 -17  -1  -3    5.20    9.80
  17  -1   3    5.50   11.40
  17   1   3   10.00   11.70
 -17   1  -3    2.10    8.30
  18  -1   3   25.40   12.80
 -18  -1  -3   43.50   14.40
 -18   1  -3   44.70   14.00
  18   1   3   33.20   15.00
 -18  -2   3   49.20   12.10
 -18   2   3   44.20   12.30
 -17  -2   3   13.00    9.50
 -17   2   3   11.60    9.00
 -17   2   3   10.30    9.90
 -16  -2   3    0.60    6.30
 -16  -2   3   10.10    9.60
 -16   2   3    5.30    7.80
 -16   2   3   11.20    7.00
 -15  -2   3   37.80   10.30
 -15  -2   3   29.90   11.10
 -15   2   3   40.20   10.60
 -15   2   3   22.30    9.30
 -14  -2   3  118.99   14.50
 -14  -2   3  105.89   16.00
 -14   2   3  110.19   15.00
 -14   2   3  102.89   14.60
 -13  -2   3  104.79   14.80
  13  -2  -3  102.69   10.80
 -13  -2   3   87.29   12.70
  13   2  -3   99.19   11.10
 -13   2   3  108.49   14.10
 -13   2   3   94.29   13.80
  12  -2  -3    0.90    3.70
 -12  -2   3   -1.30    5.60
 -12  -2   3  -10.00    4.60
 -12   2   3    5.40    6.40
  12   2  -3    2.60    4.30
 -12   2   3    2.20    5.60
 -11  -2   3  400.96   22.70
 -11  -2   3  390.66   20.80
 -11   2   3  408.46   22.00
 -11   2   3  401.56   22.60
  11   2  -3  367.06   18.70
 -10  -2   3  143.29   14.50
 -10  -2   3  130.59   11.10
 -10   2   3  129.49   13.60
  10   2  -3  128.09   10.30
 -10   2   3  116.69   12.10
  -9  -2   3  282.97   15.60
  -9  -2   3  287.17   17.40
  -9  -2   3  303.87   19.30
  -9   2   3  296.87   16.40
  -9   2   3  194.78   17.40
  -9   2   3  279.77   19.60
   9   2  -3  289.37   14.90
  -8  -2   3  108.29   11.20
  -8  -2   3   89.59   10.70
  -8   2   3  118.09   12.70
  -8   2   3   95.19    9.90
   8   2  -3   90.89    9.10
   7  -2  -3   96.49    7.60
  -7  -2   3  110.79    9.40
  -7  -2   3   90.59   10.30
   7   2  -3   92.79    8.00
  -7   2   3  104.99   10.90
  -7   2   3   87.99    8.80
  -6  -2   3   57.09    7.20
  -6  -2   3   51.59    7.50
   6  -2  -3   46.00    5.60
   6  -2  -3   44.70    4.50
   6   2  -3   47.70    6.00
  -6   2   3   56.39    7.10
  -6   2   3   53.99    7.60
   5  -2  -3  120.79    7.80
   5  -2  -3   93.79    9.50
  -5  -2   3  110.89    7.90
  -5  -2   3  133.59    9.50
   5  -2  -3  119.39    6.60
  -5   2   3  131.89    9.30
   5   2  -3  135.89    8.40
  -5   2   3  124.19    8.30
   4  -2  -3   85.99    6.50
   4  -2  -3   77.79    5.20
   4  -2  -3   81.19    6.00
  -4  -2   3   86.19    6.40
  -4  -2   3   80.49    6.90
   4  -2  -3   86.49    5.90
  -4  -2   3   93.29    6.60
   4  -2  -3   85.39    3.80
   4  -2  -3   88.69    6.70
  -4   2   3   85.19    6.40
  -4   2   3   85.19    7.20
   4   2  -3   71.59    6.10
  -4   2   3   88.59    7.40
   3  -2  -3    9.00    2.80
  -3  -2   3    7.40    2.70
   3  -2  -3   12.90    2.40
  -3  -2   3    8.50    2.30
  -3  -2   3    5.90    2.70
  -3  -2   3    4.00    2.00
  -3  -2   3    8.10    1.60
   3  -2  -3    6.90    2.50
   3  -2  -3    6.80    2.40
   3  -2  -3    6.60    2.20
  -3  -2   3    9.00    2.60
  -3   2   3    6.70    2.80
  -3   2   3    6.00    2.50
   3   2  -3    5.50    2.60
   2  -2  -3 1871.51   58.19
   2  -2  -3 1848.12   57.99
  -2  -2   3 1827.62   57.59
  -2  -2   3 1831.12   59.49
   2  -2  -3 1913.71   59.49
  -2  -2   3 1911.41   56.49
  -2  -2   3 1982.20   57.59
   2  -2  -3 1913.71   57.29
   2  -2  -3 1973.60   57.69
  -2  -2   3 1891.91   54.49
  -2  -2   3 1920.81   55.59
   2  -2  -3 1971.60   55.99
  -2  -2   3 1936.91   56.69
   2   2  -3 1947.91   58.49
   2   2  -3 1935.41   57.99
  -2   2   3 1931.81   58.39
  -1  -2   3  535.05   16.60
  -1  -2   3  539.25   17.20
   1  -2  -3  531.25   15.70
   1  -2  -3  538.85   16.20
  -1  -2   3  521.25   17.70
  -1  -2   3  544.55   19.60
  -1  -2   3  543.75   16.60
   1  -2  -3  526.95   18.10
  -1  -2   3  514.45   16.70
  -1  -2   3  550.14   17.70
  -1  -2   3  548.15   18.10
   1  -2  -3  516.45   18.30
  -1  -2   3  520.15   18.10
   1  -2  -3  496.35   18.50
  -1   2   3  510.85   18.60
   0  -2  -3 1627.64   47.70
   0  -2   3 1604.54   47.40
   0  -2   3 1576.24   47.30
   0  -2   3 1577.74   48.90
   0  -2   3 1511.95   46.90
   0  -2   3 1610.74   44.60
   0  -2  -3 1552.54   46.00
   0  -2   3 1559.94   46.90
   0  -2  -3 1618.04   47.40
   0  -2   3 1556.74   47.40
   0  -2   3 1569.24   44.60
   0   2   3 1569.24   49.00
   0   2   3 1532.35   48.00
   0   2   3 1518.25   48.20
   1  -2   3  370.76   14.60
   1  -2   3  357.86   10.70
   1  -2   3  351.36   13.50
   1  -2   3  354.36   10.70
   1  -2   3  355.86   14.30
   1  -2   3  369.06   13.50
  -1  -2  -3  340.67   13.80
  -1  -2  -3  362.56   13.10
   1  -2   3  364.66   14.90
   1  -2   3  354.06   13.10
   1  -2   3  350.16   13.60
   1   2   3  385.16   14.30
   1   2   3  381.46   14.80
   1   2   3  385.86   14.10
   2  -2   3 1623.54   49.80
   2  -2   3 1568.64   48.70
   2  -2   3 1605.14   48.20
  -2  -2  -3 1600.54   47.20
   2  -2   3 1607.64   47.20
  -2  -2  -3 1559.34   46.00
   2  -2   3 1419.96   48.50
   2  -2   3 1543.65   45.60
   2  -2   3 1549.74   49.60
   2  -2   3 1577.64   50.19
  -2  -2  -3 1562.84   48.60
   2  -2   3 1596.04   47.00
   2  -2   3 1623.54   48.50
   2  -2   3 1558.94   45.70
   2   2   3 1524.55   49.00
   2   2   3 1567.24   48.00
   2   2   3 1529.15   49.10
   2   2   3 1515.55   48.30
   2   2   3 1588.34   48.50
   3  -2   3 1005.30   31.20
   3  -2   3  987.80   31.10
   3  -2   3  995.40   34.90
   3  -2   3 1010.00   33.70
   3  -2   3 1036.50   31.00
   3  -2   3 1023.20   31.00
  -3  -2  -3  973.80   31.10
   3   2   3 1014.10   34.30
   3   2   3 1039.70   34.40
   3   2   3  946.01   35.10
   3   2   3  992.20   32.80
   4  -2   3    2.30    1.90
   4  -2   3    4.70    3.50
   4  -2   3    5.50    1.80
   4  -2   3    2.90    2.60
  -4  -2  -3    1.80    1.90
   4  -2   3    3.40    2.10
  -4   2  -3   -0.30    2.90
   4   2   3    2.00    3.20
   4   2   3    0.90    2.70
   4   2   3    6.70    3.30
   4   2   3    9.90    2.60
   4   2   3    4.10    2.30
   5  -2   3  184.38   11.40
   5  -2   3  186.28   12.40
  -5  -2  -3  184.18    9.60
   5  -2   3  177.58    6.00
   5  -2   3  188.38    6.10
   5  -2   3  187.98    7.60
   5  -2   3  180.18    9.50
   5  -2   3  194.08   10.00
   5   2   3  181.88    8.70
  -5   2  -3  188.98   11.40
   5   2   3  188.18   11.70
   5   2   3  170.08   12.30
  -6  -2  -3   31.90    5.00
   6  -2   3   39.90    7.50
   6  -2   3   43.60    5.30
   6  -2   3   41.40    3.40
   6  -2   3   41.80    5.80
   6  -2   3   50.19    7.30
  -6   2  -3   40.30    6.50
   6   2   3   43.10    7.00
   6   2   3   48.80    8.40
   6   2   3   43.40    4.70
   7  -2   3    0.90    3.20
   7  -2   3    2.70    4.30
   7  -2   3   -2.30    3.20
  -7  -2  -3   -0.50    2.80
   7   2   3   -0.90    4.40
   7   2   3    0.90    3.80
   7   2   3    2.00    2.40
  -7   2  -3   -0.80    3.30
  -7   2  -3    6.90    4.30
  -8  -2  -3   15.60    5.20
   8  -2   3    9.50    5.60
   8  -2   3   17.70    5.90
   8  -2   3   16.20    5.10
  -8   2  -3   23.90    6.20
   8   2   3   13.30    3.40
   8   2   3   21.40    6.20
  -8   2  -3   10.60    5.20
   9  -2   3  181.08   16.50
   9  -2   3  178.28   14.70
  -9  -2  -3  165.28   12.30
   9  -2   3  165.28    7.50
   9  -2   3  135.59   12.90
  -9   2  -3  165.88   13.30
   9   2   3  167.98    9.00
  -9   2  -3  176.58   13.50
   9   2   3  153.58   15.40
  10  -2   3   12.00    6.40
 -10  -2  -3   17.70    6.10
  10  -2   3    5.00    6.30
  10  -2   3   16.30    7.30
  10   2   3   10.70    6.20
  10   2   3   13.40    3.40
 -10   2  -3   15.70    6.40
 -10   2  -3   13.90    6.60
  11  -2   3  140.39   16.70
  11  -2   3  148.29   15.50
  11  -2   3  115.99   16.30
 -11  -2  -3  134.19   13.70
 -11   2  -3  143.59   15.20
 -11   2  -3  144.79   15.30
  11   2   3  138.29   16.70
  12  -2   3   57.99   12.20
  12  -2   3   38.60   13.50
  12  -2   3   56.59   10.80
 -12  -2  -3   59.59   10.50
 -12   2  -3   65.79   11.90
 -12   2  -3   33.40    9.30
  12   2   3   42.50   10.80
  13  -2   3  196.48   19.20
  13  -2   3  245.08   24.10
 -13  -2  -3  219.78   17.40
  13   2   3  219.88   22.90
 -13   2  -3  224.68   19.00
  14  -2   3   38.10   12.10
  14  -2   3   33.10    9.90
 -14  -2  -3   22.90    9.60
  14   2   3   17.80    9.40
 -14   2  -3   36.50   10.90
 -15  -2  -3  127.69   16.50
  15  -2   3  154.48   21.30
  15  -2   3  156.48   19.80
 -15   2  -3  173.58   20.00
  15   2   3  129.89   19.60
  16  -2   3    4.30    9.50
 -16  -2  -3   13.60    8.20
  16  -2   3   16.40   10.30
  16   2   3   23.00   12.60
 -16   2  -3    1.10    8.70
  17  -2   3   31.70   14.10
 -17  -2  -3  110.89   17.20
  17  -2   3   52.09   14.20
 -17   2  -3   84.09   15.30
  17   2   3   69.99   17.10
 -18  -2  -3   14.90   11.20
  18  -2   3   -2.90    9.00
  18  -2   3   20.00   15.00
 -18   2  -3   -5.30   10.30
  18   2   3    0.00   12.10
 -18  -3   3   42.20   11.20
 -18   3   3   56.99   14.10
 -18   3   3   21.50   11.60
 -17  -3   3   25.60   11.30
 -17  -3   3   35.90   10.90
 -17   3   3   32.30   11.20
 -17   3   3   24.30   11.80
 -16  -3   3    8.80    9.70
 -16  -3   3   20.60    9.00
 -16   3   3   35.20   10.40
 -16   3   3   23.20   11.40
 -15  -3   3   -0.80    7.70
 -15  -3   3   -1.80    5.50
 -15   3   3    0.80    7.60
 -15   3   3    4.50    7.70
 -14  -3   3   45.90   11.30
 -14  -3   3   59.79   11.10
  14   3  -3   57.09    9.40
 -14   3   3   53.19   11.70
 -14   3   3   65.69   12.80
 -13  -3   3   17.30    7.60
  13  -3  -3   33.60    7.20
 -13  -3   3   26.20    8.70
  13   3  -3   32.40    7.60
 -13   3   3   36.10    9.70
 -13   3   3   32.10    9.90
 -12  -3   3   -4.20    4.40
  12  -3  -3    2.60    5.80
 -12  -3   3   -2.70    4.50
  12   3  -3   -5.20    3.80
 -12   3   3    7.30    6.40
  11  -3  -3   62.59    9.80
 -11  -3   3   51.19    8.60
 -11  -3   3   54.59   10.30
 -11   3   3   68.89   11.10
  11   3  -3   73.19    9.30
 -10  -3   3   99.19   12.00
 -10  -3   3  111.09   11.00
  10  -3  -3  125.69   13.20
 -10   3   3  116.69   12.70
  10   3  -3  128.69   10.50
   9  -3  -3   30.40    6.90
  -9  -3   3   24.60    7.10
  -9  -3   3   28.10    6.20
   9  -3  -3   36.50    6.20
  -9   3   3   30.30    7.40
   9   3  -3   35.00    6.40
  -8  -3   3   21.00    5.70
   8  -3  -3   19.50    5.40
   8  -3  -3   25.20    5.20
  -8  -3   3   23.30    7.10
  -8   3   3   13.40    5.70
  -8   3   3   10.10    5.30
   8   3  -3   12.20    4.50
   7  -3  -3   23.90    5.50
   7  -3  -3   27.70    4.00
  -7  -3   3   16.30    4.70
  -7  -3   3   39.00    7.40
   7  -3  -3   36.60    5.90
  -7   3   3   24.20    6.20
   7   3  -3   24.70    5.40
  -7   3   3   27.50    5.90
   6  -3  -3   71.29    7.50
   6  -3  -3   90.39    7.60
   6  -3  -3   72.59    5.60
  -6  -3   3   72.99    9.30
  -6  -3   3   48.10    6.50
   6   3  -3   77.79   12.30
  -6   3   3   86.59    9.00
  -6   3   3   66.09    8.70
   6   3  -3   68.29    7.80
   5  -3  -3  349.57   15.50
  -5  -3   3  362.66   18.10
   5  -3  -3  377.96   11.70
   5  -3  -3  369.46   16.40
  -5  -3   3  372.26   19.10
   5  -3  -3  377.06   14.80
   5  -3  -3  382.76   16.70
  -5  -3   3  362.26   16.40
  -5   3   3  376.06   18.40
  -5   3   3  377.76   17.30
   5   3  -3  382.26   17.00
  -4  -3   3  221.18   10.90
  -4  -3   3  200.08   10.60
   4  -3  -3  243.58   11.40
   4  -3  -3  217.18    9.90
   4  -3  -3  212.98   10.20
   4  -3  -3  225.88   11.50
  -4  -3   3  217.98   10.80
   4  -3  -3  207.88   10.40
  -4  -3   3  190.68   11.90
  -4   3   3  227.28   12.70
   4   3  -3  209.68   11.50
  -4   3   3  203.58   11.30
  -3  -3   3   21.50    3.50
  -3  -3   3   12.40    3.40
   3  -3  -3   16.70    3.30
  -3  -3   3   18.40    3.50
   3  -3  -3   13.80    3.10
   3  -3  -3   16.50    2.60
  -3  -3   3   17.00    1.70
   3  -3  -3   17.90    3.60
   3  -3  -3   14.30    3.70
  -3   3   3   14.20    3.80
   3   3  -3   15.60    3.90
  -2  -3   3 1594.44   45.90
   2  -3  -3 1576.64   46.10
  -2  -3   3 1607.14   47.60
   2  -3  -3 1531.95   49.80
  -2  -3   3 1625.84   47.50
  -2  -3   3 1572.14   48.30
   2  -3  -3 1538.45   48.20
   2  -3  -3 1526.15   48.60
   2  -3  -3 1576.14   49.30
  -2  -3   3 1526.85   46.00
  -2   3   3 1573.14   50.29
   2   3  -3 1591.14   50.29
   1  -3  -3  572.94   20.40
  -1  -3   3  590.64   19.90
  -1  -3   3  602.24   20.80
  -1  -3   3  579.64   19.10
   1  -3  -3  588.14   20.70
  -1  -3   3  620.64   18.70
  -1  -3   3  570.44   20.00
   1  -3  -3  582.74   20.60
  -1  -3   3  589.94   18.70
   1  -3  -3  548.75   21.30
  -1  -3   3  603.54   19.20
   1  -3  -3  585.84   17.20
   1  -3  -3  585.64   17.30
  -1   3   3  590.44   23.90
  -1   3   3  571.04   21.80
   0  -3   3   13.00    3.90
   0  -3   3   17.50    1.50
   0  -3  -3   13.00    2.80
   0  -3  -3   17.60    3.70
   0  -3  -3   15.00    2.70
   0  -3   3    9.50    3.00
   0  -3   3   15.70    2.60
   0  -3   3   14.40    2.70
   0  -3   3    8.50    2.30
   0  -3   3   13.80    2.90
   0  -3  -3   15.60    3.00
   0   3   3   14.80    4.00
   0   3   3   19.20    4.00
   0   3   3   10.60    3.10
   1  -3   3  272.07   12.80
   1  -3   3  296.97   12.50
   1  -3   3  314.57   12.10
  -1  -3  -3  299.67   11.50
  -1  -3  -3  301.37   12.80
   1  -3   3  267.87   14.00
   1  -3   3  304.27   12.30
   1  -3   3  312.87   12.20
   1   3   3  285.97   14.40
   1   3   3  294.27   14.00
   1   3   3  308.47   13.40
   2  -3   3  792.32   29.30
   2  -3   3  821.02   26.10
  -2  -3  -3  726.23   27.30
   2  -3   3  810.42   23.90
   2  -3   3  788.42   27.10
   2  -3   3  799.92   23.90
  -2  -3  -3  789.92   25.60
   2  -3   3  827.42   26.90
   2   3   3  837.12   28.00
   2   3   3  762.02   29.10
   3  -3   3   24.40    3.20
   3  -3   3   18.40    4.30
  -3  -3  -3   24.00    2.70
   3  -3   3   20.10    2.50
   3  -3   3   26.00    2.90
   3  -3   3   30.00    4.00
   3  -3   3   27.80    4.80
   3   3   3   25.60    4.50
   3   3   3   20.20    4.50
   3   3   3   27.70    5.20
   4  -3   3   82.79    8.20
   4  -3   3   76.79    5.00
   4  -3   3   84.59    5.30
  -4  -3  -3   86.19    5.20
   4  -3   3   83.69    5.50
   4  -3   3   82.49    5.20
   4  -3   3   77.39    9.00
   4  -3   3   72.99    5.60
   4   3   3   73.79    8.40
   4   3   3   75.79    8.30
   4   3   3   76.29    6.30
   5  -3   3    2.00    3.70
   5  -3   3    2.60    2.50
  -5  -3  -3    6.30    2.70
   5  -3   3    5.00    2.50
   5  -3   3    2.90    2.40
   5  -3   3    1.60    1.70
   5  -3   3   -1.00    3.00
   5   3   3    1.90    3.60
   5   3   3    6.70    3.80
   5   3   3   -2.00    3.10
   5   3   3    2.70    2.70
   6  -3   3   12.90    5.60
   6  -3   3   13.40    3.60
   6  -3   3   14.80    1.90
  -6  -3  -3   14.10    3.70
   6  -3   3   14.60    3.00
   6  -3   3   14.20    5.40
   6  -3   3   15.80    3.90
   6   3   3   16.30    5.60
  -6   3  -3   16.20    5.40
   6   3   3   27.50    8.20
   6   3   3   16.60    3.80
   6   3   3   11.60    4.90
   7  -3   3  236.08   15.60
   7  -3   3  201.08   11.80
   7  -3   3  225.98   16.20
  -7  -3  -3  206.18   11.60
   7  -3   3  214.58    9.80
   7  -3   3  222.98   12.60
  -7   3  -3  209.98   14.20
   7   3   3  202.48   11.10
   7   3   3  195.88   15.00
   7   3   3  221.98   15.20
   8  -3   3   62.59    5.10
   8  -3   3   57.29    7.70
   8  -3   3   44.40    9.70
   8  -3   3   56.79    9.70
  -8  -3  -3   47.30    6.80
   8   3   3   60.89    6.70
   8   3   3   47.80    8.80
  -8   3  -3   56.99    9.50
  -9  -3  -3   28.10    5.90
   9  -3   3   32.20    6.70
   9  -3   3   32.70    8.60
   9  -3   3   38.70    8.60
   9   3   3   43.40    5.90
  -9   3  -3   29.20    7.70
   9   3   3   24.70    7.40
  10  -3   3  535.95   25.60
 -10  -3  -3  540.65   24.60
  10  -3   3  485.35   29.60
  10  -3   3  521.05   28.10
 -10   3  -3  537.95   27.20
  10   3   3  537.65   21.20
  10   3   3  556.94   29.60
 -10   3  -3  549.74   27.70
  11  -3   3  320.57   19.60
 -11  -3  -3  276.17   17.70
  11  -3   3  286.77   23.60
  11  -3   3  280.67   21.00
  11   3   3  315.57   22.00
 -11   3  -3  276.87   19.50
 -11   3  -3  243.68   18.70
  12  -3   3  386.96   23.50
  12  -3   3  397.86   26.50
  12  -3   3  353.76   27.00
 -12  -3  -3  424.36   22.90
 -12   3  -3  363.26   23.90
  12   3   3  405.56   26.90
 -12   3  -3  398.36   24.50
  13  -3   3   47.30   10.70
  13  -3   3   57.29   13.20
 -13  -3  -3   55.39   10.80
  13  -3   3   55.79   16.40
  13   3   3   57.79   12.90
 -13   3  -3   79.69   13.70
 -13   3  -3   40.60   10.80
 -14  -3  -3   94.29   13.30
  14  -3   3   92.29   14.40
  14  -3   3  104.39   17.00
  14   3   3   90.19   16.90
 -14   3  -3   84.49   15.00
  15  -3   3   66.79   13.70
 -15  -3  -3   62.59   12.20
  15  -3   3   61.59   14.90
  15   3   3   56.59   14.40
 -15   3  -3   91.79   16.70
  16  -3   3  109.29   19.10
 -16  -3  -3  116.39   16.70
  16  -3   3   43.50   12.30
  16   3   3   70.39   16.30
 -16   3  -3   78.59   15.50
  16   3   3   94.49   19.50
  17  -3   3    9.00   10.30
  17  -3   3    1.40    9.50
 -17  -3  -3   32.60   12.40
 -17   3  -3   63.09   15.40
  17   3   3   16.30   12.30
  17   3   3   13.10   12.20
 -18  -4   3   19.00   10.40
  18  -4  -3    7.70   10.50
  18   4  -3   -3.10   11.20
 -18   4   3   19.60   11.30
 -18   4   3    5.70   10.20
 -17  -4   3   74.69   13.80
 -17  -4   3   46.00   14.40
  17  -4  -3   43.10   12.90
 -17   4   3   60.39   13.80
 -17   4   3   92.89   17.40
  17   4  -3   60.19   18.90
 -16  -4   3   72.09   13.70
  16  -4  -3   96.89   16.50
 -16  -4   3   68.79   15.40
  16   4  -3   54.69   17.30
 -16   4   3   66.49   15.00
 -16   4   3   87.29   15.40
 -15  -4   3   37.80    9.90
  15  -4  -3   61.49   13.40
 -15  -4   3   48.30   11.70
 -15   4   3   30.70   11.40
  15   4  -3   53.79   16.20
 -14  -4   3  133.39   17.10
 -14  -4   3  116.59   13.60
  14  -4  -3  128.29   16.80
  14   4  -3  134.59   14.50
 -14   4   3  134.59   18.00
  14   4  -3  157.28   22.40
 -13  -4   3   12.60    8.00
 -13  -4   3   29.80    7.80
  13  -4  -3   15.40    7.90
  13   4  -3    8.10    8.30
  13   4  -3   20.00    7.30
 -13   4   3   24.50    8.50
  12  -4  -3   64.39   11.40
 -12  -4   3   58.09   10.70
 -12  -4   3   55.09    9.60
  12   4  -3   74.29   10.60
 -12   4   3   54.19   10.70
  12   4  -3   60.19   13.40
  11  -4  -3   97.09   12.20
 -11  -4   3   79.99   12.30
 -11  -4   3   79.89   10.30
  11  -4  -3   86.99   10.30
  11   4  -3  114.59   17.80
 -11   4   3   92.29   13.00
  11   4  -3  108.89   12.10
  10  -4  -3   28.70    6.50
 -10  -4   3   25.10    7.90
 -10  -4   3   31.50    6.70
  10  -4  -3   31.70    7.90
 -10   4   3   31.80    8.60
  10   4  -3   36.00   10.50
  10   4  -3   34.90    7.30
   9  -4  -3    0.60    4.10
  -9  -4   3    5.60    4.20
   9  -4  -3    2.10    3.80
  -9  -4   3    5.90    5.40
   9   4  -3    1.70    6.00
  -9   4   3    6.90    5.00
   9   4  -3    0.80    4.20
   8  -4  -3    6.20    4.50
   8  -4  -3   -1.60    2.30
  -8  -4   3    8.70    5.20
  -8  -4   3    1.70    3.90
   8   4  -3    3.00    4.10
   8   4  -3    0.80    5.40
  -8   4   3   -3.50    4.10
  -7  -4   3   20.20    6.60
   7  -4  -3   18.20    5.20
   7  -4  -3   24.90    5.80
  -7  -4   3   16.80    5.20
   7  -4  -3   17.10    3.70
   7   4  -3   20.70    6.90
  -7   4   3   30.90    7.00
   7   4  -3   20.30    5.70
  -6  -4   3   41.20    6.50
   6  -4  -3   44.80    6.40
  -6  -4   3   36.30    6.90
   6  -4  -3   42.60    5.50
   6  -4  -3   43.90    6.40
  -6  -4   3   50.49    7.10
   6   4  -3   38.50    6.50
   6   4  -3   37.30    9.30
  -6   4   3   44.20    8.30
  -6   4   3   53.09    7.60
   5  -4  -3  140.99    9.50
   5  -4  -3  149.99    9.20
  -5  -4   3  145.09    9.70
   5  -4  -3  141.09    8.60
  -5  -4   3  143.29    9.70
   5  -4  -3  158.78   10.70
  -5  -4   3  149.09   11.20
  -5   4   3  140.09   10.30
   5   4  -3  131.49   10.30
  -5   4   3  139.19   11.50
  -4  -4   3  168.48   11.60
  -4  -4   3  149.09    9.30
  -4  -4   3  158.68    9.50
  -4  -4   3  160.08    9.30
   4  -4  -3  139.59    7.90
   4  -4  -3  149.49    9.10
   4  -4  -3  137.89    9.20
   4  -4  -3  146.19    8.80
   4  -4  -3  163.38   10.40
  -4   4   3  157.18   11.60
   4   4  -3  160.18   10.90
   3  -4  -3   16.30    3.40
   3  -4  -3   19.70    2.80
   3  -4  -3   20.50    4.60
  -3  -4   3   12.00    3.00
  -3  -4   3    9.60    2.90
   3  -4  -3   17.90    3.90
  -3  -4   3   16.90    3.40
   3  -4  -3   15.50    4.10
   3   4  -3   17.10    4.50
  -3   4   3   19.00    5.10
  -2  -4   3   27.10    3.00
   2  -4  -3   17.00    3.60
   2  -4  -3   35.10    5.20
   2  -4  -3   20.90    4.90
   2  -4  -3   28.00    2.40
  -2  -4   3   29.10    3.00
  -2  -4   3   20.30    3.10
   2  -4  -3   23.70    3.80
  -2  -4   3   29.00    3.50
  -2  -4   3   26.10    3.70
  -2   4   3   23.70    5.10
   2   4  -3   14.60    4.30
   1  -4  -3   30.50    4.10
  -1  -4   3   24.80    3.30
   1  -4  -3   21.30    4.30
  -1  -4   3   31.60    3.20
  -1  -4   3   23.80    3.20
  -1  -4   3   24.10    3.50
   1  -4  -3   32.10    4.20
  -1  -4   3   26.70    3.00
  -1   4   3   26.10    5.10
  -1   4   3   27.70    6.20
   0  -4  -3   23.30    4.70
   0  -4  -3   17.60    3.20
   0  -4   3   27.70    3.50
   0  -4   3   13.60    2.90
   0  -4  -3   17.80    3.60
   0  -4   3   29.50    5.00
   0  -4   3   24.90    2.40
   0  -4  -3   19.60    3.50
   0  -4   3   24.60    2.30
   0  -4   3   35.70    4.30
   0   4   3   20.80    4.40
   0   4   3   25.80    5.60
   0   4   3   17.00    4.10
  -1  -4  -3  130.99    8.30
   1  -4   3  136.59    5.30
  -1  -4  -3  133.29    7.10
   1  -4   3  141.19    9.30
   1  -4   3  130.69    5.10
   1  -4   3  128.79    7.50
  -1  -4  -3  129.59    8.40
   1   4   3  137.09   10.80
   1   4   3  139.79    9.30
   2  -4   3    1.80    1.20
  -2  -4  -3    0.70    1.70
   2  -4   3    3.00    1.30
   2  -4   3    0.20    2.40
   2   4   3    1.80    3.40
   2   4   3    7.10    3.70
   3  -4   3  374.46   14.40
  -3  -4  -3  366.76   13.50
   3  -4   3  379.16   16.00
  -3  -4  -3  356.86   11.80
   3  -4   3  348.47   12.60
   3  -4   3  384.26   18.60
   3  -4   3  365.86   13.00
   3  -4   3  342.27   15.00
   3   4   3  386.96   19.10
   4  -4   3  593.74   21.10
  -4  -4  -3  652.53   23.00
   4  -4   3  616.04   23.50
   4  -4   3  627.64   21.60
   4  -4   3  638.44   21.80
  -4  -4  -3  634.44   20.50
   4  -4   3  631.14   26.20
   4  -4   3  630.54   27.60
   4  -4   3  621.04   22.40
   4   4   3  668.93   28.10
   4   4   3  658.23   25.20
   5  -4   3  188.28   10.50
  -5  -4  -3  206.98    9.00
   5  -4   3  196.48   10.00
   5  -4   3  176.88    9.10
  -5  -4  -3  202.48   11.20
   5  -4   3  202.28    9.60
   5  -4   3  192.28   14.30
   5  -4   3  194.58   13.40
   5  -4   3  183.78    8.80
   5   4   3  199.38   13.50
   5   4   3  193.78   11.70
   5   4   3  198.28   14.00
  -6  -4  -3   70.59    7.80
   6  -4   3   63.29    6.70
   6  -4   3   66.49    9.10
   6  -4   3   53.89    4.80
   6  -4   3   75.79    6.90
  -6  -4  -3   50.79    5.60
   6  -4   3   70.19    6.70
   6  -4   3   72.09   10.60
   6   4   3   58.69    9.70
   6   4   3   73.09   10.00
   6   4   3   65.29    7.60
  -7  -4  -3  107.59    7.90
   7  -4   3   88.89   12.20
   7  -4   3  119.89    9.20
   7  -4   3  106.99    8.20
   7  -4   3  105.29    7.70
   7  -4   3   94.79    5.20
   7  -4   3  120.29   12.70
  -7   4  -3  115.79   12.40
   7   4   3  119.69    9.20
   7   4   3  111.09   13.30
   7   4   3  105.79   12.10
   8  -4   3  110.09   10.20
   8  -4   3   74.79   10.90
   8  -4   3   97.29   13.60
  -8  -4  -3  113.79    8.90
   8  -4   3  100.99    7.40
   8   4   3   93.89    8.50
   8   4   3   93.29   12.30
  -8   4  -3  107.09   12.70
   8   4   3   92.99   13.10
   9  -4   3  353.86   22.40
  -9  -4  -3  338.87   17.70
   9  -4   3  372.76   15.80
   9  -4   3  371.66   19.40
   9  -4   3  405.56   25.30
   9   4   3  398.26   23.60
   9   4   3  395.36   18.10
  -9   4  -3  384.66   22.20
   9   4   3  406.76   24.60
  10  -4   3   22.50    6.70
  10  -4   3   32.60    4.70
 -10  -4  -3   37.30    7.50
  10  -4   3   33.10    9.20
  10  -4   3   26.50    9.10
 -10   4  -3   44.30    9.80
  10   4   3   21.00    8.10
  10   4   3   43.40   10.60
  10   4   3   28.50    6.00
  11  -4   3  325.27   23.40
  11  -4   3  361.66   20.90
 -11  -4  -3  319.57   18.70
  11  -4   3  330.97   25.20
  11   4   3  372.06   25.70
 -11   4  -3  375.36   23.30
  11   4   3  344.37   24.00
  11   4   3  318.57   16.70
  12  -4   3   89.89   13.10
  12  -4   3   58.09   12.40
 -12  -4  -3   92.29   11.70
  12  -4   3   87.19   16.70
  12   4   3   95.99   16.40
 -12   4  -3  118.99   16.10
  12   4   3   88.39   15.80
  13  -4   3   74.09   15.30
  13  -4   3   72.39   15.40
 -13  -4  -3   82.69   12.00
  13  -4   3   65.29   12.20
  13   4   3   71.79   14.90
  13   4   3   80.99   15.80
 -13   4  -3   61.49   13.10
  14  -4   3    8.90    8.20
 -14  -4  -3   20.60    8.30
  14  -4   3   12.70    9.50
  14   4   3   11.90    9.00
 -14   4  -3   10.50    8.40
 -14   4  -3   10.20    9.00
  14   4   3    6.80    9.80
 -15  -4  -3   58.99   11.80
  15  -4   3   48.20   11.70
  15  -4   3   95.29   18.30
  15   4   3   77.49   17.10
 -15   4  -3   52.99   12.70
  15   4   3   67.09   15.50
 -15   4  -3   70.39   15.20
 -16  -4  -3    1.80    8.30
  16  -4   3    0.50    8.40
  16  -4   3   21.60   11.80
 -16   4  -3   17.50   10.70
  16   4   3   23.60   12.70
  16   4   3   24.70   11.20
  17  -4   3   82.59   16.40
  17  -4   3   88.69   18.90
 -17   4  -3   90.09   18.80
  17   4   3  118.49   22.40
  17   4   3   82.69   18.50
  18  -5  -3   43.10   14.70
 -18   5   3   34.00   14.50
  18   5  -3   50.69   17.80
 -17  -5   3   19.30   11.70
  17  -5  -3   14.90   11.60
  17   5  -3   14.30   11.90
 -17   5   3   22.50   11.30
 -16  -5   3   83.79   13.80
 -16  -5   3   89.49   16.50
  16  -5  -3   87.99   15.60
  16   5  -3   89.09   20.60
 -16   5   3  124.49   19.20
 -15  -5   3   43.80   12.30
  15  -5  -3   38.60   11.00
 -15  -5   3   44.40   10.10
 -15   5   3   37.00   12.00
  15   5  -3   51.19   14.80
  14  -5  -3  160.28   18.20
 -14  -5   3  154.78   18.50
 -14  -5   3  164.18   15.90
  14   5  -3  161.38   17.10
  14   5  -3  158.98   22.60
 -14   5   3  151.48   19.50
  13  -5  -3  178.78   19.00
 -13  -5   3  133.79   16.30
 -13  -5   3  168.98   14.40
 -13   5   3  204.98   21.20
  13   5  -3  165.38   17.10
  13   5  -3  118.59   19.10
 -12  -5   3    2.90    6.70
 -12  -5   3    0.40    5.10
  12  -5  -3   -3.40    4.50
  12  -5  -3    6.10    6.20
  12   5  -3   -6.20    4.80
  12   5  -3    5.60    9.10
 -12   5   3    4.40    5.90
 -11  -5   3   47.30    8.20
  11  -5  -3   55.39   10.20
  11  -5  -3   59.69    9.40
 -11  -5   3   65.29   10.90
  11   5  -3   51.89   10.00
 -11   5   3   63.49   11.60
  11   5  -3   51.99   12.60
  10  -5  -3   11.80    5.30
 -10  -5   3    6.50    4.30
 -10  -5   3    8.40    6.10
  10  -5  -3    3.70    5.60
  10  -5  -3   10.80    3.50
  10   5  -3    2.40    7.30
  10   5  -3    4.70    5.30
 -10   5   3    7.90    6.20
  -9  -5   3  132.69   13.10
   9  -5  -3  134.59   12.90
   9  -5  -3  120.59   12.30
   9  -5  -3  121.59    8.50
  -9  -5   3  146.89   10.20
   9   5  -3  127.19   16.60
   9   5  -3  153.08   14.80
  -9   5   3  134.29   14.50
   8  -5  -3   -0.90    3.80
  -8  -5   3    4.70    4.60
   8  -5  -3    3.50    4.10
   8  -5  -3    1.20    3.20
  -8   5   3   -2.50    4.20
   8   5  -3    0.90    5.80
   8   5  -3   -1.30    3.90
  -7  -5   3  167.18   14.10
   7  -5  -3  172.78   12.20
  -7  -5   3  179.28   13.00
  -7  -5   3  158.08   11.80
   7  -5  -3  183.88   12.80
   7  -5  -3  171.68   10.50
   7   5  -3  169.88   13.30
  -7   5   3  206.28   15.80
   7   5  -3  180.48   16.20
  -7   5   3  194.38   13.90
   6  -5  -3    3.10    4.00
   6  -5  -3    5.60    3.70
  -6  -5   3    2.90    3.40
  -6  -5   3    1.00    3.50
  -6  -5   3    2.60    3.90
   6  -5  -3    2.40    3.00
   6  -5  -3    0.30    1.60
  -6   5   3    7.40    5.90
   6   5  -3   -3.30    5.30
   6   5  -3    0.00    3.80
   5  -5  -3   12.60    4.20
   5  -5  -3   15.50    4.10
   5  -5  -3   13.80    4.30
  -5  -5   3   29.20    7.00
  -5  -5   3   26.40    5.60
  -5  -5   3   18.00    4.50
   5  -5  -3   21.30    5.20
  -5   5   3   12.10    5.60
   5   5  -3   20.30    5.60
   4  -5  -3   10.80    3.50
  -4  -5   3    1.90    2.70
   4  -5  -3    6.60    3.70
  -4  -5   3    7.30    4.40
   4  -5  -3   12.40    2.90
   4  -5  -3    7.50    4.50
  -4  -5   3    5.40    3.10
  -4  -5   3    8.30    3.40
   4  -5  -3    7.50    3.50
  -4   5   3   11.40    5.80
   4   5  -3    5.60    3.90
   3  -5  -3  201.98   10.80
   3  -5  -3  216.28   13.20
  -3  -5   3  198.98   10.60
  -3  -5   3  215.98    8.50
  -3  -5   3  208.18   10.70
  -3  -5   3  212.78   11.00
   3  -5  -3  193.78   12.10
   3  -5  -3  202.98   11.30
   3  -5  -3  183.38    8.50
  -3   5   3  206.48   13.90
   3   5  -3  206.78   13.60
   2  -5  -3  222.48   13.20
  -2  -5   3  197.18    9.80
   2  -5  -3  215.78   12.60
   2  -5  -3  202.28   10.80
   2  -5  -3  214.98    7.50
  -2  -5   3  208.28   10.00
  -2  -5   3  201.38    8.80
   2  -5  -3  210.68   11.30
  -2  -5   3  210.28   10.30
  -2   5   3  224.88   14.00
   2   5  -3  198.28   13.10
  -2   5   3  199.18   15.30
  -1  -5   3    5.90    2.20
   1  -5  -3    4.00    3.30
  -1  -5   3    5.90    2.20
  -1  -5   3    4.90    2.40
   1  -5  -3    8.00    3.00
  -1  -5   3    3.60    1.90
   1  -5  -3    7.90    4.90
   1  -5  -3    4.80    2.80
  -1  -5   3    4.90    2.20
  -1  -5   3    8.80    4.20
  -1   5   3    2.50    3.40
  -1   5   3    3.00    4.60
   0  -5   3   91.59    5.20
   0  -5   3   88.79    5.00
   0  -5  -3   85.49    8.90
   0  -5   3   88.29    5.90
   0  -5  -3   88.19    7.40
   0  -5   3   95.69    8.40
   0  -5   3  103.69    9.20
   0  -5  -3   87.19    7.00
   0  -5   3   93.99    6.20
   0   5   3   97.79    8.60
   0   5   3   75.09   10.30
   1  -5   3    8.40    1.80
  -1  -5  -3   11.20    2.90
   1  -5   3    9.50    1.90
  -1  -5  -3   13.60    3.80
   1  -5   3    4.40    3.90
   1  -5   3   11.80    4.30
   1   5   3    5.80    4.80
   1   5   3   16.00    5.00
   2  -5   3  594.54   19.70
   2  -5   3  639.74   24.40
  -2  -5  -3  619.94   21.20
   2  -5   3  599.44   19.50
  -2  -5  -3  619.64   24.30
   2  -5   3  615.84   24.90
   2   5   3  642.04   28.60
   2   5   3  602.14   25.70
   3  -5   3   21.40    6.90
  -3  -5  -3   16.80    2.80
   3  -5   3   19.10    2.80
  -3  -5  -3   13.80    5.50
   3  -5   3   19.90    4.70
   3  -5   3   10.70    3.60
   3  -5   3   22.50    2.80
   3   5   3   13.30    5.60
   4  -5   3   23.20    4.50
   4  -5   3   25.40    6.30
   4  -5   3   21.20    3.20
  -4  -5  -3   28.20    4.30
   4  -5   3   23.50    3.60
   4  -5   3   33.50    5.60
   4  -5   3   11.80    4.60
   4   5   3   12.50    5.00
   4   5   3   30.70    7.70
   5  -5   3    3.40    2.40
  -5  -5  -3   -1.10    1.90
  -5  -5  -3    3.80    3.40
   5  -5   3   12.30    5.00
   5  -5   3    3.30    4.70
   5  -5   3   -1.20    3.20
   5  -5   3    1.90    3.10
   5  -5   3   -0.30    2.40
   5  -5   3    3.50    2.70
   5   5   3    6.00    5.10
   5   5   3    6.80    4.60
   6  -5   3  138.09    8.60
  -6  -5  -3  142.49   10.30
   6  -5   3  121.89   13.10
  -6  -5  -3  130.09    7.40
   6  -5   3  152.78   13.80
   6  -5   3  127.59    8.20
   6  -5   3  122.89    9.60
   6  -5   3  146.39    7.60
   6  -5   3  123.19    8.80
   6   5   3  140.49   11.00
   6   5   3  128.09   14.10
   7  -5   3   -1.50    4.80
   7  -5   3   -3.80    3.10
   7  -5   3    0.10    2.50
   7  -5   3   -1.70    3.00
  -7  -5  -3   -2.50    2.80
   7  -5   3    1.70    3.30
   7  -5   3   -4.10    4.80
   7   5   3   -0.30    3.60
   7   5   3    5.70    5.20
   7   5   3   -0.10    4.70
   8  -5   3  163.08   11.70
   8  -5   3  165.28   10.70
  -8  -5  -3  174.28   10.30
   8  -5   3  145.59   10.60
   8  -5   3  152.48   17.10
   8  -5   3  171.38    7.70
   8  -5   3  175.28   15.00
   8   5   3  163.68   12.20
   8   5   3  147.59   16.10
   8   5   3  170.28   16.10
  -8   5  -3  181.28   15.00
  -9  -5  -3   -7.70    3.40
   9  -5   3    2.50    6.00
   9  -5   3   -0.50    5.50
   9  -5   3    1.80    4.40
   9  -5   3    5.10    3.50
   9   5   3    0.70    3.80
  -9   5  -3  -10.60    4.80
   9   5   3   -4.50    4.90
   9   5   3    1.80    5.70
 -10  -5  -3  426.46   20.30
  10  -5   3  438.06   22.50
  10  -5   3  455.85   29.30
  10  -5   3  433.06   26.60
  10  -5   3  469.95   19.30
  10   5   3  444.66   21.90
  10   5   3  449.46   28.60
  10   5   3  413.76   26.60
 -10   5  -3  437.06   25.80
  11  -5   3   30.80   11.50
 -11  -5  -3   27.40    7.00
  11  -5   3   29.70    9.40
  11  -5   3   30.40    7.80
 -11   5  -3   25.20    9.70
  11   5   3   33.70   10.20
  11   5   3   29.90    7.20
  11   5   3   27.80   10.30
  12  -5   3   26.50   10.00
  12  -5   3   33.80   11.80
  12  -5   3   29.40    8.60
 -12  -5  -3   54.99    9.60
  12   5   3   34.70   11.30
  12   5   3   53.99   13.40
 -12   5  -3   17.70    8.90
  13  -5   3   -7.80    8.50
  13  -5   3    6.90    7.80
 -13  -5  -3   -4.40    6.10
  13  -5   3   -4.70    6.00
 -13   5  -3   -6.60    6.70
  13   5   3    0.50    7.40
  13   5   3   -2.20    6.30
 -14  -5  -3   -2.80    6.80
  14  -5   3    5.60    6.90
  14  -5   3   28.90   11.30
  14   5   3   12.00    9.50
 -14   5  -3   17.10   10.70
  14   5   3   10.60   10.30
  15  -5   3    3.30   10.10
  15  -5   3    5.00    7.50
  15   5   3    1.40    8.30
 -15   5  -3    4.00    8.70
  15   5   3    7.50    9.60
  16  -5   3   98.39   19.40
  16  -5   3  118.29   17.20
 -16   5  -3  109.39   19.00
  16   5   3  117.69   21.50
  16   5   3   80.49   18.80
  17  -5   3   18.70   11.70
  17  -5   3   16.10   12.40
  17   5   3    0.10   11.20
  17   5   3   11.70   13.10
 -17   5  -3   12.10   11.60
  17  -6  -3  137.69   20.10
 -17  -6   3  135.09   20.90
 -17   6   3  113.49   19.80
  17   6  -3  127.99   24.10
  16  -6  -3   90.19   15.90
 -16  -6   3   49.30   13.40
 -16   6   3   93.39   17.30
  16   6  -3   68.49   19.60
  15  -6  -3   77.39   13.90
 -15  -6   3   75.49   15.00
 -15   6   3   80.49   16.40
  15   6  -3   48.30   15.60
 -14  -6   3   75.99   14.50
  14  -6  -3  105.69   15.40
 -14  -6   3   74.29   11.20
  14   6  -3  117.69   20.80
  14   6  -3  105.69   14.80
 -14   6   3   68.59   14.40
 -13  -6   3   62.09   12.30
 -13  -6   3   59.39    9.50
  13  -6  -3   45.70   10.60
  13   6  -3   40.50   10.30
  13   6  -3   45.40   15.00
 -13   6   3   54.89   12.00
 -12  -6   3   11.80    6.20
  12  -6  -3    6.00    6.40
 -12  -6   3   20.60    8.50
  12  -6  -3    6.90    6.80
  12   6  -3   10.10    7.20
  12   6  -3    8.30    9.70
 -12   6   3   27.90    9.10
 -11  -6   3   17.00    7.50
 -11  -6   3   -1.20    4.20
  11  -6  -3    2.80    5.90
  11  -6  -3    1.60    4.80
 -11   6   3    3.30    6.70
  11   6  -3   10.90    8.90
  11   6  -3    1.10    5.80
  10  -6  -3    2.40    5.50
 -10  -6   3    0.40    4.60
 -10  -6   3    4.70    6.30
  10  -6  -3   10.50    5.90
  10  -6  -3    3.20    3.80
  10   6  -3   17.40    9.10
  10   6  -3    7.40    6.90
 -10   6   3   11.00    7.20
  -9  -6   3  101.79   12.10
  -9  -6   3   98.19    8.40
   9  -6  -3   72.19   10.30
   9  -6  -3   79.29    8.40
   9  -6  -3   89.89   11.20
   9   6  -3   94.39   12.30
   9   6  -3  107.69   16.10
  -9   6   3  104.89   13.50
  -8  -6   3  216.88   16.00
   8  -6  -3  224.58   13.00
   8  -6  -3  227.48   15.50
  -8  -6   3  211.28   11.70
  -8  -6   3  222.88   15.10
   8  -6  -3  229.38   15.40
   8   6  -3  228.18   20.20
  -8   6   3  218.68   18.20
  -8   6   3  210.48   16.20
   8   6  -3  207.88   16.20
  -7  -6   3    7.60    4.60
   7  -6  -3    9.70    2.20
  -7  -6   3   14.50    5.40
   7  -6  -3   11.70    5.50
   7  -6  -3    9.50    4.30
   7  -6  -3   13.20    5.10
   7   6  -3    5.80    5.70
   7   6  -3    3.50    5.10
  -7   6   3   19.20    7.60
   6  -6  -3  198.88   14.00
   6  -6  -3  195.78   12.50
  -6  -6   3  206.58   12.80
  -6  -6   3  209.28   14.00
   6  -6  -3  192.58    9.00
   6  -6  -3  215.18   13.30
  -6   6   3  194.78   16.40
   6   6  -3  221.68   15.70
   6   6  -3  192.38   23.30
  -5  -6   3   -0.30    3.70
   5  -6  -3   -1.10    3.20
   5  -6  -3    1.40    3.30
   5  -6  -3    3.80    4.40
   5  -6  -3   -2.00    2.80
  -5  -6   3    6.60    4.90
  -5  -6   3   -0.10    3.30
  -5   6   3   -2.50    5.20
   5   6  -3    2.30    3.90
  -4  -6   3   71.69    4.70
   4  -6  -3   72.49    5.80
   4  -6  -3   65.69    7.20
  -4  -6   3   76.99    7.60
  -4  -6   3   77.39    8.20
  -4  -6   3   76.89    7.90
   4  -6  -3   62.19    8.90
   4  -6  -3   70.49    7.70
   4  -6  -3   67.09    8.50
   4   6  -3   90.79   11.10
  -4   6   3   67.69   10.90
  -3  -6   3    8.40    1.70
  -3  -6   3    8.90    1.80
   3  -6  -3   -4.90    3.10
  -3  -6   3    7.00    3.20
   3  -6  -3    4.00    3.70
   3  -6  -3    5.00    2.10
  -3  -6   3    4.00    2.20
   3  -6  -3   10.50    5.50
  -3  -6   3    9.10    3.80
   3  -6  -3   14.50    3.80
  -3  -6   3    5.70    3.20
   3   6  -3    9.70    5.40
  -3   6   3    4.80    4.90
   2  -6  -3  141.99   11.30
  -2  -6   3  137.79    7.20
   2  -6  -3  149.59    9.50
  -2  -6   3  154.68    9.10
   2  -6  -3  165.08   12.50
   2  -6  -3  149.49   10.00
  -2  -6   3  144.59    8.80
  -2  -6   3  143.89    8.80
  -2  -6   3  150.48   12.20
   2   6  -3  158.08   16.50
  -2   6   3  145.59   16.30
  -2   6   3  142.09   12.20
   1  -6  -3   70.99    4.10
   1  -6  -3   72.09    9.30
  -1  -6   3   68.59    5.90
  -1  -6   3   65.29    5.20
   1  -6  -3   82.09    9.50
  -1  -6   3   70.79    5.80
  -1  -6   3   67.19    9.10
  -1  -6   3   53.49    8.30
   1  -6  -3   72.09    7.50
   1  -6  -3   71.59    7.20
  -1  -6   3   59.89    5.50
  -1   6   3   73.19   11.60
   0  -6   3    3.40    2.00
   0  -6   3    1.40    3.80
   0  -6  -3    1.90    3.20
   0  -6   3   -0.40    2.10
   0  -6   3    7.50    4.90
   0  -6  -3    5.10    4.40
   0  -6  -3   -1.80    2.30
   0   6   3    0.60    4.10
   0   6   3    1.00    3.80
   1  -6   3   34.80    3.50
   1  -6   3   20.90    6.10
  -1  -6  -3   25.60    6.30
   1  -6   3   29.90    6.00
   1  -6   3   33.60    3.70
  -1  -6  -3   24.40    5.00
   1   6   3   37.00    8.80
   1   6   3   31.00    6.70
  -2  -6  -3  115.79    7.10
   2  -6   3  134.69   10.00
  -2  -6  -3  131.59   10.20
   2  -6   3  118.69    6.40
   2  -6   3  107.69   10.80
   2  -6   3  129.59    6.40
   2   6   3  129.89   12.90
   2   6   3  105.99   13.20
  -3  -6  -3   -1.50    3.70
   3  -6   3    4.90    3.90
   3  -6   3   12.10    4.80
   3  -6   3   15.50    2.90
   3  -6   3    6.80    2.30
  -3  -6  -3    8.40    2.50
   3  -6   3    5.40    4.90
   3   6   3   16.30    6.90
   4  -6   3    4.90    3.90
   4  -6   3    1.60    2.60
   4  -6   3   -1.70    4.50
   4  -6   3    2.30    2.30
   4  -6   3   -1.70    3.50
  -4  -6  -3   -0.30    4.10
   4   6   3    8.20    5.50
   5  -6   3   23.80    4.10
   5  -6   3   18.20    5.50
   5  -6   3   24.80    4.00
   5  -6   3   13.50    6.80
   5  -6   3   23.00    7.20
   5  -6   3   16.80    5.00
   5   6   3   38.30    8.90
   5   6   3   29.90    7.40
  -6  -6  -3  101.09    5.60
   6  -6   3   96.19    8.40
   6  -6   3   95.09   12.40
   6  -6   3   94.59    7.60
   6  -6   3  107.49   13.70
   6  -6   3   96.59    8.10
   6  -6   3   95.29   10.30
   6   6   3  115.69   12.70
   6   6   3   95.99   13.50
  -7  -6  -3  158.38    8.10
   7  -6   3  119.19    7.60
   7  -6   3  147.69   11.10
   7  -6   3  117.39   15.20
   7  -6   3  154.98   15.70
   7  -6   3  154.58   10.50
   7  -6   3  142.39    9.50
   7  -6   3  144.19    9.40
   7   6   3  148.39   16.80
   7   6   3  163.98   13.30
   8  -6   3    5.30    4.30
   8  -6   3    3.80    5.50
   8  -6   3   13.50    7.60
  -8  -6  -3    3.00    3.20
   8  -6   3    6.30    4.30
   8  -6   3    8.30    3.50
   8   6   3    4.70    7.20
   8   6   3    2.40    4.60
   9  -6   3  248.78   20.30
   9  -6   3  291.97   15.60
   9  -6   3  245.78   21.00
   9  -6   3  268.37   15.80
  -9  -6  -3  275.67   13.50
   9   6   3  237.08   20.80
   9   6   3  227.68   16.80
  -9   6  -3  233.48   24.70
  10  -6   3   41.10    7.10
  10  -6   3   26.20    9.90
  10  -6   3   41.10   11.20
  10  -6   3   37.30    7.80
 -10  -6  -3   43.90    6.70
 -10   6  -3   30.90   10.20
  10   6   3   51.79   12.40
  10   6   3   44.00    9.30
  10   6   3   34.50   10.40
  11  -6   3  163.98   15.50
  11  -6   3  159.88   20.70
 -11  -6  -3  143.89   11.80
  11  -6   3  167.58   19.90
  11   6   3  134.19   19.50
 -11   6  -3  140.29   18.70
  11   6   3  124.19   17.50
  12  -6   3   19.70   11.30
  12  -6   3    3.30    8.30
  12  -6   3    7.00    6.50
  12   6   3    4.70    8.90
  12   6   3    7.50    8.10
 -12   6  -3   10.50    7.80
  13  -6   3   14.00   10.00
  13  -6   3   31.90    9.40
 -13   6  -3   42.60   12.10
  13   6   3   19.20   10.90
  13   6   3   26.90   11.90
  14  -6   3   -3.30    8.20
  14  -6   3   10.60    8.00
  14   6   3   27.00   11.80
  14   6   3   15.00   10.60
 -14   6  -3   -5.40    8.70
  15  -6   3  102.39   16.00
  15  -6   3   79.09   17.60
  15   6   3   72.29   16.40
 -15   6  -3   71.59   15.60
  15   6   3   72.19   17.80
  16  -6   3    0.20   11.40
  16  -6   3   -5.20    7.80
  16   6   3    0.70   10.40
  16   6   3    8.30   10.80
 -16   6  -3    9.20   11.20
  17   7  -3   18.70   13.80
 -16  -7   3   30.10   11.60
  16  -7  -3   98.09   16.60
  16   7  -3   63.69   17.30
 -16   7   3   73.69   17.30
 -15  -7   3   54.99   13.40
  15  -7  -3   73.89   14.30
  15   7  -3   71.29   18.80
 -15   7   3   61.09   15.70
 -14  -7   3   33.30   10.50
  14  -7  -3   30.70   10.70
 -14   7   3   18.10   10.90
  14   7  -3   30.80    9.80
  14   7  -3   52.99   16.90
 -13  -7   3   21.50    9.30
  13  -7  -3   48.40   10.90
  13   7  -3   50.59   14.40
  13   7  -3   42.30   11.00
 -13   7   3   35.00   12.00
 -12  -7   3    3.10    6.80
  12  -7  -3    3.00    7.00
  12  -7  -3   25.20    7.10
  12   7  -3    7.00    6.90
 -12   7   3    5.40    7.30
  12   7  -3   11.70    9.70
  11  -7  -3   -1.10    6.50
 -11  -7   3   -5.90    3.50
 -11  -7   3    2.70    6.80
  11  -7  -3    3.40    6.60
 -11   7   3   10.20    8.80
  11   7  -3   -1.40    6.50
  11   7  -3    2.80    9.20
  10  -7  -3    0.40    4.10
 -10  -7   3   10.80    6.70
  10  -7  -3    7.70    5.90
 -10  -7   3    4.60    3.90
  10  -7  -3   15.10    6.80
  10   7  -3    3.60    6.20
 -10   7   3    4.00    6.60
  10   7  -3   -3.50    6.20
   9  -7  -3    7.00    6.20
  -9  -7   3   10.00    6.50
   9  -7  -3    8.20    4.90
   9  -7  -3    5.90    6.00
  -9  -7   3    4.60    6.60
  -9  -7   3    2.50    3.70
   9   7  -3   -1.20    5.80
   9   7  -3    2.50    7.90
  -9   7   3    7.50    6.60
  -8  -7   3   22.50    7.20
   8  -7  -3   16.20    5.70
  -8  -7   3   35.90    7.50
  -8  -7   3   16.70    4.00
   8  -7  -3   16.20    6.90
   8  -7  -3   21.90    6.60
   8   7  -3   15.60    7.10
   8   7  -3   34.70   10.30
  -8   7   3    9.40    7.10
   7  -7  -3    6.70    4.70
   7  -7  -3    0.40    4.00
  -7  -7   3    3.50    5.30
   7  -7  -3    7.20    5.70
  -7  -7   3    6.60    4.70
   7   7  -3   -0.90    5.20
  -7   7   3   10.60    7.70
   7   7  -3   10.60    7.30
   6  -7  -3  135.29   11.10
   6  -7  -3  119.09   13.10
   6  -7  -3  126.19   11.10
  -6  -7   3  127.19   10.40
  -6  -7   3  107.59   11.20
  -6   7   3  148.89   17.80
   6   7  -3  110.09   17.60
   6   7  -3  111.19   13.50
   5  -7  -3    4.50    4.00
  -5  -7   3    0.90    3.60
   5  -7  -3    7.10    5.20
  -5  -7   3   10.90    5.00
  -5  -7   3    2.30    2.20
   5  -7  -3    5.00    5.00
  -5   7   3    5.10    6.20
   5   7  -3    5.00    5.90
  -4  -7   3  109.19    5.90
  -4  -7   3  132.09   10.40
   4  -7  -3  121.99   10.00
  -4  -7   3  117.49    8.90
   4  -7  -3  108.59    6.70
   4  -7  -3  112.89   11.80
   4  -7  -3   99.39    9.40
   4  -7  -3  105.49   12.20
   4   7  -3  111.89   13.40
  -4   7   3   90.49   13.70
  -3  -7   3   73.09    5.00
  -3  -7   3   99.19    5.60
   3  -7  -3   91.09   11.00
   3  -7  -3   94.59    9.20
   3  -7  -3   85.89   11.00
  -3  -7   3   89.79    5.00
   3  -7  -3  105.49    8.70
   3  -7  -3   92.99    5.10
  -3  -7   3   95.29    7.90
  -3  -7   3   86.99    8.60
  -3  -7   3  110.49    8.90
  -3   7   3   94.09   12.90
   3   7  -3   91.79   12.20
   2  -7  -3   37.10    8.60
  -2  -7   3   39.00    4.40
  -2  -7   3   44.50    5.90
  -2  -7   3   41.00    4.40
   2  -7  -3   60.59    7.70
  -2  -7   3   48.30    6.00
  -2  -7   3   36.90    5.10
  -2  -7   3   46.20    8.80
  -2  -7   3   40.70   10.20
   2  -7  -3   38.10    7.70
   2  -7  -3   39.00    5.90
  -2   7   3   42.90   11.20
   2   7  -3   32.10    8.90
  -1  -7   3   30.90    7.50
  -1  -7   3   35.90    4.80
  -1  -7   3   28.80    4.10
  -1  -7   3   23.80    4.40
  -1  -7   3   31.90    7.60
   1  -7  -3   30.30    7.40
   1  -7  -3   21.30    6.60
  -1  -7   3   42.10    5.10
   1  -7  -3   36.20    3.50
   1  -7  -3   31.80    6.00
  -1   7   3   31.60    9.50
   0  -7   3    0.70    2.30
   0  -7  -3   -4.60    2.90
   0  -7  -3    6.00    5.10
   0  -7   3    2.40    2.70
   0  -7   3    2.10    4.70
   0  -7   3    0.00    4.40
   0   7   3    6.70    6.10
   1  -7   3  391.66   14.90
  -1  -7  -3  376.46   21.10
   1  -7   3  378.46   20.80
  -1  -7  -3  397.86   19.20
   1  -7   3  374.96   20.00
   1  -7   3  389.86   15.10
   1   7   3  371.46   24.60
  -2  -7  -3   49.60    5.50
   2  -7   3   71.49    9.60
   2  -7   3   83.69   10.20
   2  -7   3   70.09    5.30
  -2  -7  -3   77.39    9.20
   2  -7   3   72.09    5.60
   2   7   3   98.99   14.70
  -3  -7  -3   77.29    5.80
  -3  -7  -3   58.19    8.90
   3  -7   3   58.39    8.70
   3  -7   3   81.29    5.70
   3  -7   3   74.09   10.10
   3  -7   3   66.79    5.70
   3   7   3   61.39   11.50
   4  -7   3    9.80    6.50
   4  -7   3    9.80    5.30
   4  -7   3   16.80    3.60
   4  -7   3   13.90    3.20
  -4  -7  -3    6.40    5.30
   4  -7   3   18.40    5.50
   4   7   3   15.80    7.80
   5  -7   3  130.99    8.20
   5  -7   3  115.19   10.30
   5  -7   3  110.89   13.70
   5  -7   3  105.29   13.70
  -5  -7  -3  126.79   13.40
   5  -7   3  111.29    8.30
   5  -7   3  125.89   12.90
   5   7   3  140.99   17.20
   6  -7   3  102.59   10.30
   6  -7   3  105.19   11.60
   6  -7   3  124.49   16.20
   6  -7   3   85.59   12.20
   6  -7   3  109.99    8.50
   6   7   3   88.79   14.10
   7  -7   3   26.10    5.50
  -7  -7  -3   22.90    2.70
   7  -7   3   39.10    9.50
   7  -7   3   20.80    5.40
   7  -7   3   27.80    6.90
   7  -7   3   56.29   12.30
   7   7   3   31.70    9.00
   8  -7   3  427.96   21.80
   8  -7   3  394.06   27.00
   8  -7   3  411.66   18.40
   8  -7   3  395.66   25.20
   8  -7   3  423.26   19.70
   8   7   3  420.96   28.40
   9  -7   3   44.30   12.00
   9  -7   3   31.90    7.00
   9  -7   3   51.59   11.50
   9  -7   3   47.80    8.50
   9   7   3   35.90   11.40
  10  -7   3  224.38   15.40
  10  -7   3  188.78   22.10
  10  -7   3  208.08   14.70
  10  -7   3  223.68   22.60
  10   7   3  215.68   24.80
  11  -7   3    9.90    8.80
  11  -7   3   -3.60    5.30
  11  -7   3    7.40    9.40
  11   7   3    9.20    9.70
 -11   7  -3   -1.60    7.20
  12  -7   3   34.00    8.80
  12  -7   3   20.80   10.00
  12  -7   3   47.80   21.10
  12   7   3   51.09   14.40
 -12   7  -3   34.40   11.80
  13  -7   3   30.80    8.40
  13  -7   3   48.10   13.60
  13   7   3   21.10   11.90
 -13   7  -3   21.10   10.80
  14  -7   3   78.89   13.90
  14  -7   3   51.89   15.50
  14   7   3   64.49   17.70
 -14   7  -3   78.29   16.10
  15  -7   3    1.30    7.80
  15  -7   3    2.80   10.10
  15   7   3  -12.90    9.00
 -15   7  -3    5.90    9.80
  16  -7   3  185.18   26.20
  16  -7   3  251.77   25.00
 -16   7  -3  220.18   27.10
  16   7   3  178.08   28.30
  16  -8  -3    1.40    9.00
 -16  -8   3    4.00   10.00
 -16   8   3   -8.90    9.60
  16   8  -3   17.10   15.40
  15  -8  -3   60.29   13.60
 -15  -8   3   44.70   12.90
 -15   8   3   47.60   14.90
  15   8  -3   51.69   17.60
  14  -8  -3   12.90    8.60
 -14  -8   3   -1.10    7.90
 -14   8   3   13.10   11.50
  14   8  -3    8.00    9.60
  14   8  -3   15.20   13.20
 -13  -8   3   76.39   13.60
  13  -8  -3   92.89   14.20
  13   8  -3   73.79   18.00
  13   8  -3   74.29   14.40
 -13   8   3   65.49   14.10
 -12  -8   3    7.20    7.80
  12  -8  -3    0.10    6.80
  12  -8  -3    0.40    7.00
  12   8  -3    3.60    9.90
  12   8  -3    7.70    8.30
 -12   8   3   11.90    9.10
 -11  -8   3   -4.10    5.50
  11  -8  -3    1.00    6.10
  11  -8  -3    3.30    6.70
  11   8  -3    3.10   10.30
 -11   8   3    1.60    7.60
  11   8  -3    2.70    7.40
  10  -8  -3   -0.20    6.90
 -10  -8   3    9.20    7.10
  10  -8  -3   -4.60    5.70
 -10  -8   3    3.00    7.10
  10   8  -3    6.60   11.00
 -10   8   3   11.80    9.80
  10   8  -3   -0.30    6.70
  -9  -8   3   46.40    9.10
  -9  -8   3   32.10    9.30
   9  -8  -3   60.89    9.00
   9  -8  -3   53.29   10.60
   9  -8  -3   39.40    8.80
   9   8  -3   69.39   13.10
   9   8  -3   75.29   15.40
  -9   8   3   49.60   14.50
   8  -8  -3    8.00    5.60
  -8  -8   3    1.80    6.40
   8  -8  -3    4.20    6.50
   8  -8  -3   -0.30    5.00
  -8  -8   3    3.50    4.90
   8   8  -3    5.40    8.90
  -8   8   3    4.80    7.30
   8   8  -3    8.50    7.30
   7  -8  -3   -1.50    4.00
   7  -8  -3    4.50    4.60
  -7  -8   3   -3.60    5.20
   7  -8  -3    5.60    5.60
  -7  -8   3    2.80    4.50
   7   8  -3   -3.70    5.90
   7   8  -3   -6.60    5.00
  -7   8   3   -2.40    6.50
  -6  -8   3    2.80    4.10
   6  -8  -3    0.90    5.00
   6  -8  -3   -4.80    3.50
  -6  -8   3    3.80    5.00
  -6  -8   3    1.80    1.80
   6  -8  -3    6.50    5.60
  -6   8   3   -5.00    5.90
   6   8  -3    0.80    6.10
   6   8  -3   -6.40    6.20
   5  -8  -3   23.00    6.20
   5  -8  -3   30.80    7.60
  -5  -8   3   22.40    6.10
  -5  -8   3   30.80    6.00
   5  -8  -3   17.40    6.80
  -5   8   3   24.20    9.00
   5   8  -3   19.80    8.30
   4  -8  -3   23.00    5.80
  -4  -8   3   15.40    2.30
  -4  -8   3   17.10    5.70
   4  -8  -3   16.80    7.40
   4  -8  -3   17.50    7.20
  -4  -8   3   15.10    4.30
  -4   8   3   13.60    8.10
   4   8  -3   28.90    8.60
  -3  -8   3    0.00    3.00
  -3  -8   3    6.40    3.90
   3  -8  -3   -4.50    3.20
  -3  -8   3    7.10    6.30
  -3  -8   3   -1.40    1.80
   3  -8  -3    3.10    5.90
  -3  -8   3    1.60    2.00
   3  -8  -3   -1.10    5.40
  -3  -8   3   -1.70    3.40
   3   8  -3   -4.80    4.50
  -2  -8   3   26.30    7.90
   2  -8  -3   21.60    5.60
  -2  -8   3   14.40    4.00
   2  -8  -3   19.70    7.60
  -2  -8   3   24.30    5.10
  -2  -8   3   19.80    3.70
  -2  -8   3   14.00    7.20
   2  -8  -3   30.60    8.60
  -2  -8   3   19.60    3.40
  -2  -8   3   22.80    5.00
   2  -8  -3   21.70    2.60
  -2   8   3   11.00    9.20
   1  -8  -3  307.37   19.50
  -1  -8   3  315.57   14.10
  -1  -8   3  298.47   14.20
   1  -8  -3  314.27   16.90
  -1  -8   3  282.77   19.00
  -1  -8   3  294.47   19.70
   1  -8  -3  325.47   20.30
   1  -8  -3  291.67   11.60
  -1  -8   3  285.97   14.40
  -1   8   3  301.27   23.80
   0  -8   3    5.40    5.60
   0  -8   3    7.30    3.20
   0  -8  -3   -0.80    3.80
   0  -8  -3    6.00    6.20
   0  -8   3   18.80    7.50
   0  -8   3    8.00    3.40
   0   8   3   -3.50    5.90
   1  -8   3   40.20    5.20
   1  -8   3   52.99    5.60
   1  -8   3   50.79    9.00
  -1  -8  -3   57.89    8.70
  -1  -8  -3   40.20    9.60
   1  -8   3   47.90    5.90
   1  -8   3   41.60    9.50
   1   8   3   62.59   13.10
  -2  -8  -3   43.10    7.70
   2  -8   3   31.10    4.60
   2  -8   3   20.30    6.80
   2  -8   3   26.80    3.90
   2  -8   3   22.20    7.20
   2   8   3   26.80    9.80
   3  -8   3    9.50    5.40
   3  -8   3    6.70    2.80
   3  -8   3    5.50    3.10
  -3  -8  -3   -5.80    4.00
   3  -8   3   15.70    6.60
   3   8   3    6.40    7.80
   4  -8   3    8.00    5.00
   4  -8   3    0.60    6.20
   4  -8   3    5.50    2.90
  -4  -8  -3   10.90    5.50
   4  -8   3    4.60    3.00
   4  -8   3    1.90    5.40
   4   8   3   21.10    9.00
   5  -8   3    2.30    3.20
   5  -8   3    2.00    4.60
   5  -8   3    3.50    4.50
  -5  -8  -3    0.90    5.00
   5  -8   3   -6.90    5.10
   5   8   3    1.30    7.40
   6  -8   3   78.29   13.30
   6  -8   3   75.29    8.00
   6  -8   3   83.29   11.60
   6  -8   3   64.99   12.10
   6  -8   3   75.89    9.50
  -6  -8  -3   49.30    9.60
   6   8   3   76.69   14.30
   7  -8   3  135.39   14.50
   7  -8   3  140.79   19.20
   7  -8   3  162.18   11.30
   7  -8   3  126.69   16.40
   7  -8   3  142.99   11.80
   7   8   3  189.58   23.20
   8  -8   3   22.30    7.60
   8  -8   3   30.50    6.50
   8  -8   3   12.80    8.10
   8  -8   3    7.80    5.40
   8  -8   3   12.00    8.40
   8   8   3   24.60   10.60
   9  -8   3  267.17   17.60
   9  -8   3  252.37   16.00
   9  -8   3  264.47   27.00
   9  -8   3  256.67   24.90
   9   8   3  242.48   27.40
  10  -8   3   -4.90    7.40
  10  -8   3    3.90    5.00
  10  -8   3    4.20    7.70
  10   8   3    6.40    8.90
  11  -8   3   33.80   19.40
  11  -8   3   35.00   12.30
  11  -8   3   46.20    9.20
  11   8   3   46.50   14.20
  12  -8   3   35.60    9.20
  12  -8   3   58.69   13.50
  12   8   3   34.50   12.50
 -12   8  -3   61.09   14.60
  13  -8   3   70.19   12.50
  13  -8   3   68.99   16.70
  13   8   3   42.30   14.30
 -13   8  -3   50.79   14.20
  14  -8   3  -11.60    6.60
  14  -8   3    4.00   10.50
 -14   8  -3    2.80   10.20
  14   8   3  -12.20    9.10
  15  -8   3  127.89   17.20
  15  -8   3   87.29   20.50
 -15   8  -3   93.69   19.80
  15   8   3   82.19   19.60
  15  -9  -3    6.60    9.70
 -15  -9   3    3.30    9.30
  15   9  -3    8.70   14.10
 -15   9   3   18.20   13.00
  14  -9  -3   80.69   14.60
 -14  -9   3   57.49   12.70
  14   9  -3   57.99   18.00
  14   9  -3  100.39   17.30
 -14   9   3   72.29   17.80
 -13  -9   3   20.30    9.20
  13  -9  -3   12.40    8.10
  13   9  -3    6.20    9.30
  13   9  -3   -4.30    9.70
 -13   9   3   19.10   10.60
  12  -9  -3   60.09   12.50
 -12  -9   3   69.29   12.50
  12   9  -3   59.19   13.60
  12   9  -3   92.79   20.10
 -12   9   3   54.29   13.70
  11  -9  -3   10.80    8.40
  11  -9  -3    1.70    7.30
 -11  -9   3   -2.40    6.30
 -11  -9   3   -6.40    7.40
  11   9  -3    1.00   10.20
  11   9  -3    8.30    8.60
 -10  -9   3    8.60    6.50
  10  -9  -3   -2.40    6.80
  10  -9  -3    6.20    6.20
 -10  -9   3    1.40    6.80
  10   9  -3    9.40    8.60
  10   9  -3    8.20   10.50
  -9  -9   3    5.20    6.30
   9  -9  -3    7.50    6.80
  -9  -9   3   -6.00    6.00
   9  -9  -3    2.10    5.80
   9  -9  -3    2.70    6.10
   9   9  -3   12.80    9.90
   9   9  -3    8.90    8.10
  -9   9   3    4.00    8.70
  -8  -9   3    7.80    5.60
   8  -9  -3   19.20    9.10
   8  -9  -3    8.70    6.00
  -8  -9   3    7.50    6.70
   8  -9  -3   12.40    6.30
   8   9  -3    8.20    9.90
   8   9  -3    4.40    6.80
  -8   9   3    2.30    9.50
   7  -9  -3   36.40    8.00
  -7  -9   3   38.90    9.00
  -7  -9   3   26.50    7.30
   7  -9  -3   26.30    8.40
   7  -9  -3   52.69   11.30
   7   9  -3   21.90   10.20
   7   9  -3   17.00   10.10
  -7   9   3   37.50   12.30
  -6  -9   3   41.70    7.30
   6  -9  -3   47.40   10.60
  -6  -9   3   54.79   10.10
   6  -9  -3   27.90    7.30
   6  -9  -3   54.59   10.40
   6   9  -3   41.10   10.90
   6   9  -3   43.20   13.70
  -6   9   3   14.30   10.30
  -5  -9   3   63.29    9.60
   5  -9  -3   50.19    8.40
   5  -9  -3   42.40   10.10
   5  -9  -3   66.29   11.20
  -5  -9   3   41.80    6.90
  -5   9   3   44.30   11.40
   5   9  -3   57.79   12.60
  -4  -9   3   46.00    7.90
   4  -9  -3   31.50    9.00
   4  -9  -3   44.60   10.10
   4  -9  -3   52.79    8.20
  -4  -9   3   35.10    6.10
   4   9  -3   47.70   11.30
  -4   9   3   54.69   13.40
   3  -9  -3    9.20    6.60
  -3  -9   3   -2.90    3.90
   3  -9  -3   11.50    4.90
   3  -9  -3    9.20    7.30
  -3  -9   3   -3.20    5.70
  -3  -9   3   -3.50    3.10
   3   9  -3    5.90    6.80
  -2  -9   3  460.75   19.10
   2  -9  -3  468.45   22.40
   2  -9  -3  441.46   26.30
  -2  -9   3  413.16   25.90
  -2  -9   3  476.75   21.20
   2  -9  -3  458.75   25.70
  -2  -9   3  462.95   26.40
  -2   9   3  500.15   33.80
  -1  -9   3   -1.30    6.00
  -1  -9   3    2.30    3.70
   1  -9  -3    0.40    4.10
  -1  -9   3    5.40    6.60
   1  -9  -3    0.80    5.90
  -1  -9   3   -3.70    2.70
   1  -9  -3    1.40    6.10
  -1   9   3    3.50    8.40
   0  -9   3  100.89    8.70
   0  -9   3  102.49   13.70
   0  -9  -3  113.79   14.40
   0  -9  -3  143.69   13.20
   0  -9   3  123.69    8.50
   0   9   3  128.29   20.10
   1  -9   3   18.10    4.30
  -1  -9  -3   13.70    5.80
  -1  -9  -3   13.10    7.50
   1  -9   3   10.40    6.70
   1  -9   3   16.20    7.20
   1  -9   3   16.70    4.20
   1   9   3   67.99   13.90
   2  -9   3    0.50    2.60
   2  -9   3    1.90    6.60
   2  -9   3    2.60    3.40
   2  -9   3   -7.30    5.00
  -2  -9  -3    0.50    6.30
  -2  -9  -3    6.00    5.20
   2   9   3    1.50    7.20
   3  -9   3   13.70    4.00
   3  -9   3    8.10    6.50
   3  -9   3    1.60    5.50
  -3  -9  -3    8.10    5.70
   3   9   3   10.40    8.10
  -4  -9  -3    7.30    6.20
   4  -9   3   -2.40    6.70
   4  -9   3    4.70    3.50
   4  -9   3   -3.60    6.20
   4  -9   3    5.00    5.30
   4   9   3   -6.30    6.60
   5  -9   3   68.19   11.00
   5  -9   3   70.69   13.90
   5  -9   3   74.99    7.80
  -5  -9  -3   60.19   10.80
   5  -9   3   49.30    9.90
   5   9   3   71.89   15.70
   6  -9   3  345.87   16.40
   6  -9   3  367.96   20.50
   6  -9   3  307.87   24.40
   6  -9   3  322.17   21.40
  -6  -9  -3  360.96   22.50
   6  -9   3  291.77   22.90
   6   9   3  345.87   28.40
   7  -9   3   42.20    6.90
   7  -9   3   24.30    7.50
   7  -9   3   41.70   11.70
   7  -9   3   49.10   12.70
   7  -9   3   34.90    8.80
  -7  -9  -3   33.60    9.80
   7   9   3   51.19   13.80
   8  -9   3  166.08   13.10
   8  -9   3  179.98   21.80
   8  -9   3  152.48   19.00
   8  -9   3  168.18   16.60
   8  -9   3  187.28   13.20
   8   9   3  156.88   22.20
   9  -9   3   10.70    5.50
   9  -9   3   29.60   11.30
   9  -9   3   23.50    9.80
   9  -9   3   32.30    8.30
   9   9   3   28.90   12.90
  10  -9   3    3.40    5.10
  10  -9   3    9.30    8.20
  10   9   3    5.30    9.20
  11  -9   3   15.90    7.10
  11  -9   3    7.60    8.80
  11   9   3    8.00   10.50
  12  -9   3   34.20    9.30
  12  -9   3   32.90   13.30
  12   9   3   36.50   13.80
  13  -9   3   -4.70    8.20
  13  -9   3    6.50    7.20
 -13   9  -3   -3.20    7.50
  13   9   3    7.40   11.70
  14  -9   3   77.19   18.00
  14  -9   3   56.19   12.30
 -14   9  -3   88.89   18.30
  14   9   3   86.99   20.00
  14 -10  -3    7.80    9.50
  14  10  -3   11.50   10.70
  14  10  -3   20.60   15.70
 -14  10   3    8.70   11.90
  13 -10  -3  156.28   18.60
  13  10  -3  213.58   25.90
  13  10  -3  207.78   30.90
 -13  10   3  272.37   30.00
  12 -10  -3   62.59   12.70
 -12 -10   3  107.29   17.40
  12  10  -3   52.69   17.30
  12  10  -3   98.39   17.90
 -11 -10   3   36.90    9.50
  11 -10  -3   25.50    9.00
  11 -10  -3   19.40   10.20
 -11 -10   3   17.40    9.90
  11  10  -3   40.40   16.90
  11  10  -3   67.49   15.20
  10 -10  -3   22.80   10.30
 -10 -10   3   13.70    9.00
 -10 -10   3   22.00    8.00
  10 -10  -3    6.30    6.50
  10  10  -3   17.90   13.20
  10  10  -3    8.30    9.70
   9 -10  -3   -4.50    7.40
  -9 -10   3    2.30    5.90
   9 -10  -3   11.90    6.80
   9 -10  -3    3.90    6.20
  -9 -10   3    2.20    7.50
   9  10  -3    4.50   10.60
   9  10  -3    5.90    8.90
  -9  10   3   -7.40    8.70
   8 -10  -3   19.50    7.80
   8 -10  -3   20.70    8.10
  -8 -10   3   24.30    9.80
  -8 -10   3    7.20    6.50
   8 -10  -3   24.10   10.10
   8  10  -3   32.50   12.70
  -8  10   3   32.30   12.80
   8  10  -3   16.90    9.90
  -7 -10   3   -1.40    4.80
  -7 -10   3   -0.20    6.20
   7 -10  -3    9.30    7.80
   7 -10  -3   -3.60    6.20
   7 -10  -3    1.60    5.50
  -7  10   3    3.60    9.10
   7  10  -3    2.40    7.50
   7  10  -3   -4.10    8.20
   6 -10  -3   16.10    8.70
  -6 -10   3    6.80    6.60
   6 -10  -3   -0.70    5.20
  -6 -10   3    6.20    5.30
   6 -10  -3    3.60    6.60
   6  10  -3    5.40    8.40
  -6  10   3   -2.30    9.10
   6  10  -3   -1.40    8.90
  -5 -10   3  190.28   15.40
  -5 -10   3  165.28   11.70
   5 -10  -3  119.29   15.90
   5 -10  -3  137.29   16.70
   5 -10  -3  190.98   14.90
   5  10  -3  131.49   18.30
  -5  10   3  127.79   19.60
   4 -10  -3    7.00    5.50
  -4 -10   3    4.10    5.30
  -4 -10   3    2.60    9.60
   4 -10  -3    7.30    7.70
  -4 -10   3    5.20    4.30
   4 -10  -3    5.50    7.80
   4  10  -3    8.50    7.20
   3 -10  -3   -0.70    4.40
   3 -10  -3    5.80    7.80
  -3 -10   3   -0.30    4.90
  -3 -10   3   -6.60    2.80
  -3 -10   3   -2.20    6.90
   3 -10  -3   -6.30    6.10
   3  10  -3    4.30    7.50
   2 -10  -3   31.50    7.60
   2 -10  -3   60.59   11.90
   2 -10  -3   74.79   12.80
  -2 -10   3   59.09    8.50
  -2 -10   3   52.49   11.80
  -2 -10   3   47.80    6.50
  -2 -10   3   45.90   11.10
  -2  10   3   62.79   16.80
   1 -10  -3  200.48   20.30
  -1 -10   3  155.88   18.10
  -1 -10   3  170.08   10.40
  -1 -10   3  210.68   20.80
   1 -10  -3  189.58   14.70
   1 -10  -3  209.88   18.40
  -1 -10   3  171.28   12.40
  -1  10   3  148.89   22.80
   0 -10  -3   10.40    7.80
   0 -10   3   14.10    4.20
   0 -10   3    2.10    7.40
   0 -10   3   10.10    7.90
   0 -10   3   11.70    4.40
   0 -10  -3   23.00    6.80
   0  10   3   11.00   10.80
   1 -10   3   39.10   10.50
   1 -10   3   30.90    5.90
   1 -10   3   45.20   11.60
  -1 -10  -3   55.89   12.10
   1 -10   3   68.59    7.20
  -1 -10  -3   40.20    8.60
   1  10   3   77.09   17.70
   2 -10   3    3.50    3.60
   2 -10   3    3.10    3.50
  -2 -10  -3    8.70    8.30
  -2 -10  -3    4.60    5.80
   2 -10   3    2.20    7.90
   2 -10   3    5.40    7.20
   2  10   3   12.90   10.40
   3 -10   3   -3.30    6.80
   3 -10   3    4.00    7.10
  -3 -10  -3    2.50    6.10
   3 -10   3    3.30    3.80
   3 -10   3    0.60    3.70
   3  10   3   -3.50    7.30
   4 -10   3   27.50   10.20
   4 -10   3   36.40    9.50
   4 -10   3   43.30   11.80
   4 -10   3   40.40    6.30
  -4 -10  -3   47.90   10.10
   4  10   3   63.59   16.20
   5 -10   3   59.29   10.80
  -5 -10  -3   22.70    8.40
   5 -10   3   53.29   13.10
   5 -10   3   52.99    7.00
   5 -10   3   47.10   11.00
   5  10   3   33.50   12.60
   6 -10   3   58.59   13.40
   6 -10   3   63.89   12.90
   6 -10   3   76.49   11.80
  -6 -10  -3   75.19   13.00
   6 -10   3   70.29    8.40
   6 -10   3   86.59   13.90
   6  10   3   68.69   16.40
   7 -10   3  219.58   25.70
   7 -10   3  198.48   16.10
   7 -10   3  220.58   13.80
  -7 -10  -3  263.17   21.00
   7 -10   3  184.48   19.20
   7 -10   3  205.88   23.30
   7  10   3  243.68   30.00
   8 -10   3   54.49   13.90
   8 -10   3   24.80   12.30
   8 -10   3   35.40    7.50
  -8 -10  -3   23.70    9.30
   8 -10   3   35.40   10.00
   8  10   3   58.19   16.70
   9 -10   3   36.10    9.50
   9 -10   3   61.29   15.10
   9 -10   3   45.50    8.40
   9  10   3   62.59   16.50
  10 -10   3    5.70    5.70
  10 -10   3    2.60    8.80
  10  10   3    8.10   10.60
  11 -10   3    9.70    6.30
  11 -10   3    8.00    9.10
  11  10   3   -6.70    9.00
  12 -10   3   16.60   11.60
  12 -10   3    8.50    6.70
  12  10   3   14.80   11.90
  13 -10   3   60.89   16.20
  13 -10   3   45.40   10.40
  13  10   3   53.19   19.10
  13 -11  -3   64.59   13.20
 -13 -11   3   71.29   16.60
  13  11  -3   69.59   17.20
  13  11  -3   91.49   21.50
  12 -11  -3   62.69   13.30
 -12 -11   3   88.19   17.80
  12  11  -3   63.29   21.10
  12  11  -3   77.99   17.00
  11 -11  -3   30.70    9.70
 -11 -11   3    0.10    9.20
  11  11  -3   15.30   11.80
  11  11  -3    8.80   13.40
  10 -11  -3   -2.50    5.80
  10 -11  -3   11.60    9.80
 -10 -11   3   12.70    9.40
  10  11  -3   -3.80   10.30
  10  11  -3    1.50    8.90
  -9 -11   3   40.00   11.10
   9 -11  -3   30.90    9.60
   9 -11  -3   29.50   10.90
   9  11  -3   31.70   11.70
  -9  11   3   41.30   16.50
   9  11  -3   10.90   12.30
  -8 -11   3   18.10    9.30
   8 -11  -3   27.10    8.80
   8 -11  -3   10.50    8.00
   8 -11  -3   20.20    9.20
  -8  11   3   28.50   14.90
   8  11  -3   30.40   14.00
   8  11  -3   17.10   10.70
  -7 -11   3   41.60   10.90
   7 -11  -3   14.90    7.20
   7 -11  -3   27.80   11.00
   7 -11  -3   13.20    8.90
   7  11  -3   43.50   12.80
  -7  11   3   31.80   13.40
   7  11  -3   19.00   12.90
   6 -11  -3    5.80    8.60
   6 -11  -3   10.60    6.20
   6 -11  -3   17.10   10.00
  -6 -11   3    3.50    7.00
   6  11  -3    5.50    8.10
   6  11  -3   -4.80   10.60
  -6  11   3   23.40   11.90
   5 -11  -3   29.60   10.40
   5 -11  -3   21.10   10.00
  -5 -11   3    0.20    6.20
   5 -11  -3    3.30    5.80
   5  11  -3    3.80    7.60
  -4 -11   3   49.30   13.00
   4 -11  -3   31.40   10.60
  -4 -11   3   58.19   10.10
   4 -11  -3   56.19   12.50
   4 -11  -3   68.29   10.80
   4  11  -3   85.79   16.00
  -3 -11   3   22.30    7.00
   3 -11  -3   36.00   11.10
  -3 -11   3   28.10   11.00
   3 -11  -3   29.10   11.40
   3 -11  -3   48.60    8.90
   3  11  -3   24.70   10.90
  -2 -11   3    4.80    5.50
   2 -11  -3   12.50    6.70
   2 -11  -3   11.30    9.10
   2 -11  -3   29.60   11.30
  -2 -11   3   13.00    9.50
  -2 -11   3   10.90    8.60
  -1 -11   3   87.59   15.10
  -1 -11   3  123.99   17.30
   1 -11  -3  109.09   16.20
   1 -11  -3  103.99   16.50
   1 -11  -3  109.09   12.80
  -1 -11   3  111.89   11.60
  -1  11   3   89.39   18.80
   0 -11   3   27.10    9.80
   0 -11  -3   32.10   11.60
   0 -11   3   52.39   12.90
   0 -11   3   42.90    7.50
   0 -11  -3   42.70    9.80
   0 -11  -3   53.39   14.90
   0  11   3   59.49   16.70
  -1 -11  -3    8.20    9.00
   1 -11   3    4.30    4.60
  -1 -11  -3    6.80    6.10
   1 -11   3   10.90    8.70
   1 -11   3    9.00    7.90
   1  11   3   19.80   12.10
  -2 -11  -3   63.49   13.80
   2 -11   3   90.49   14.60
   2 -11   3   50.39   12.40
   2 -11   3   66.89    8.10
   2  11   3   65.29   16.10
  -3 -11  -3   -4.60    6.10
   3 -11   3   15.20    9.00
   3 -11   3   12.40    8.00
   3 -11   3    7.30    4.20
   3  11   3   10.10   11.40
  -4 -11  -3    8.80    6.90
   4 -11   3    6.80    7.30
   4 -11   3    4.60    9.20
   4 -11   3    6.30    8.60
   4 -11   3   15.30    5.00
   4  11   3   16.90   12.20
   5 -11   3   29.50   10.00
   5 -11   3   34.80   12.20
  -5 -11  -3   20.80    8.40
   5 -11   3   18.00    9.10
   5 -11   3   38.90    6.60
   5  11   3   18.70   12.40
   6 -11   3   61.99   14.10
   6 -11   3   54.09   11.00
   6 -11   3   38.20   13.00
   6 -11   3   47.30    7.40
  -6 -11  -3   36.70   10.40
   6 -11   3   64.89   13.60
   6  11   3   44.80   15.50
   7 -11   3   -3.60    6.90
  -7 -11  -3    0.00    7.30
   7 -11   3    4.80    8.10
   7 -11   3   14.70    9.10
   7 -11   3    0.90    4.40
   7  11   3    4.30   10.60
  -8 -11  -3   40.80   11.60
   8 -11   3   24.80   11.40
   8 -11   3   48.20   11.70
   8 -11   3   46.90    8.30
   8  11   3   41.10   16.10
  -9 -11  -3   23.10   11.10
   9 -11   3   23.40   12.20
   9 -11   3   20.70    6.60
   9  11   3   20.90   12.40
  10 -11   3   25.80   11.60
  10 -11   3   17.60    6.80
  10  11   3   36.00   14.80
  11 -11   3    0.90    9.30
  11 -11   3    5.20    6.50
  11  11   3    3.80   12.00
  12 -11   3   75.09   17.30
  12 -11   3   85.19   12.60
  12  11   3   91.39   22.10
 -11 -12   3   -1.20    9.10
  11 -12  -3   14.50    8.40
  11  12  -3   16.60   14.20
  11  12  -3   -0.70   10.70
 -10 -12   3    7.50    9.60
  10 -12  -3   13.20    8.50
  10  12  -3    9.00   12.50
  10  12  -3   16.10   11.10
  -9 -12   3   24.00   11.30
   9 -12  -3   31.70    9.80
   9  12  -3   31.50   15.80
  -9  12   3   10.90   13.10
   9  12  -3   31.00   13.10
   8 -12  -3   12.80    7.60
  -8 -12   3    4.60    9.10
   8 -12  -3   18.20    8.60
  -8  12   3   31.60   16.20
   8  12  -3    3.90   12.30
   8  12  -3   16.70   11.80
  -7 -12   3    3.70    8.20
   7 -12  -3   17.20    7.90
   7 -12  -3   12.60    9.10
   7  12  -3    1.40   10.50
   7  12  -3    3.00    9.10
  -7  12   3   -1.60   11.00
   6 -12  -3   11.40    7.20
   6 -12  -3   11.40    9.50
  -6 -12   3   13.90    7.90
   6  12  -3    3.60   11.20
   6  12  -3   14.40   11.10
   5 -12  -3   12.60   10.00
  -5 -12   3    8.90    7.10
   5 -12  -3    6.40    6.50
   5  12  -3   -3.40    8.20
   4 -12  -3  105.99   13.30
   4 -12  -3   81.89   18.20
  -4 -12   3  104.09   19.30
  -4 -12   3   86.89   12.40
   4 -12  -3  118.39   18.20
   4  12  -3   95.79   18.20
   3 -12  -3   11.70    9.60
  -3 -12   3   -7.70    4.90
  -3 -12   3  -10.00    8.30
   3 -12  -3  -13.60    7.80
   3 -12  -3    2.70    5.90
   2 -12  -3   10.70    9.70
  -2 -12   3   26.70   12.80
   2 -12  -3   22.50    7.80
  -2 -12   3   23.90    7.00
   2 -12  -3   16.80   11.60
  -2 -12   3   17.80   11.90
  -1 -12   3    0.60    9.00
   1 -12  -3    8.40    6.70
   1 -12  -3   -4.40    9.40
   1 -12  -3   12.10   10.50
  -1 -12   3   21.90   11.20
  -1 -12   3    5.40    5.80
  -1  12   3   18.70   12.90
   0 -12  -3   34.40   11.80
   0 -12   3   46.90   12.50
   0 -12   3   66.99   14.20
   0 -12  -3   48.90   13.30
   0 -12  -3   43.10    9.60
   0 -12   3   38.40    7.80
   0  12   3   63.59   18.70
  -1 -12  -3    6.20    7.40
   1 -12   3   16.00   10.10
   1 -12   3   14.00    9.90
   1 -12   3   17.70    6.30
  -1 -12  -3   18.10   11.40
   1  12   3   20.90   12.40
   2 -12   3  -12.50    7.90
   2 -12   3    8.30    8.20
   2 -12   3   -2.10    4.20
  -2 -12  -3    6.60    9.50
  -2 -12  -3    3.40    6.50
   2  12   3   15.60   11.50
  -3 -12  -3   97.29   17.70
   3 -12   3   41.30   11.70
   3 -12   3   62.89   13.60
  -3 -12  -3   74.29   12.80
   3 -12   3   54.59    8.00
   3  12   3   52.59   16.60
   4 -12   3   14.90    9.60
   4 -12   3    8.40    8.40
  -4 -12  -3   10.40    8.50
   4 -12   3   19.90    5.70
   4  12   3    7.80   12.40
   5 -12   3   94.89   10.00
   5 -12   3  106.99   17.00
  -5 -12  -3   90.49   14.10
   5  12   3   93.19   20.90
   6 -12   3   22.50    9.70
  -6 -12  -3   27.20   10.80
   6 -12   3   10.50    9.50
   6 -12   3   19.00    5.60
   6 -12   3   16.50   10.50
   6  12   3   26.70   14.30
  -7 -12  -3   40.30   12.20
   7 -12   3   43.10   12.10
   7 -12   3   46.50   14.50
   7 -12   3   51.69    8.20
   7  12   3   63.49   18.80
   8 -12   3    5.50    5.20
   8 -12   3   -7.40    7.20
   8 -12   3    8.80    9.40
  -8 -12  -3   26.60   12.00
   8  12   3   12.40   12.60
  -9 -12  -3   -2.50    8.20
   9 -12   3   19.40   11.20
   9  12   3    9.80   12.70
 -10 -12  -3   -4.70    9.00
  10 -12   3    4.30   10.20
  10  12   3    7.90   12.40
  -9 -13   3    1.00    9.30
   9 -13  -3   16.80    8.00
   9  13  -3   15.00   15.50
  -9  13   3   23.20   15.30
   8 -13  -3   29.10    9.70
  -8 -13   3    1.60    9.00
  -8  13   3   26.70   16.10
   8  13  -3   24.00   15.60
   7 -13  -3   20.10   10.50
   7 -13  -3   11.40    7.70
  -7 -13   3   17.70    9.50
   7  13  -3   18.40   15.50
  -7  13   3   36.30   23.80
  -6 -13   3    4.10    7.70
   6 -13  -3   -4.20    9.70
   6 -13  -3    0.20    6.50
   6  13  -3   -7.50   12.10
  -5 -13   3   36.70   15.90
  -5 -13   3   41.60   10.80
   5 -13  -3   38.10    9.50
   5 -13  -3   13.50   10.80
  -4 -13   3   10.80   11.80
   4 -13  -3    7.60    6.90
   4 -13  -3   26.80   11.60
  -4 -13   3    8.70    7.00
   3 -13  -3   84.79   13.20
   3 -13  -3   85.79   17.70
  -3 -13   3   90.49   13.00
  -3 -13   3  111.89   19.30
  -2 -13   3    4.50    6.20
  -2 -13   3   21.10   13.00
   2 -13  -3    1.20    6.70
   2 -13  -3  -11.60    9.90
  -1 -13   3   -0.20    9.90
  -1 -13   3    2.20    5.80
   1 -13  -3   -5.40   10.50
   1 -13  -3   -3.60    6.10
  -1  13   3   10.80   12.20
   0 -13  -3   -8.90    9.20
   0 -13   3   -6.10    9.00
   0 -13   3    2.10    5.50
   0 -13  -3    0.50    6.70
   0  13   3   19.90   13.90
   1 -13   3   49.20    8.10
  -1 -13  -3   48.70   10.80
   1 -13   3   57.19   14.80
  -1 -13  -3   34.50   13.90
   1  13   3   19.60   13.80
  -2 -13  -3   52.99   12.30
   2 -13   3   51.09   13.80
   2 -13   3   57.29    8.80
   2  13   3   78.99   21.20
   3 -13   3    3.90    5.10
  -3 -13  -3    4.10    8.20
   3 -13   3    0.10   10.40
  -3 -13  -3    7.10   10.50
   3  13   3    0.30   12.80
  -4 -13  -3   76.69   14.10
   4 -13   3   38.70   12.40
   4 -13   3   48.00    7.90
   4  13   3   64.89   18.70
  -5 -13  -3   25.40   11.60
   5 -13   3   27.00   11.60
   5  13   3   26.10   14.90
   6 -13   3   19.10    9.90
   6 -13   3   18.50   11.10
  -6 -13  -3   30.60   11.80
   6  13   3   -4.70   11.30
   7 -13   3    1.90   10.10
  -7 -13  -3   -1.90    8.50
   7  13   3  -18.40   10.10
  -8 -13  -3    0.70    8.80
   8 -13   3   19.10   11.00
   8  13   3    7.70   11.90
   9  13   3    4.30   15.50
  -7 -14   3   -6.00    7.80
   7 -14  -3   -3.00    6.90
   7  14  -3    2.00   13.00
   6 -14  -3   33.70    9.70
  -6 -14   3   30.50   10.20
   6 -14  -3   38.20   14.50
   6  14  -3   20.50   17.60
  -5 -14   3   19.00    9.50
   5 -14  -3   34.80   13.40
  -5 -14   3   14.60   13.60
   5 -14  -3   12.60    8.00
   5  14  -3    5.40   15.70
   4 -14  -3   20.60    8.40
  -4 -14   3   25.10    9.40
  -4 -14   3   25.50   15.00
   4 -14  -3    1.60   10.50
  -3 -14   3    7.00   12.50
   3 -14  -3    5.80   11.80
   3 -14  -3    4.40    7.10
  -3 -14   3    7.60    7.80
  -2 -14   3   12.40   13.00
  -2 -14   3   22.20    8.50
   2 -14  -3   37.20    9.90
   2 -14  -3   35.60   15.10
   1 -14  -3   -1.80   11.50
  -1 -14   3    1.90   10.60
   1 -14  -3   -4.20    6.70
  -1 -14   3   -1.30    6.10
   0 -14   3   10.00    6.20
   0 -14  -3    6.00   11.70
   0 -14  -3    1.80    7.40
   0 -14   3    7.70   11.60
   0  14   3   16.40   15.00
   1 -14   3    7.30    5.90
  -1 -14  -3    6.60    8.30
  -1 -14  -3   -4.20   10.90
   1 -14   3   22.20   12.10
   1  14   3    5.00   13.10
  -2 -14  -3   -4.80    7.70
   2 -14   3   -4.80   10.10
  -2 -14  -3  -12.90   10.10
   2  14   3   -7.90   12.40
  -3 -14  -3   55.69   18.00
   3 -14   3   60.29   16.30
  -3 -14  -3   40.80   11.70
   3  14   3   81.79   22.70
  -4 -14  -3   55.69   13.30
  -4 -14  -3   35.10   20.40
   4 -14   3   57.69   14.80
   4  14   3   36.90   18.20
  -5 -14  -3   33.70   12.00
   5 -14   3   43.50   14.60
   5  14   3   44.50   18.40
   6 -14   3   17.30   11.80
  -6 -14  -3   19.10   10.00
   6  14   3   10.90   15.10
  -1 -15   3   11.90   14.20
  -1 -15   3    7.60    7.30
   1 -15  -3    1.60   11.50
   1 -15  -3   40.50   11.00
   0 -15   3  -28.20    9.80
   0 -15  -3    8.00    8.60
   0 -15  -3  -14.30   13.20
   1  15   3   51.99   20.60
 -19   0   4    0.80   10.70
 -18   0   4  112.39   18.70
 -17   0   4   -1.50    7.50
 -16   0   4  323.77   23.90
 -15   0   4    2.10    6.60
 -15   0   4  -10.30    5.30
  14   0  -4  989.60   38.10
 -14   0   4  972.70   39.90
 -14   0   4 1040.50   44.60
  13   0  -4    4.20    4.50
 -13   0   4   -1.50    4.90
 -13   0   4   -4.10    5.70
 -12   0   4  773.92   31.70
  12   0  -4  766.42   30.70
 -12   0   4  774.42   34.50
 -11   0   4    2.10    4.70
 -11   0   4    4.20    4.60
  11   0  -4    2.90    3.70
  10   0  -4  988.80   35.10
 -10   0   4  907.51   37.10
 -10   0   4  938.01   34.80
   9   0  -4   -5.70    2.30
  -9   0   4   -1.20    2.80
  -9   0   4   -0.20    3.70
   8   0  -4 2847.02   87.29
  -8   0   4 2829.02   86.69
  -8   0   4 2847.22   91.39
  -7   0   4   -1.30    2.50
   7   0  -4    1.40    2.70
  -7   0   4   -0.50    3.40
  -6   0   4 1981.20   59.09
   6   0  -4 1893.21   60.19
  -6   0   4 1889.71   62.09
  -5   0   4   -0.30    1.90
  -5   0   4   -1.00    2.40
  -5   0   4    0.70    2.30
   5   0  -4    1.70    2.40
   5   0  -4    0.30    1.80
  -4   0   4 2075.49   61.19
   4   0  -4 2059.79   59.19
  -4   0   4 2114.79   59.79
  -4   0   4 1745.13   61.09
  -4   0   4 2028.70   61.09
  -4   0   4 1971.50   61.19
  -3   0   4    4.00    1.80
  -3   0   4    5.80    2.00
  -3   0   4    6.00    2.30
   3   0  -4    8.00    2.40
   3   0  -4    5.00    2.10
   3   0  -4    2.30    1.60
  -3   0   4    2.10    1.80
  -2   0   4  387.86   15.60
   2   0  -4  456.85   15.80
  -2   0   4  470.35   14.80
  -2   0   4  451.25   15.80
  -2   0   4  484.65   14.70
   1   0  -4   -0.40    0.60
  -1   0   4    1.70    1.10
  -1   0   4   -0.20    0.90
  -1   0   4   -1.90    1.20
   1   0  -4    0.10    0.80
  -1   0   4    0.20    0.50
  -1   0   4    1.60    1.30
   0   0   4 2249.18   64.29
   0   0   4 2379.76   65.09
   0   0   4 2209.68   64.39
   0   0   4 1988.40   62.49
   1   0   4    0.50    1.10
   1   0   4    1.30    1.30
   1   0   4   -0.60    1.00
   1   0   4   -0.80    0.90
   1   0   4    0.90    1.50
   1   0   4    0.10    1.20
  -1   0  -4   -1.00    1.00
  -1   0  -4   -1.60    1.30
   2   0   4 4530.05  131.29
   2   0   4 4500.15  127.69
   2   0   4 4493.35  129.19
  -2   0  -4 4534.15  130.29
   2   0   4 4433.36  129.89
   2   0   4 4401.86  129.89
   2   0   4 4618.04  129.89
   3   0   4   -2.00    1.80
   3   0   4    5.90    1.80
   3   0   4    1.40    2.00
  -3   0  -4    2.60    2.10
   3   0   4    0.70    0.70
   3   0   4    1.30    1.70
   3   0   4   -4.20    1.70
   4   0   4 1212.88   40.70
   4   0   4 1171.68   35.50
   4   0   4 1113.39   37.70
   4   0   4 1160.98   38.30
   4   0   4 1168.68   39.00
  -4   0  -4 1182.48   38.40
   5   0   4    2.50    2.90
   5   0   4    1.70    1.60
   5   0   4    5.20    2.90
   5   0   4    0.90    3.10
  -5   0  -4    2.60    2.70
   6   0   4  117.09    9.40
   6   0   4  113.99   10.30
   6   0   4  104.09    5.50
   6   0   4  125.79    9.30
  -6   0  -4  102.99    8.40
   7   0   4    3.60    3.80
   7   0   4   -3.90    3.70
  -7   0  -4   -3.20    3.40
   7   0   4   10.80    4.90
   8   0   4  825.12   35.70
  -8   0  -4  818.82   31.90
   8   0   4  747.43   32.80
  -9   0  -4    1.10    4.30
   9   0   4   -7.10    4.00
   9   0   4    1.40    4.50
  10   0   4 1332.47   54.29
 -10   0  -4 1467.55   52.79
  10   0   4 1493.45   57.99
 -11   0  -4    1.30    5.40
  11   0   4   -1.40    6.40
  11   0   4    2.70    6.40
  12   0   4  115.89   16.00
  12   0   4  100.69   16.40
 -12   0  -4   87.19   13.00
  13   0   4   -0.80    8.20
  13   0   4    2.80    6.90
 -13   0  -4   18.20    8.40
 -14   0  -4  254.27   20.30
  14   0   4  224.98   24.20
 -15   0  -4   22.60    8.90
  15   0   4   13.30    9.00
  16   0   4   71.99   15.50
 -16   0  -4   61.79   14.10
 -17   0  -4   -1.30    8.50
  17   0   4   20.60   11.80
 -18   0  -4   89.79   17.10
  18   0   4   84.89   19.80
 -19  -1   4   83.29   16.50
 -19   1   4   63.39   15.30
 -18  -1   4   -0.30    9.60
 -18   1   4   -0.80    9.00
 -17  -1   4  277.57   23.00
 -17  -1   4  218.38   25.10
 -17   1   4  274.57   22.90
 -16  -1   4   -4.40    6.70
 -16  -1   4    3.50    7.80
 -16   1   4   -2.00    6.20
 -16   1   4    3.40    7.40
 -15  -1   4  561.34   30.60
 -15  -1   4  552.94   32.40
 -15   1   4  538.85   28.60
 -15   1   4  536.35   31.60
 -14  -1   4   30.30    9.70
  14  -1  -4   46.70    8.20
 -14  -1   4   42.50   10.50
  14   1  -4   42.10    8.30
 -14   1   4   30.80    8.70
 -14   1   4   50.79   11.80
 -13  -1   4  503.05   29.50
  13  -1  -4  521.15   23.60
 -13  -1   4  482.25   26.60
 -13  -1   4  481.65   23.30
 -13   1   4  535.35   26.00
 -13   1   4  524.65   28.70
  13   1  -4  501.65   23.30
 -12  -1   4   86.39   12.90
  12  -1  -4  103.29   10.50
 -12  -1   4  105.59   12.70
 -12  -1   4   64.89    8.80
 -12   1   4   84.49   12.20
  12   1  -4  113.79   11.50
 -12   1   4   87.19   11.10
 -11  -1   4  194.78   12.30
 -11  -1   4  200.28   16.60
 -11  -1   4  244.58   16.10
  11  -1  -4  202.88   12.90
  11   1  -4  172.78   12.60
 -11   1   4  176.18   13.50
 -11   1   4  226.48   16.00
 -10  -1   4  142.69   12.30
 -10  -1   4  132.29    9.30
  10  -1  -4  122.99   10.00
 -10  -1   4  132.99   14.40
 -10   1   4  142.79   12.30
 -10   1   4  139.99   10.90
  10   1  -4  128.69   10.30
   9  -1  -4  586.84   24.20
  -9  -1   4  630.64   28.40
  -9  -1   4  643.44   23.50
  -9  -1   4  614.54   28.70
  -9   1   4  549.35   27.70
  -9   1   4  636.84   25.60
  -9   1   4  563.24   26.30
   9   1  -4  605.84   24.60
  -8  -1   4    8.40    4.20
  -8  -1   4    5.40    4.90
  -8  -1   4   11.30    3.20
  -8   1   4    9.20    3.80
  -8   1   4    0.00    3.80
   8   1  -4    6.60    3.50
  -7  -1   4 3367.36  102.79
  -7  -1   4 3368.46   98.39
  -7  -1   4 3313.37  103.79
  -7   1   4 3420.96  104.19
  -7   1   4 3292.77  100.69
   7   1  -4 3243.58  100.69
  -6  -1   4  355.66   17.50
  -6  -1   4  396.16   14.10
  -6  -1   4  370.76   17.00
   6   1  -4  342.87   15.80
  -6   1   4  377.36   15.90
  -6   1   4  365.66   17.70
  -5  -1   4 2791.82   86.39
  -5  -1   4 2865.11   86.49
   5  -1  -4 2846.22   85.49
  -5  -1   4 2833.52   84.29
   5  -1  -4 2785.02   81.59
  -5  -1   4 2898.01   82.49
   5   1  -4 2810.22   85.39
  -5   1   4 2766.82   86.49
  -5   1   4 2874.41   84.99
   4  -1  -4 3071.59   90.39
   4  -1  -4 2906.41   89.69
   4  -1  -4 2984.20   88.99
  -4  -1   4 3055.29   87.19
  -4  -1   4 3017.50   90.79
   4  -1  -4 3012.60   87.29
  -4  -1   4 2984.30   88.89
  -4  -1   4 3117.39   90.49
  -4  -1   4 3067.79   90.29
  -4  -1   4 2926.51   89.99
  -4   1   4 3112.99   90.89
  -4   1   4 3007.90   90.69
  -4   1   4 3044.90   89.69
   4   1  -4 2997.80   88.69
  -4   1   4 3038.10   90.19
   4   1  -4 3096.19   90.49
  -3  -1   4  801.02   24.90
  -3  -1   4  763.72   25.10
  -3  -1   4  759.52   25.40
  -3  -1   4  724.83   25.80
  -3  -1   4  822.32   25.40
   3  -1  -4  731.83   23.90
   3  -1  -4  768.02   25.30
   3  -1  -4  769.62   25.50
   3  -1  -4  760.32   25.00
   3  -1  -4  755.02   25.90
  -3   1   4  746.03   26.20
  -3   1   4  794.72   25.50
  -3   1   4  746.53   25.60
  -3   1   4  722.03   25.10
  -3   1   4  751.32   25.30
  -3   1   4  791.92   26.00
   3   1  -4  766.32   26.10
   3   1  -4  788.42   25.00
   2  -1  -4   72.29    4.30
  -2  -1   4   64.39    4.30
  -2  -1   4   66.09    4.80
   2  -1  -4   62.89    4.10
  -2  -1   4   89.89    4.40
   2  -1  -4   67.39    4.70
   2  -1  -4   67.09    5.80
  -2  -1   4   72.89    4.50
   2  -1  -4   51.99    4.20
  -2  -1   4   67.49    3.90
   2   1  -4   57.49    6.00
  -2   1   4   73.69    4.30
  -2   1   4   65.99    4.80
  -1  -1   4 1138.89   33.40
  -1  -1   4 1105.79   32.20
  -1  -1   4 1145.39   32.90
   1  -1  -4 1120.69   33.50
   1  -1  -4 1136.59   34.30
   1  -1  -4 1141.39   34.90
  -1   1   4 1135.69   34.50
  -1   1   4 1101.89   34.70
  -1   1   4  971.20   33.50
   0  -1   4   66.69    3.90
   0  -1  -4   60.99    4.50
   0  -1   4   69.69    3.70
   0  -1   4   63.59    4.00
   0  -1   4   72.09    5.20
   0  -1   4   71.19    3.90
   0  -1   4   46.50    4.00
   0  -1   4   70.29    3.40
   0  -1  -4   55.39    4.10
   0  -1   4   71.69    4.60
   0   1   4   70.29    4.40
   0   1   4   64.29    3.90
   0   1   4   65.29    4.40
   0   1   4   60.99    4.40
   1  -1   4 9815.22  274.17
   1  -1   4 9686.83  274.87
   1  -1   4 9737.93  272.77
   1  -1   4 9999.00  276.17
  -1  -1  -4 8848.81  274.17
   1  -1   4 9494.05  273.77
   1  -1   4 9607.64  274.27
  -1  -1  -4 9579.04  274.57
  -1  -1  -4 9986.60  274.67
   1  -1   4 9421.66  273.37
   1  -1   4 9922.31  274.87
   1   1   4 9464.55  273.77
   1   1   4 9651.83  275.07
   1   1   4 9713.23  274.57
   1   1   4 9794.92  274.57
   1   1   4 9779.02  273.77
   1   1   4 9566.34  273.27
  -2  -1  -4   95.69    6.00
   2  -1   4   95.19    6.40
   2  -1   4   87.79    4.80
   2  -1   4   95.39    5.00
   2  -1   4   98.09    6.40
   2  -1   4   85.39    5.50
  -2  -1  -4   92.19    6.10
   2  -1   4   88.59    4.70
   2  -1   4   86.79    6.20
  -2  -1  -4   86.69    5.20
   2   1   4   77.39    5.70
   2   1   4   82.09    6.20
   2   1   4   96.09    6.00
   2   1   4   93.79    5.40
   2   1   4   94.59    4.90
   2   1   4   80.99    5.30
   3  -1   4 1415.76   41.80
   3  -1   4 1424.56   46.00
  -3  -1  -4 1394.16   43.60
   3  -1   4 1344.97   43.10
   3  -1   4 1389.46   43.30
   3  -1   4 1411.16   40.70
   3  -1   4 1419.26   44.60
  -3  -1  -4 1405.56   45.20
   3   1   4 1461.95   46.60
   3   1   4 1446.86   42.10
   3   1   4 1370.36   44.40
   3   1   4 1443.06   45.00
   3   1   4 1409.26   43.30
  -3   1  -4 1377.86   44.60
   4  -1   4   86.89    4.20
   4  -1   4   82.29    6.70
   4  -1   4   88.29    6.30
  -4  -1  -4   92.99    6.50
   4  -1   4   86.29    8.80
   4  -1   4   75.79    5.70
   4   1   4   93.59    5.70
  -4   1  -4   80.89    6.90
   4   1   4   89.79    7.00
   4   1   4   90.29    8.00
  -4   1  -4   86.39    6.80
   5  -1   4  402.86   18.10
  -5  -1  -4  408.96   16.90
   5  -1   4  395.56   12.80
   5  -1   4  360.66   16.00
   5  -1   4  389.36   19.20
   5  -1   4  396.06   16.70
   5   1   4  416.26   18.40
  -5   1  -4  419.66   17.80
  -5   1  -4  406.06   18.30
   5   1   4  419.66   15.20
   5   1   4  404.46   19.70
   6  -1   4  309.07   15.20
   6  -1   4  339.67   18.50
  -6  -1  -4  317.77   15.20
   6  -1   4  316.47   16.50
   6   1   4  340.17   18.50
  -6   1  -4  332.07   16.40
   6   1   4  300.67   16.40
  -6   1  -4  315.57   15.90
   6   1   4  296.57   12.70
   7  -1   4   90.89   10.10
   7  -1   4   86.89    9.00
  -7  -1  -4   98.49    8.40
   7  -1   4   77.79   10.40
   7   1   4   99.29   12.00
  -7   1  -4   94.29    9.80
   7   1   4  120.39   12.00
   8  -1   4    3.10    5.10
  -8  -1  -4    8.30    4.70
   8  -1   4   19.70    6.10
   8  -1   4   12.20    5.20
   8   1   4   13.00    5.40
  -8   1  -4    8.30    4.80
   8   1   4   18.40    6.60
   9  -1   4 1745.13   61.89
  -9  -1  -4 1682.13   58.49
   9  -1   4 1719.63   64.19
   9  -1   4 1729.33   59.39
   9   1   4 1726.83   64.59
  -9   1  -4 1681.93   59.59
   9   1   4 1705.73   61.89
 -10  -1  -4    3.70    4.90
  10  -1   4   -2.30    5.60
  10  -1   4   11.10    6.00
  10  -1   4    2.20    6.00
  10   1   4   -0.60    5.60
 -10   1  -4   -2.90    4.30
  10   1   4    1.90    5.60
 -11  -1  -4  691.13   31.30
  11  -1   4  692.13   36.50
  11  -1   4  673.23   31.90
  11  -1   4  723.43   34.40
  11   1   4  680.93   36.30
 -11   1  -4  680.63   32.10
  11   1   4  668.83   33.80
 -12  -1  -4   12.30    7.00
  12  -1   4   11.10    8.20
  12  -1   4    6.60    7.60
  12  -1   4    9.20    6.80
  12   1   4   11.60    7.60
  12   1   4   17.90   11.70
 -12   1  -4   -2.70    5.90
  13  -1   4  121.29   15.30
 -13  -1  -4  127.49   15.10
  13  -1   4  144.09   18.40
  13  -1   4   75.19   14.90
 -13   1  -4  103.29   14.70
  13   1   4  126.89   16.70
  14  -1   4    5.80    7.90
 -14  -1  -4    3.20    6.50
  14  -1   4   -2.80    7.10
  14  -1   4    7.80    9.10
  14   1   4   -3.70    7.30
 -14   1  -4    1.70    6.90
 -15  -1  -4  182.28   20.00
  15  -1   4  150.28   20.70
 -15   1  -4  159.48   19.10
  15   1   4  117.09   18.40
 -16  -1  -4   -7.80    7.40
  16  -1   4    7.10    9.70
 -16   1  -4    3.20    7.90
  16   1   4    1.30    9.10
 -17  -1  -4  106.59   17.20
  17  -1   4   72.69   17.50
  17   1   4   76.89   18.20
 -17   1  -4   63.19   14.90
 -18  -1  -4   -6.10    9.40
  18  -1   4   -0.60   11.40
 -18   1  -4   -3.60   10.80
  18   1   4    2.70   10.60
 -19  -2   4   16.10   10.10
 -19   2   4   10.30    9.70
 -18  -2   4  220.58   23.30
 -18   2   4  220.98   22.90
 -18   2   4  183.78   23.40
 -17  -2   4   31.10   13.00
 -17  -2   4   23.20    9.90
 -17   2   4   34.10   11.40
 -17   2   4   27.00   10.20
 -16  -2   4  445.56   30.10
 -16  -2   4  380.56   25.90
 -16   2   4  366.46   25.00
 -16   2   4  354.56   26.20
 -15  -2   4    5.20    7.30
 -15  -2   4   -2.10    7.90
 -15   2   4   -1.70    7.00
 -15   2   4    5.70    7.30
 -14  -2   4  521.65   27.50
  14  -2  -4  442.66   22.70
 -14  -2   4  508.65   29.90
 -14   2   4  479.65   28.40
 -14   2   4  508.15   27.40
  14   2  -4  477.65   23.70
 -13  -2   4  153.18   16.90
 -13  -2   4  176.58   17.10
  13  -2  -4  142.09   12.20
 -13   2   4  153.98   15.90
 -13   2   4  164.78   17.90
  13   2  -4  156.68   12.70
 -12  -2   4   22.80    8.10
 -12  -2   4   24.10    7.30
  12  -2  -4   21.50    5.70
 -12   2   4   25.20    8.10
 -12   2   4   22.40    7.80
  12   2  -4   27.10    6.70
 -11  -2   4   24.70    6.80
 -11  -2   4   16.80    6.60
 -11   2   4   12.60    5.50
  11   2  -4   20.90    5.90
 -11   2   4   12.90    6.60
 -10  -2   4  220.38   14.40
 -10  -2   4  202.28   15.30
 -10   2   4  238.58   15.30
  10   2  -4  210.78   13.40
 -10   2   4  214.88   15.30
  -9  -2   4  607.44   28.70
  -9  -2   4  583.14   21.50
  -9  -2   4  627.64   27.10
   9   2  -4  565.74   24.30
  -9   2   4  578.54   25.40
  -9   2   4  532.45   27.60
  -8  -2   4 1911.31   55.29
  -8  -2   4 1715.93   61.99
  -8  -2   4 1753.12   60.49
   8   2  -4 1782.22   58.89
  -8   2   4 1807.12   59.59
  -8   2   4 1796.02   62.69
  -7  -2   4   74.89    8.70
  -7  -2   4   49.90    7.80
  -7  -2   4   64.79    4.80
   7  -2  -4   72.69    7.60
   7   2  -4   70.69    7.80
  -7   2   4   69.19    9.10
  -7   2   4   54.99    7.20
   6  -2  -4 2755.02   83.19
   6  -2  -4 2853.31   86.39
  -6  -2   4 3044.00   84.49
  -6  -2   4 3002.40   91.19
   6  -2  -4 2966.50   88.99
  -6  -2   4 2819.82   89.59
  -6   2   4 2917.21   91.29
   6   2  -4 2901.81   89.19
  -6   2   4 2995.60   89.59
   5  -2  -4 1389.86   43.60
   5  -2  -4 1372.16   40.80
   5  -2  -4 1340.67   45.10
  -5  -2   4 1487.95   40.70
  -5  -2   4 1371.06   46.40
  -5  -2   4 1380.66   45.60
  -5   2   4 1371.76   45.40
  -5   2   4 1440.76   47.50
   5   2  -4 1333.37   45.40
  -4  -2   4 2093.79   60.99
   4  -2  -4 1969.80   62.09
  -4  -2   4 2060.29   63.09
   4  -2  -4 2076.99   63.69
  -4  -2   4 2064.59   63.99
  -4  -2   4 2017.80   62.79
   4  -2  -4 2088.19   59.99
  -4  -2   4 2093.59   63.69
   4  -2  -4 2060.89   62.99
   4  -2  -4 2044.70   62.29
  -4   2   4 1951.70   66.59
  -4   2   4 2042.10   64.39
  -4   2   4 2119.99   63.69
   4   2  -4 2092.69   63.99
  -3  -2   4 1032.20   34.40
  -3  -2   4 1049.79   34.60
  -3  -2   4 1077.09   32.50
  -3  -2   4 1045.30   33.60
  -3  -2   4 1039.80   34.40
   3  -2  -4 1083.59   33.20
   3  -2  -4 1083.79   34.20
   3  -2  -4 1069.09   34.30
   3  -2  -4 1052.09   35.10
  -3  -2   4 1060.29   33.90
  -3   2   4 1050.09   34.80
   3   2  -4 1026.80   34.00
   3   2  -4 1074.79   35.30
  -3   2   4 1078.59   35.20
  -2  -2   4  608.14   20.60
   2  -2  -4  606.84   21.70
  -2  -2   4  601.74   19.20
   2  -2  -4  573.24   18.70
  -2  -2   4  591.34   20.10
   2  -2  -4  570.94   20.80
  -2  -2   4  577.74   19.30
   2  -2  -4  601.24   20.50
   2  -2  -4  570.44   20.60
  -2  -2   4  563.84   17.80
  -2  -2   4  543.35   19.00
   2   2  -4  606.04   21.00
  -2   2   4  574.04   20.70
   1  -2  -4  462.25   14.60
   1  -2  -4  478.85   16.80
   1  -2  -4  439.56   17.10
  -1  -2   4  448.46   14.90
  -1  -2   4  449.46   16.30
  -1  -2   4  457.55   17.50
  -1  -2   4  458.85   15.40
  -1  -2   4  474.95   14.80
   1  -2  -4  470.55   17.10
  -1  -2   4  474.55   16.80
  -1  -2   4  468.65   16.10
  -1  -2   4  444.76   16.70
  -1  -2   4  475.45   15.60
  -1   2   4  473.55   17.20
  -1   2   4  491.15   17.60
  -1   2   4  441.56   16.70
   0  -2  -4 3924.51  115.19
   0  -2   4 4110.89  114.59
   0  -2  -4 3971.60  115.09
   0  -2   4 4124.79  115.19
   0  -2   4 4017.80  111.99
   0  -2   4 3730.13  114.29
   0  -2   4 3814.42  111.89
   0  -2   4 4002.80  115.09
   0  -2  -4 3883.31  113.49
   0  -2   4 4169.28  116.09
   0  -2   4 4018.40  114.79
   0   2   4 3715.73  115.29
   0   2   4 3868.41  115.09
   0   2   4 4152.68  117.89
   0   2   4 3923.61  115.79
   0   2   4 3879.01  115.99
   1  -2   4  210.88   10.00
   1  -2   4  224.58   10.00
   1  -2   4  234.28   10.00
   1  -2   4  202.08    9.50
  -1  -2  -4  210.78    9.30
   1  -2   4  219.68    7.00
   1  -2   4  207.78    7.00
  -1  -2  -4  205.58    9.90
  -1  -2  -4  205.48    9.10
   1  -2   4  208.88   10.00
   1  -2   4  219.18   10.40
   1  -2   4  220.28    9.40
   1   2   4  203.48   10.00
   1   2   4  201.58    9.60
   1   2   4  192.68    9.90
   2  -2   4 2021.00   72.59
   2  -2   4 2397.46   68.89
   2  -2   4 2468.55   70.69
  -2  -2  -4 2381.86   70.79
   2  -2   4 2146.89   71.59
   2  -2   4 2551.64   68.89
   2  -2   4 2393.56   71.59
   2  -2   4 2400.96   73.09
  -2  -2  -4 2365.46   69.39
   2  -2   4 2415.26   72.79
   2   2   4 2348.47   72.09
   2   2   4 2420.56   72.19
   2   2   4 2595.84   71.39
   2   2   4 2391.36   71.79
   3  -2   4  362.16   16.40
   3  -2   4  358.36   13.20
   3  -2   4  341.87   12.90
  -3  -2  -4  377.36   13.70
   3  -2   4  367.76   15.50
   3  -2   4  344.07   12.90
   3  -2   4  385.26   13.90
   3   2   4  377.06   15.80
   3   2   4  376.56   14.20
   3   2   4  353.56   15.60
   3   2   4  365.16   17.00
  -4  -2  -4  653.63   22.20
   4  -2   4  616.94   21.70
   4  -2   4  639.84   22.10
   4  -2   4  649.34   25.80
   4  -2   4  620.94   20.20
   4  -2   4  641.24   24.50
   4   2   4  605.94   24.50
   4   2   4  667.63   26.60
   4   2   4  622.04   24.60
   5  -2   4  122.29    5.10
   5  -2   4  119.69    7.70
   5  -2   4  110.49    9.30
   5  -2   4  132.09    8.20
   5  -2   4  114.59    5.40
  -5  -2  -4  138.79    8.20
   5  -2   4  120.19   10.20
   5   2   4  145.49   11.20
   5   2   4  135.39   10.20
  -5   2  -4  121.49    9.40
   6  -2   4  334.07   11.20
   6  -2   4  322.47   18.50
   6  -2   4  309.57   17.00
  -6  -2  -4  354.26   15.30
   6  -2   4  328.27   15.40
   6  -2   4  336.47   15.10
  -6   2  -4  344.67   17.40
   6   2   4  376.96   18.40
  -6   2  -4  321.37   16.90
   6   2   4  319.17   18.80
   7  -2   4   64.69    9.40
   7  -2   4   47.00    8.40
  -7  -2  -4   32.40    5.70
   7  -2   4   47.80    6.60
  -7   2  -4   49.30    8.20
  -7   2  -4   36.00    7.00
   7   2   4   42.10    7.60
   7   2   4   43.60    8.70
   8  -2   4 1026.70   35.90
   8  -2   4  927.91   39.90
  -8  -2  -4  906.81   34.50
   8  -2   4  881.41   37.30
   8   2   4  895.81   40.00
  -8   2  -4  923.91   36.50
   8   2   4  954.50   38.40
  -8   2  -4  910.51   36.70
  -9  -2  -4   29.50    7.00
   9  -2   4   20.10    7.60
   9  -2   4   23.80    7.20
   9  -2   4   23.00    6.60
   9   2   4   24.10    7.80
  -9   2  -4   32.30    7.70
   9   2   4   34.50    9.50
  -9   2  -4   28.60    7.40
 -10  -2  -4  966.10   38.40
  10  -2   4  959.90   39.10
  10  -2   4 1020.00   45.30
  10  -2   4 1001.50   42.60
 -10   2  -4  974.50   40.50
 -10   2  -4  985.90   40.50
  10   2   4  990.90   45.30
  10   2   4  973.90   42.20
 -11  -2  -4   13.50    5.20
  11  -2   4   13.30    7.60
  11  -2   4    1.70    5.70
  11  -2   4    2.10    5.30
 -11   2  -4   -1.00    5.50
  11   2   4    0.20    7.60
  11   2   4    3.10    6.00
  12  -2   4  321.87   25.50
 -12  -2  -4  297.17   19.30
  12  -2   4  289.07   22.20
  12  -2   4  305.07   20.60
  12   2   4  297.77   22.30
 -12   2  -4  296.17   21.10
  13  -2   4   10.20    6.80
  13  -2   4   10.10    8.50
  13  -2   4   13.10    8.60
 -13  -2  -4   17.40    7.40
  13   2   4    4.00    8.20
 -13   2  -4   16.90    8.20
 -14  -2  -4  167.88   17.80
  14  -2   4  161.78   21.40
  14  -2   4  177.18   22.70
  14  -2   4  167.38   19.80
  14   2   4  177.78   22.20
 -14   2  -4  184.88   20.40
  15  -2   4   54.19   13.50
 -15  -2  -4   21.30    9.80
  15  -2   4   23.30    9.90
 -15   2  -4   42.70   11.20
  15   2   4   35.10   12.60
  16  -2   4   78.69   16.70
  16  -2   4   89.29   16.50
 -16  -2  -4   89.29   15.50
  16   2   4  103.89   18.90
 -16   2  -4  103.79   17.00
 -17  -2  -4   -5.90    7.90
  17  -2   4    2.00   10.50
  17  -2   4  -14.10    7.20
  17   2   4    5.30   11.80
 -17   2  -4  -13.10    7.70
 -18  -3   4   -0.70    9.20
 -18   3   4    0.00    8.90
 -18   3   4   -2.40    7.50
 -17  -3   4  329.27   28.30
 -17  -3   4  331.47   25.00
 -17   3   4  315.57   26.50
 -17   3   4  356.56   26.30
 -16  -3   4   60.49   14.10
 -16  -3   4   37.10   11.70
 -16   3   4   77.59   14.80
 -16   3   4   64.09   13.60
 -15  -3   4  344.27   23.00
 -15  -3   4  357.46   26.60
 -15   3   4  427.46   27.50
 -15   3   4  375.96   25.40
 -14  -3   4   25.30    9.20
  14  -3  -4   10.30    5.60
 -14  -3   4   18.70    8.40
 -14   3   4   13.00    8.00
 -14   3   4   18.30    9.10
  14   3  -4   11.40    6.60
 -13  -3   4  380.96   24.90
 -13  -3   4  397.16   22.60
 -13   3   4  386.46   25.30
 -13   3   4  414.76   24.80
  13   3  -4  407.26   21.70
 -12  -3   4  103.89   12.60
 -12  -3   4  150.48   16.50
  12   3  -4  137.09   13.30
 -12   3   4  152.88   15.60
 -11  -3   4  493.95   24.00
 -11  -3   4  507.05   27.00
 -11   3   4  534.65   26.80
  11   3  -4  510.65   23.90
 -10  -3   4   53.69    8.60
 -10  -3   4   53.29    9.80
  10   3  -4   51.89    7.90
 -10   3   4   51.59    8.80
  -9  -3   4 1552.94   56.59
   9  -3  -4 1605.84   57.49
   9  -3  -4 1656.53   54.59
   9   3  -4 1620.34   55.19
  -9   3   4 1627.34   56.59
  -8  -3   4  165.18   12.50
  -8  -3   4  187.68   14.20
   8  -3  -4  210.68   12.60
   8  -3  -4  205.78   13.50
  -8   3   4  209.58   13.90
   8   3  -4  172.88   12.30
  -8   3   4  190.58   14.70
  -7  -3   4 1418.56   48.20
   7  -3  -4 1327.77   43.90
  -7  -3   4 1249.88   48.80
   7  -3  -4 1406.66   47.70
   7  -3  -4 1407.46   47.10
  -7   3   4 1433.26   51.09
  -7   3   4 1441.66   48.60
   7   3  -4 1400.36   47.60
  -6  -3   4  123.99   10.40
   6  -3  -4  122.19    7.60
  -6  -3   4  117.39    9.40
   6  -3  -4  148.09    9.80
   6  -3  -4  121.39    9.50
  -6   3   4  125.99    9.60
   6   3  -4  131.49    9.60
  -6   3   4  127.89   11.00
   5  -3  -4 1105.89   37.00
   5  -3  -4 1055.49   36.50
  -5  -3   4 1044.60   37.90
   5  -3  -4 1024.10   31.60
  -5  -3   4 1010.50   36.20
  -5  -3   4 1100.19   36.50
   5  -3  -4 1039.40   34.80
   5   3  -4 1058.79   37.10
  -5   3   4 1007.70   36.70
  -5   3   4 1105.89   39.00
  -4  -3   4  166.58    9.50
   4  -3  -4  151.28    8.00
  -4  -3   4  161.58    6.60
   4  -3  -4  165.58    9.60
  -4  -3   4  152.48    8.90
  -4  -3   4  142.79    8.80
   4  -3  -4  147.69    8.80
   4  -3  -4  154.98    9.70
  -4  -3   4  156.58   10.10
   4  -3  -4  143.49    8.50
   4   3  -4  147.49    9.70
  -4   3   4  142.69    9.40
  -4   3   4  174.18   10.80
   3  -3  -4 1402.26   45.20
  -3  -3   4 1476.85   44.30
  -3  -3   4 1411.36   42.10
   3  -3  -4 1391.06   42.90
   3  -3  -4 1358.66   45.20
   3  -3  -4 1431.16   46.40
   3  -3  -4 1393.06   44.80
  -3  -3   4 1425.66   46.30
  -3  -3   4 1454.95   45.20
  -3  -3   4 1351.06   44.00
  -3   3   4 1406.26   46.90
   3   3  -4 1492.45   46.80
  -2  -3   4  691.53   20.80
  -2  -3   4  668.63   23.30
   2  -3  -4  637.44   23.60
  -2  -3   4  666.63   21.50
   2  -3  -4  650.83   20.80
  -2  -3   4  681.43   21.90
   2  -3  -4  684.33   24.30
   2  -3  -4  648.04   24.70
   2  -3  -4  648.44   23.20
  -2  -3   4  712.03   22.20
  -2   3   4  651.43   24.50
   1  -3  -4 1256.07   41.30
  -1  -3   4 1294.97   38.60
   1  -3  -4 1273.77   41.10
  -1  -3   4 1362.66   40.00
  -1  -3   4 1287.77   40.90
   1  -3  -4 1335.37   42.50
   1  -3  -4 1289.17   37.90
  -1  -3   4 1338.47   40.90
  -1  -3   4 1319.27   39.60
  -1  -3   4 1204.68   38.50
  -1   3   4 1368.86   42.80
  -1   3   4 1226.38   44.10
  -1   3   4 1402.66   45.40
   0  -3   4  488.95   14.80
   0  -3  -4  491.95   18.60
   0  -3   4  482.05   20.10
   0  -3   4  498.85   17.80
   0  -3   4  501.25   17.90
   0  -3  -4  470.75   16.40
   0  -3  -4  511.85   18.30
   0  -3   4  498.95   14.90
   0  -3   4  503.05   18.50
   0  -3   4  482.25   18.00
   0   3   4  527.55   20.00
   0   3   4  515.25   19.50
   0   3   4  531.55   21.10
  -1  -3  -4 1730.83   53.49
   1  -3   4 1816.62   52.69
   1  -3   4 1507.25   54.59
  -1  -3  -4 1734.13   52.19
   1   3   4 1770.32   55.49
   1   3   4 1696.83   53.69
   2  -3   4    3.60    2.10
   2  -3   4    5.90    1.20
   2  -3   4    3.80    2.90
   2  -3   4    4.70    1.20
   2  -3   4    6.90    2.70
  -2  -3  -4    6.70    2.30
   2   3   4    6.30    3.00
   2   3   4    1.60    2.60
   3  -3   4 1894.11   60.79
   3  -3   4 1935.31   56.49
   3  -3   4 1900.61   57.99
   3  -3   4 1884.91   56.49
   3  -3   4 1908.81   62.09
  -3  -3  -4 1980.50   56.69
   3  -3   4 1922.71   58.49
   3   3   4 1893.31   59.79
   3   3   4 1966.10   61.79
   3   3   4 1881.51   61.79
   4  -3   4  904.01   30.00
   4  -3   4  922.01   35.10
   4  -3   4  924.51   33.60
   4  -3   4  932.41   30.00
   4  -3   4  909.61   29.70
   4  -3   4  910.71   29.50
  -4  -3  -4  910.81   29.60
   4   3   4  946.61   34.50
   4   3   4  943.11   34.20
   5  -3   4 2831.72   88.29
   5  -3   4 2883.21   90.29
  -5  -3  -4 2851.41   83.79
   5  -3   4 2814.42   84.09
   5  -3   4 2762.02   82.79
   5  -3   4 2772.72   83.59
   5  -3   4 2657.63   81.59
   5   3   4 2838.92   88.89
   5   3   4 2837.92   91.19
   5   3   4 2833.82   89.19
   6  -3   4   27.70    2.60
   6  -3   4   37.50    5.60
   6  -3   4   30.00    3.80
   6  -3   4   22.40    6.10
   6  -3   4   22.20    6.10
  -6  -3  -4   32.10    4.90
   6  -3   4   24.90    4.40
   6   3   4   27.70    7.30
   6   3   4   25.80    6.40
   6   3   4   27.60    6.40
  -6   3  -4   16.20    5.40
   7  -3   4  941.01   37.70
   7  -3   4  942.01   39.40
   7  -3   4  944.81   30.00
   7  -3   4  925.21   33.90
  -7  -3  -4  963.80   33.60
   7  -3   4  917.11   33.30
  -7   3  -4  974.70   37.50
   7   3   4  957.60   38.30
   7   3   4  946.01   40.10
   7   3   4  940.81   38.60
   8  -3   4   20.00    3.00
   8  -3   4   15.90    5.20
   8  -3   4   16.20    6.50
  -8  -3  -4   15.10    5.00
   8  -3   4   21.00    7.70
   8   3   4   21.70    7.00
  -8   3  -4   22.60    6.50
   8   3   4    6.40    5.40
   8   3   4    7.70    5.90
  -9  -3  -4  319.77   16.80
   9  -3   4  321.17   18.00
   9  -3   4  338.57   23.00
   9  -3   4  319.27   20.80
   9   3   4  312.07   22.50
   9   3   4  344.87   21.20
  -9   3  -4  301.47   19.30
  10  -3   4    7.70    5.50
  10  -3   4    2.40    6.10
 -10  -3  -4    8.10    5.40
  10  -3   4   18.70    8.40
 -10   3  -4   14.80    6.80
 -10   3  -4   18.60    7.20
  10   3   4    0.10    5.70
  10   3   4    3.10    7.60
  11  -3   4  348.37   23.50
  11  -3   4  363.16   21.40
 -11  -3  -4  352.56   19.90
  11  -3   4  361.76   25.70
 -11   3  -4  325.87   22.20
  11   3   4  343.87   23.50
 -11   3  -4  297.07   21.20
  12  -3   4   28.50    8.10
  12  -3   4   13.20    9.50
  12  -3   4   25.80   10.10
 -12  -3  -4   29.40    7.50
 -12   3  -4   27.10   10.10
 -12   3  -4   16.90    8.00
  12   3   4   17.80    8.60
  13  -3   4  187.88   21.10
 -13  -3  -4  207.48   16.40
  13  -3   4  196.88   24.40
  13  -3   4  196.98   19.20
 -13   3  -4  178.68   19.80
  13   3   4  211.58   23.40
  14  -3   4    8.20    8.00
  14  -3   4   20.70   10.30
  14  -3   4   -4.70   13.50
 -14  -3  -4    1.60    6.90
  14   3   4    0.70    7.50
 -14   3  -4    6.10    7.70
  15  -3   4  159.28   19.40
  15  -3   4  204.78   24.30
 -15  -3  -4  185.78   19.70
 -15   3  -4  164.98   20.60
  15   3   4  177.48   23.00
  15   3   4  179.98   24.70
  16  -3   4   -0.90    8.50
  16  -3   4    6.70    9.10
 -16  -3  -4   -9.30    6.70
  16   3   4   10.60   10.30
 -16   3  -4    3.20    9.50
  16   3   4   11.50   11.10
  17  -3   4  147.69   21.20
 -17  -3  -4  110.69   17.20
  17  -3   4  140.59   22.30
  17   3   4  163.18   25.00
 -17   3  -4  123.59   20.50
  17   3   4  118.89   21.30
 -18  -4   4  207.68   25.50
 -18  -4   4  192.68   21.50
  18   4  -4  199.38   29.20
 -18   4   4  230.68   25.20
 -18   4   4  201.38   24.00
 -17  -4   4    2.80    9.90
  17  -4  -4   40.40   14.20
 -17  -4   4   15.00    9.10
 -17   4   4   34.80   12.90
  17   4  -4   44.70   16.50
 -17   4   4   17.50   10.40
 -16  -4   4  174.68   19.00
  16  -4  -4  144.59   19.80
 -16  -4   4  117.39   18.10
 -16   4   4  121.99   18.20
 -16   4   4  113.49   21.70
  16   4  -4  106.39   20.60
 -15  -4   4   20.60    9.50
  15  -4  -4    2.70    8.50
 -15  -4   4   13.10    8.20
  15   4  -4   12.70   11.20
 -15   4   4   -0.40    8.40
 -14  -4   4  365.26   25.70
  14  -4  -4  392.36   25.70
 -14  -4   4  366.46   22.60
  14   4  -4  379.76   30.70
  14   4  -4  392.66   22.70
 -14   4   4  366.56   25.40
 -13  -4   4   19.40    6.90
  13  -4  -4    6.20    7.30
 -13  -4   4    6.20    6.50
  13   4  -4   13.90    6.60
 -13   4   4   27.90    9.00
 -12  -4   4  996.10   43.70
  12  -4  -4  972.20   42.40
 -12  -4   4 1010.80   40.30
 -12   4   4 1088.19   44.60
  12   4  -4 1038.70   41.10
  11  -4  -4   18.60    6.10
 -11  -4   4   28.70    6.70
 -11  -4   4   19.70    7.70
  11  -4  -4   23.00    7.90
  11   4  -4   19.90    6.80
 -11   4   4    8.90    6.40
  11   4  -4   26.40    9.70
  10  -4  -4 1473.95   51.69
 -10  -4   4 1438.56   54.39
 -10  -4   4 1450.75   50.99
  10  -4  -4 1536.75   54.29
 -10   4   4 1508.55   55.29
  10   4  -4 1433.66   52.69
  10   4  -4 1464.75   61.19
  -9  -4   4   36.10    7.40
   9  -4  -4   55.09    8.60
   9  -4  -4   48.60    5.80
   9  -4  -4   67.79    9.00
  -9   4   4   53.39    9.00
   9   4  -4   48.90    8.20
   9   4  -4   56.69   11.40
  -8  -4   4  595.84   26.30
   8  -4  -4  590.64   26.00
  -8  -4   4  616.44   29.00
   8  -4  -4  601.94   22.30
   8  -4  -4  588.74   25.30
  -8   4   4  562.84   26.50
   8   4  -4  592.84   26.20
   8   4  -4  532.75   33.60
   7  -4  -4   49.99    6.00
  -7  -4   4   38.80    6.60
   7  -4  -4   59.79    7.70
  -7  -4   4   54.99    9.20
   7  -4  -4   43.40    6.90
   7   4  -4   49.50    7.40
  -7   4   4   60.59    9.50
  -7   4   4   48.70    8.20
   6  -4  -4  922.01   34.40
   6  -4  -4  944.81   32.10
   6  -4  -4  952.10   34.20
  -6  -4   4  907.31   33.90
  -6  -4   4  921.51   33.90
  -6  -4   4  901.41   36.10
   6  -4  -4  907.11   27.80
  -6   4   4  962.90   37.50
  -6   4   4  914.81   35.00
   6   4  -4  886.11   34.80
   5  -4  -4   80.29    8.40
  -5  -4   4   97.79   10.20
   5  -4  -4   83.89    7.00
  -5  -4   4   79.59    7.70
  -5  -4   4   64.39    7.00
   5  -4  -4   78.19    8.10
  -5   4   4   80.99    8.90
  -5   4   4   77.49    9.50
   5   4  -4   75.19    8.80
  -4  -4   4 2403.06   69.69
  -4  -4   4 2414.36   74.89
   4  -4  -4 2423.36   76.59
   4  -4  -4 2439.66   75.29
   4  -4  -4 2384.56   74.79
  -4  -4   4 2467.05   74.39
   4  -4  -4 2445.46   72.49
   4  -4  -4 2442.86   74.59
  -4  -4   4 2368.56   77.29
  -4  -4   4 2394.36   74.29
   4   4  -4 2461.85   77.29
  -4   4   4 2535.05   78.59
   3  -4  -4  197.98   10.30
   3  -4  -4  198.38    8.30
  -3  -4   4  183.38    9.60
   3  -4  -4  195.28   12.00
  -3  -4   4  205.48   10.50
   3  -4  -4  198.38   10.80
  -3  -4   4  192.78    9.70
  -3  -4   4  193.08    7.60
   3  -4  -4  206.78   11.20
  -3   4   4  207.38   12.40
   3   4  -4  175.38   11.50
  -2  -4   4 1074.69   33.00
   2  -4  -4 1057.39   37.60
  -2  -4   4 1050.69   33.20
   2  -4  -4 1081.29   36.20
   2  -4  -4 1044.30   36.90
  -2  -4   4 1078.59   33.50
  -2  -4   4 1079.39   35.30
  -2  -4   4 1096.49   34.00
   2  -4  -4 1080.89   35.60
   2  -4  -4 1096.09   31.90
  -2  -4   4 1058.89   33.80
  -2   4   4 1087.99   38.00
  -1  -4   4  540.95   17.80
   1  -4  -4  540.25   21.90
  -1  -4   4  552.34   19.00
  -1  -4   4  545.85   19.10
   1  -4  -4  566.24   20.60
   1  -4  -4  541.95   16.70
   1  -4  -4  519.85   20.60
  -1  -4   4  541.35   17.80
  -1  -4   4  533.55   19.80
  -1   4   4  553.04   24.60
  -1   4   4  546.05   22.40
   0  -4   4 1642.44   54.59
   0  -4  -4 1794.62   56.29
   0  -4  -4 1778.02   55.49
   0  -4   4 1756.02   51.69
   0  -4   4 1848.52   51.79
   0  -4  -4 1829.12   56.09
   0  -4  -4 1824.72   57.69
   0   4   4 1816.82   57.59
   0   4   4 1760.82   58.19
   0   4   4 1835.42   60.29
  -1  -4  -4   -0.50    1.70
   1  -4   4   -5.70    2.50
   1  -4   4    1.90    0.70
   1  -4   4    1.80    0.70
   1   4   4    2.70    3.00
   1   4   4    6.80    3.20
   1   4   4    0.10    3.10
   2  -4   4  772.12   22.80
  -2  -4  -4  770.52   25.70
   2  -4   4  794.02   30.30
   2  -4   4  765.02   22.90
   2  -4   4  733.23   27.50
   2   4   4  759.02   28.40
   2   4   4  741.73   30.30
  -3  -4  -4    7.60    2.50
   3  -4   4   10.80    3.50
   3  -4   4    2.90    3.80
   3  -4   4    3.40    1.60
   3  -4   4    2.10    1.30
   3   4   4    3.80    4.10
   3   4   4    2.50    3.50
   4  -4   4 3034.10   93.79
  -4  -4  -4 3000.20   85.29
   4  -4   4 3021.60   91.99
   4  -4   4 2986.30   87.39
   4  -4   4 2447.46   86.49
   4  -4   4 2966.80   85.79
   4  -4   4 2977.40   88.39
   4  -4   4 2953.50   85.99
   4   4   4 2997.10   93.59
   5  -4   4   12.50    3.20
  -5  -4  -4    8.00    2.70
   5  -4   4    5.90    3.10
   5  -4   4    4.70    4.60
   5  -4   4   11.50    2.90
   5  -4   4    7.50    2.70
   5  -4   4    9.40    2.80
   5  -4   4    7.50    4.30
   5   4   4   12.20    5.50
   5   4   4   16.50    5.30
   6  -4   4 1393.26   50.69
   6  -4   4 1478.25   45.40
   6  -4   4 1407.96   43.20
   6  -4   4 1367.46   45.50
   6  -4   4 1514.35   53.49
   6  -4   4 1410.96   45.30
  -6  -4  -4 1356.36   44.50
   6   4   4 1326.77   50.79
   6   4   4 1399.66   51.99
   7  -4   4  171.58    9.90
   7  -4   4  185.48   11.10
   7  -4   4  188.18   14.30
   7  -4   4  204.08   11.90
  -7  -4  -4  165.68   10.10
   7  -4   4  188.58    7.70
   7  -4   4  206.88   16.60
   7   4   4  183.98   14.90
   7   4   4  195.38   16.20
  -7   4  -4  173.48   13.80
   7   4   4  195.08   15.40
   8  -4   4  230.18   13.80
   8  -4   4  188.18   17.50
  -8  -4  -4  236.18   13.00
   8  -4   4  239.88   17.50
   8  -4   4  241.88   11.30
   8  -4   4  219.78   13.50
   8   4   4  232.48   17.70
   8   4   4  212.78   21.30
  -8   4  -4  222.28   16.10
   8   4   4  248.78   17.50
   9  -4   4   35.60    7.30
  -9  -4  -4   31.00    6.60
   9  -4   4   29.50    8.70
   9  -4   4   37.20    9.50
   9  -4   4   42.20    4.90
   9   4   4   32.10    8.90
   9   4   4   36.60    8.90
  -9   4  -4   44.50    9.20
 -10  -4  -4   98.79   10.80
  10  -4   4  125.89   17.00
  10  -4   4  118.89   12.70
  10  -4   4   80.29   12.80
  10   4   4   99.79   14.60
 -10   4  -4   79.09   12.50
  10   4   4   73.39   12.20
  11  -4   4    9.30    7.90
 -11  -4  -4   19.10    6.90
  11  -4   4   25.70    7.60
  11  -4   4    4.40    8.20
  11   4   4   26.40    9.90
 -11   4  -4   18.30    8.10
  11   4   4   18.30    8.80
 -12  -4  -4  335.27   20.20
  12  -4   4  337.17   27.00
  12  -4   4  406.26   23.30
  12  -4   4  383.16   25.90
  12   4   4  295.47   24.70
  12   4   4  344.87   25.40
 -12   4  -4  372.26   24.60
  13  -4   4   12.60    8.90
 -13  -4  -4   28.80    8.60
  13  -4   4   32.30    9.30
  13  -4   4   23.70   11.20
  13   4   4   10.90    9.20
 -13   4  -4   24.40   10.00
 -13   4  -4   17.90    9.10
  13   4   4   37.00   11.40
  14  -4   4  214.08   24.40
 -14  -4  -4  227.58   18.20
  14  -4   4  268.27   21.30
 -14   4  -4  219.68   22.70
  14   4   4  209.28   25.80
 -14   4  -4  197.68   22.00
  14   4   4  232.38   25.70
  15  -4   4   14.30    9.70
 -15  -4  -4   -3.90    7.10
  15  -4   4    6.00   10.40
 -15   4  -4    6.60   10.70
  15   4   4   -8.40    6.60
  15   4   4   10.00   10.00
  16  -4   4   57.19   15.20
 -16  -4  -4   66.89   13.30
  16  -4   4   73.49   14.80
  16   4   4   73.49   17.30
  16   4   4   50.29   15.80
 -16   4  -4   63.79   15.40
  17  -4   4    1.80    9.50
  17  -4   4   10.90   10.80
 -17   4  -4   10.20   11.10
  17   4   4   10.60   12.40
  17   4   4    6.50   11.70
  18  -5  -4  -18.10    7.80
 -18  -5   4    6.20   10.90
 -18   5   4   10.20   11.20
  18   5  -4    8.80   14.10
 -17  -5   4  237.38   27.00
  17  -5  -4  219.38   24.20
 -17   5   4  213.18   25.10
  17   5  -4  263.57   33.50
 -16  -5   4    4.00    9.40
 -16  -5   4   17.10    8.70
  16  -5  -4    2.30    8.10
  16   5  -4    9.10   10.30
 -16   5   4  -10.40    7.20
 -15  -5   4   93.99   13.30
  15  -5  -4   68.79   14.10
 -15  -5   4   78.99   15.00
  15   5  -4   92.99   19.80
 -15   5   4   72.39   15.40
 -14  -5   4   53.39   11.80
 -14  -5   4   59.39   10.40
  14  -5  -4   33.10    9.70
  14   5  -4   45.80   10.50
  14   5  -4   67.79   16.90
 -14   5   4   38.40   11.30
  13  -5  -4  431.16   26.60
 -13  -5   4  489.25   24.70
 -13  -5   4  413.36   27.10
 -13   5   4  424.66   27.40
  13   5  -4  532.85   27.10
  13   5  -4  489.45   34.40
  12  -5  -4   20.70    7.80
 -12  -5   4   21.50    8.10
  12  -5  -4   34.00    7.70
 -12  -5   4   23.40    7.00
 -12   5   4   23.60    8.70
  12   5  -4   29.40    8.80
  12   5  -4   21.80   10.30
  11  -5  -4 1252.57   46.60
 -11  -5   4 1214.68   49.00
 -11  -5   4 1187.38   44.40
  11  -5  -4 1216.18   48.20
  11   5  -4 1194.28   55.29
 -11   5   4 1254.57   50.49
  11   5  -4 1281.77   48.60
  10  -5  -4  168.88   14.50
  10  -5  -4  166.68   10.10
 -10  -5   4  140.99   14.50
 -10  -5   4  196.68   12.90
  10  -5  -4  197.38   14.40
 -10   5   4  142.59   15.90
  10   5  -4  171.48   19.80
  10   5  -4  150.18   15.40
  -9  -5   4  494.95   24.90
   9  -5  -4  501.55   24.50
   9  -5  -4  510.05   24.30
   9  -5  -4  515.75   20.60
   9   5  -4  489.65   29.50
  -9   5   4  496.25   25.90
   9   5  -4  518.55   25.50
   8  -5  -4    8.00    5.00
   8  -5  -4   18.50    5.60
  -8  -5   4    8.10    5.20
   8  -5  -4   14.90    4.30
   8   5  -4   13.60    8.30
  -8   5   4    8.60    5.70
   8   5  -4    8.80    5.20
  -7  -5   4   54.19    8.00
   7  -5  -4   60.89    8.50
   7  -5  -4   60.99    8.50
   7  -5  -4   57.49    7.20
  -7  -5   4   50.79    9.50
  -7  -5   4   63.59    8.80
  -7   5   4   56.19    9.00
   7   5  -4   63.79    9.20
  -7   5   4   57.39   10.60
   6  -5  -4    3.90    3.40
  -6  -5   4   -0.80    3.80
  -6  -5   4    1.00    3.50
  -6  -5   4    2.80    3.30
   6  -5  -4    8.30    4.90
   6  -5  -4    3.40    3.70
   6   5  -4    5.80    4.60
  -6   5   4    7.40    4.60
  -6   5   4    6.40    5.50
   5  -5  -4  731.23   28.40
  -5  -5   4  746.03   31.30
   5  -5  -4  773.22   28.30
   5  -5  -4  702.73   29.60
  -5  -5   4  736.73   28.10
  -5  -5   4  729.93   28.00
   5   5  -4  720.23   30.60
  -5   5   4  719.43   32.00
   4  -5  -4  122.59    9.20
  -4  -5   4  128.79    8.70
   4  -5  -4  127.79   10.30
  -4  -5   4  113.59    8.50
   4  -5  -4   74.29    8.30
  -4  -5   4  132.79   10.70
  -4  -5   4  122.59    8.70
   4  -5  -4  126.79    9.50
   4  -5  -4  108.29    6.60
   4   5  -4  108.69   11.20
  -4   5   4  125.39   13.00
  -3  -5   4 3931.61  117.89
   3  -5  -4 3953.50  114.99
  -3  -5   4 4021.80  115.79
   3  -5  -4 3924.71  121.89
   3  -5  -4 4030.40  119.79
  -3  -5   4 4105.99  118.89
   3  -5  -4 3942.91  120.79
  -3  -5   4 4036.80  117.99
   3  -5  -4 3899.31  118.79
  -3  -5   4 4009.50  114.69
   3   5  -4 3985.10  122.89
  -3   5   4 4182.88  123.89
  -2  -5   4   12.70    2.80
   2  -5  -4   12.70    4.80
  -2  -5   4    6.40    2.80
   2  -5  -4   10.00    3.70
  -2  -5   4    9.10    2.50
  -2  -5   4   10.10    2.70
  -2  -5   4   13.30    2.80
   2  -5  -4    6.60    3.50
   2  -5  -4    7.00    4.10
  -2   5   4   16.70    5.00
  -1  -5   4 1041.50   40.50
   1  -5  -4 1163.48   38.40
  -1  -5   4 1157.28   37.00
  -1  -5   4 1117.19   34.80
  -1  -5   4 1118.99   34.80
  -1  -5   4 1143.99   35.90
   1  -5  -4 1152.58   40.30
   1  -5  -4 1073.59   37.50
  -1   5   4 1108.09   40.80
  -1   5   4 1120.79   43.90
   0  -5   4    1.70    1.40
   0  -5   4    4.20    1.50
   0  -5  -4   -0.90    2.70
   0  -5  -4    1.80    3.40
   0  -5   4    0.90    3.40
   0   5   4   -0.20    3.60
   0   5   4    0.80    3.70
   0   5   4   -1.10    3.30
   1  -5   4  499.85   15.70
  -1  -5  -4  474.15   20.50
   1  -5   4  498.25   15.80
   1  -5   4  518.95   22.10
   1   5   4  456.25   25.00
   1   5   4  491.85   22.00
   1   5   4  538.45   25.20
   2  -5   4   74.99    8.40
   2  -5   4   60.69    3.50
   2  -5   4   51.59    3.20
  -2  -5  -4   47.60    5.00
  -2  -5  -4   49.70    8.40
   2   5   4   53.19    7.60
   2   5   4   53.09    8.60
   3  -5   4  353.06   19.40
   3  -5   4  322.97   12.00
  -3  -5  -4  337.77   13.60
   3  -5   4  347.47   15.90
   3  -5   4  349.77   16.50
   3  -5   4  328.17   11.90
   3   5   4  369.76   18.00
   3   5   4  315.27   18.90
   4  -5   4  164.68   10.10
   4  -5   4  178.78   13.70
   4  -5   4  182.68    8.20
   4  -5   4  186.58   13.20
   4  -5   4  172.08    8.30
   4  -5   4  163.68   10.80
   4   5   4  191.98   14.60
   5  -5   4 2044.90   69.79
   5  -5   4 2025.10   63.59
   5  -5   4 1977.90   60.29
   5  -5   4 1941.21   60.59
   5  -5   4 1955.80   61.69
   5  -5   4 1958.00   67.29
  -5  -5  -4 2002.90   58.79
   5   5   4 1984.10   69.49
   6  -5   4   38.50    5.50
  -6  -5  -4   39.40    4.60
   6  -5   4   31.20    8.30
   6  -5   4   34.50    4.90
   6  -5   4   39.40    8.30
   6  -5   4   41.60    6.10
   6  -5   4   29.80    4.60
   6   5   4   37.60    8.70
   7  -5   4  842.72   37.70
   7  -5   4  821.22   29.90
   7  -5   4  791.32   29.30
  -7  -5  -4  848.22   28.40
   7  -5   4  822.22   35.70
   7  -5   4  820.92   30.00
   7  -5   4  790.42   27.20
   7   5   4  809.32   37.30
   7   5   4  785.22   35.90
   8  -5   4  102.29    8.40
   8  -5   4   88.89    5.50
   8  -5   4  151.18   17.30
   8  -5   4   88.99   12.60
   8  -5   4   94.59    9.50
  -8  -5  -4  101.69    8.20
  -8   5  -4  100.29   15.40
   8   5   4  113.29   14.90
   8   5   4   92.79   13.40
   9  -5   4  131.49   11.30
   9  -5   4  127.99   17.00
   9  -5   4  130.89    9.10
  -9  -5  -4  133.09    9.80
   9  -5   4  114.49   14.60
  -9   5  -4  128.69   15.20
   9   5   4  132.89   17.40
   9   5   4  110.99   14.80
 -10  -5  -4   -4.30    4.00
  10  -5   4   -3.10    3.90
  10  -5   4    1.70    7.10
  10  -5   4    2.10    3.50
  10  -5   4    2.30    6.30
  10   5   4    4.00    6.50
 -10   5  -4   -3.70    6.60
  10   5   4   -1.90    6.00
  11  -5   4  161.08   19.00
  11  -5   4  176.58   15.00
 -11  -5  -4  182.38   13.50
  11  -5   4  167.08   20.40
 -11   5  -4  161.88   18.80
  11   5   4  143.99   19.40
  11   5   4  178.58   20.90
 -12  -5  -4   45.00    8.80
  12  -5   4   19.30    9.60
  12  -5   4   32.20   11.60
  12  -5   4   31.40    8.70
  12   5   4   44.80   13.30
  12   5   4   33.20   11.10
 -12   5  -4   30.50   10.40
  13  -5   4  347.67   29.70
  13  -5   4  366.06   27.20
 -13  -5  -4  388.96   21.60
  13  -5   4  375.66   23.90
  13   5   4  359.06   28.50
  13   5   4  376.26   29.30
 -13   5  -4  350.96   25.60
  14  -5   4   14.40    9.10
 -14  -5  -4   14.90    7.10
  14  -5   4    9.60    7.60
  14   5   4   12.10   10.40
 -14   5  -4   11.40    9.60
  14   5   4   26.40   11.10
  15  -5   4   82.99   18.30
  15  -5   4   67.09   13.90
  15   5   4   87.19   18.40
 -15   5  -4   85.09   16.50
  15   5   4   94.59   18.80
  16  -5   4   -5.30    7.00
  16  -5   4    2.50    9.80
 -16   5  -4   -0.70   12.70
  16   5   4    1.70   10.50
  16   5   4   11.90   10.50
  17  -5   4   49.30   12.90
  17  -5   4   20.90   13.40
 -17   5  -4   29.80   14.20
  17   5   4   73.69   18.60
  17   5   4   48.50   16.90
 -17  -6   4   -7.30    8.60
  17  -6  -4   23.70   11.80
 -17   6   4    1.90    9.10
  17   6  -4  -17.20    9.70
 -16  -6   4  176.28   22.50
  16  -6  -4  211.08   23.50
  16   6  -4  190.28   27.80
 -16   6   4  205.78   25.30
  15  -6  -4   14.00    9.60
 -15  -6   4   27.70   11.00
 -15   6   4   22.60   11.10
  15   6  -4   17.80   11.70
 -14  -6   4  138.09   17.80
  14  -6  -4  155.38   18.60
 -14  -6   4  142.19   14.80
  14   6  -4  155.98   23.50
  14   6  -4  148.29   17.40
 -14   6   4  138.69   19.10
  13  -6  -4   32.00    8.30
 -13  -6   4   29.40    9.40
  13  -6  -4   23.40    8.60
 -13  -6   4   25.40    7.20
 -13   6   4   38.70   10.80
  13   6  -4   27.80   12.50
  13   6  -4   20.00    8.60
 -12  -6   4  571.24   30.30
  12  -6  -4  549.85   29.40
 -12  -6   4  508.55   24.90
  12  -6  -4  546.55   27.50
  12   6  -4  476.85   34.30
 -12   6   4  602.54   32.50
  12   6  -4  526.35   29.10
 -11  -6   4   10.70    6.80
  11  -6  -4    3.90    6.50
 -11  -6   4    5.40    4.60
  11  -6  -4    3.00    5.30
  11   6  -4    5.00    6.20
 -11   6   4    3.90    6.40
  11   6  -4    0.60    6.90
  10  -6  -4 1024.70   36.30
 -10  -6   4 1029.20   42.30
 -10  -6   4 1010.40   37.30
  10  -6  -4 1062.19   41.70
  10  -6  -4  999.30   41.30
  10   6  -4 1088.29   43.80
 -10   6   4 1011.10   44.00
  10   6  -4  984.80   49.20
  -9  -6   4    8.50    5.60
   9  -6  -4   -0.80    4.60
   9  -6  -4    4.30    3.90
   9  -6  -4   -0.70    4.00
   9   6  -4    4.40    5.90
  -9   6   4   -3.90    5.60
   9   6  -4    3.70    7.60
  -8  -6   4   95.69   11.00
   8  -6  -4   89.59   11.50
  -8  -6   4  101.89   11.90
   8  -6  -4  104.69    9.20
   8  -6  -4   91.09   10.90
   8   6  -4   83.39   17.40
  -8   6   4   93.89   12.70
  -8   6   4  118.19   15.60
   8   6  -4  101.29   12.80
   7  -6  -4   10.80    6.00
   7  -6  -4   27.80    5.90
  -7  -6   4    7.80    5.30
   7  -6  -4   14.90    2.60
  -7  -6   4   14.60    5.10
   7  -6  -4   21.50    6.00
   7   6  -4    9.30    5.90
  -7   6   4   14.40    7.50
  -6  -6   4   45.30    7.60
  -6  -6   4   36.20    8.10
   6  -6  -4   31.40    6.10
   6  -6  -4   34.20    7.60
   6  -6  -4   36.90    6.70
  -6  -6   4   39.40    6.60
  -6   6   4   45.30    9.60
   6   6  -4   25.60    6.90
   5  -6  -4   18.10    5.00
  -5  -6   4   12.10    4.30
  -5  -6   4   17.80    6.40
   5  -6  -4   21.60    5.80
  -5  -6   4   23.20    5.50
   5  -6  -4   14.00    5.60
   5   6  -4   18.40    6.40
  -5   6   4   10.10    6.60
  -4  -6   4 1927.11   60.29
  -4  -6   4 1879.01   60.19
  -4  -6   4 1817.12   59.79
   4  -6  -4 1864.91   63.79
   4  -6  -4 1905.41   62.39
  -4  -6   4 1918.31   56.19
   4  -6  -4 1854.51   61.09
   4  -6  -4 1852.61   56.39
   4   6  -4 1839.62   64.69
  -4   6   4 1863.71   66.19
   3  -6  -4   -3.60    3.10
  -3  -6   4   -1.50    3.00
   3  -6  -4    1.50    1.60
   3  -6  -4    2.00    4.30
   3  -6  -4    0.00    3.90
  -3  -6   4    3.70    1.70
  -3  -6   4    2.50    2.30
  -3  -6   4   -1.10    2.70
  -3  -6   4    2.10    3.10
   3   6  -4    4.30    4.70
  -3   6   4   -0.60    4.30
   2  -6  -4 2849.51   92.19
   2  -6  -4 2873.81   91.29
  -2  -6   4 2865.71   85.39
  -2  -6   4 2928.21   93.39
  -2  -6   4 2962.80   87.49
   2  -6  -4 2894.11   89.09
  -2  -6   4 2829.92   86.19
  -2  -6   4 2792.02   86.19
  -2   6   4 2984.00   93.69
  -2   6   4 2909.41   98.09
  -1  -6   4   49.10    4.90
  -1  -6   4   32.00    5.10
   1  -6  -4   49.80    8.00
  -1  -6   4   59.59    8.60
   1  -6  -4   37.70    6.40
  -1  -6   4   48.30    4.80
  -1   6   4   51.69    8.50
  -1   6   4   46.30   10.00
   0  -6   4 1043.40   39.20
   0  -6   4 1085.69   33.10
   0  -6   4 1039.40   35.30
   0  -6  -4 1076.49   39.90
   0  -6   4 1010.80   39.50
   0  -6   4 1035.50   32.80
   0  -6  -4 1026.00   37.30
   0   6   4 1083.59   42.00
   0   6   4 1017.10   39.50
   0   6   4 1104.99   44.40
   1  -6   4   28.00    6.00
   1  -6   4   34.00    3.30
  -1  -6  -4   20.30    5.20
   1  -6   4   38.10    7.10
   1  -6   4   32.10    3.20
   1   6   4   24.70    6.30
   1   6   4   27.60    7.30
   2  -6   4    6.10    1.80
[truncated: 1,266,002 more chars]
