# Supplementary material for: Crystal structure of [1,3-bis­(2,4,6-tri­methyl­phen­yl)imidazolidin-2-yl­idene]di­chlorido­(2-{[(2-methoxyeth­yl)(meth­yl)amino]­meth­yl}benzyl­idene)ruth­en­ium
Source: Acta Crystallogr E Crystallogr Commun. 2024 Jan 1;80(Pt 1):50–3. doi: 10.1107/S2056989023010381 (PMC10833371; doi:10.1107/S2056989023010381)
Supplement: Supplementary file 2 [file e-80-00050-Isup2.hkl]

#
# h,k,l, Fc-squared, Fo-squared, sigma(Fo-squared), status flag
#
data_I
_shelx_title ' ES-tx2079'
_shelx_refln_list_code          4
_shelx_F_calc_maximum      293.16
_exptl_crystal_F_000      1392.00
_reflns_d_resolution_high  0.7070

loop_
 _space_group_symop_operation_xyz
 'x, y, z'
 '-x+1/2, y+1/2, -z+1/2'
 '-x, -y, -z'
 'x-1/2, -y-1/2, z-1/2'

_cell_length_a    13.6801
_cell_length_b    10.7078
_cell_length_c    22.0350
_cell_angle_alpha  90.000
_cell_angle_beta  102.553
_cell_angle_gamma  90.000

_shelx_F_squared_multiplier     1.000

loop_
 _refln_index_h
 _refln_index_k
 _refln_index_l
 _refln_F_squared_calc
 _refln_F_squared_meas
 _refln_F_squared_sigma
 _refln_observed_status
   4   0   0        424.40        501.68        24.74 o
   6   0   0       2125.02       1920.29        49.39 o
   8   0   0      37106.61      37587.60       567.75 o
  10   0   0       4472.13       4284.37       109.77 o
  12   0   0       1389.71       1603.83       155.70 o
  14   0   0       2925.64       3077.84       208.22 o
  16   0   0       4063.70       4720.36       287.45 o
  18   0   0       1332.99       1197.62       181.50 o
   2   1   0      22110.96      22090.82       263.47 o
   3   1   0        883.28        833.87        14.03 o
   4   1   0         17.63         47.22         6.42 o
   5   1   0       5245.39       4859.35        62.15 o
   6   1   0        379.01        499.00        20.32 o
   7   1   0      22504.20      22197.23       264.94 o
   8   1   0        321.74        396.24        24.41 o
   9   1   0      18831.68      18096.94       239.70 o
  10   1   0        402.01        391.95        27.32 o
  11   1   0       2649.44       2564.74        59.16 o
  12   1   0        162.86        171.38        24.54 o
  13   1   0       3667.60       3681.32       125.60 o
  14   1   0        588.93        557.09       241.34 o
  15   1   0       3128.30       3252.43       299.84 o
  16   1   0          9.78         -3.89        53.72 o
  17   1   0       2113.18       2169.83       155.98 o
  18   1   0          7.53         48.32        60.73 o
   0   2   0        778.98        803.20        18.97 o
   1   2   0       1873.72       1923.76        25.93 o
   2   2   0       8736.28       9418.24        73.82 o
   3   2   0       1626.46       1565.15        18.68 o
   4   2   0      17832.44      17917.42       165.85 o
   5   2   0        154.64        183.14         9.53 o
   6   2   0      10817.25      10435.17       113.92 o
   7   2   0        423.33        339.65        18.00 o
   8   2   0      14499.16      14353.77       174.81 o
   9   2   0        811.95        876.76        37.29 o
  10   2   0       6981.08       6677.43       114.26 o
  11   2   0        561.33        557.99        29.49 o
  12   2   0       2219.45       2173.05        60.54 o
  13   2   0        526.09        484.16        42.81 o
  14   2   0       2202.95       2101.76        94.03 o
  15   2   0         97.89        129.85        39.69 o
  16   2   0       1827.93       1598.22       115.52 o
  17   2   0         16.11         60.92        54.54 o
  18   2   0       1621.73       1600.56       129.08 o
   1   3   0      17982.09      17627.79       135.52 o
   2   3   0      10538.70      10776.87       102.15 o
   3   3   0      23337.58      23585.10       197.95 o
   4   3   0       1951.59       1913.43        28.15 o
   5   3   0      14896.27      14733.99       137.54 o
   6   3   0       2411.06       2424.08        35.96 o
   7   3   0       7507.45       7073.94        84.87 o
   8   3   0        107.56        151.12        16.37 o
   9   3   0       5104.45       5118.92        85.51 o
  10   3   0        953.72        966.21        48.64 o
  11   3   0       2585.22       2708.15        66.13 o
  12   3   0          0.47        -17.25        17.25 o
  13   3   0       2435.88       2630.69        80.21 o
  14   3   0       1150.19       1083.97        65.57 o
  15   3   0       1855.36       1805.67        84.42 o
  16   3   0          8.05          7.02        33.22 o
  17   3   0       1827.02       1716.34       130.19 o
  18   3   0        279.48        291.90        58.25 o
   0   4   0      20301.58      20002.55       226.14 o
   1   4   0       7571.84       7473.45        66.30 o
   2   4   0      29848.72      30354.58       258.93 o
   3   4   0      13728.14      14147.34       122.75 o
   4   4   0      48066.02      49130.96       400.31 o
   5   4   0        452.74        452.29        14.73 o
   6   4   0       9167.52       8769.09        95.77 o
   7   4   0       3149.73       3160.16        45.54 o
   8   4   0       4298.06       4285.36        64.22 o
   9   4   0        402.10        374.05        24.25 o
  10   4   0       4709.62       4750.96        82.02 o
  11   4   0        806.19        604.27        36.92 o
  12   4   0       4499.70       4547.05        93.76 o
  13   4   0        162.04        159.31        31.03 o
  14   4   0       5305.26       5194.03       133.76 o
  15   4   0        246.61        254.31        39.75 o
  16   4   0       1182.56       1221.19        73.75 o
  17   4   0          0.63        -18.02        34.99 o
  18   4   0       1151.31       1216.87       100.82 o
   1   5   0       8612.45       8439.73        79.63 o
   2   5   0       1215.69       1332.82        24.29 o
   3   5   0      16744.70      15959.96       152.75 o
   4   5   0        754.62        834.70        19.37 o
   5   5   0      17422.87      17449.46       156.95 o
   6   5   0       1644.38       1706.26        29.80 o
   7   5   0       8100.88       7793.89        94.63 o
   8   5   0        778.64        768.12        27.73 o
   9   5   0       9077.17       9011.58       115.52 o
  10   5   0         16.10         13.46        15.75 o
  11   5   0       6839.97       6652.02       107.38 o
  12   5   0        935.45        860.87        45.88 o
  13   5   0       5109.41       5300.76       119.63 o
  14   5   0         81.63         91.89        34.15 o
  15   5   0       1046.28        966.47        68.04 o
  16   5   0        102.62        114.50        52.07 o
  17   5   0        914.28        969.91        91.23 o
   0   6   0        164.60        140.93        12.62 o
   1   6   0       1608.56       1760.94        27.56 o
   2   6   0       3363.89       3047.98        41.37 o
   3   6   0         17.43         18.05         7.74 o
   4   6   0      15617.98      14882.40       151.01 o
   5   6   0        549.73        524.58        19.12 o
   6   6   0       9913.23       9474.01       100.62 o
   7   6   0        895.56        839.51        24.16 o
   8   6   0       3607.51       3643.80        65.23 o
   9   6   0       1221.20       1232.90        37.85 o
  10   6   0       6096.56       5980.55        99.06 o
  11   6   0          9.34         -8.94        21.37 o
  12   6   0       5366.15       5545.81       109.68 o
  13   6   0        628.52        623.85        43.53 o
  14   6   0       1982.27       2022.32       119.55 o
  15   6   0          9.79         70.14        42.55 o
  16   6   0        103.71         81.53        48.91 o
  17   6   0        122.15        141.45        54.96 o
   1   7   0       3689.52       3646.39        52.72 o
   2   7   0         47.19         94.15        10.20 o
   3   7   0      19158.16      19117.05       193.70 o
   4   7   0        349.21        343.79        19.38 o
   5   7   0      14625.15      14980.80       174.22 o
   6   7   0       1077.20       1113.75        34.37 o
   7   7   0        369.10        377.08        23.82 o
   8   7   0         14.76         15.12        14.16 o
   9   7   0        216.09        200.69        23.68 o
  10   7   0         64.09         48.25        22.69 o
  11   7   0       6653.51       6748.22       129.36 o
  12   7   0        374.06        339.92        39.59 o
  13   7   0       3185.25       3022.18       120.85 o
  14   7   0          1.52         -0.61        38.53 o
  15   7   0        678.80        725.40        77.96 o
  16   7   0         48.36        124.75        51.87 o
   0   8   0       6184.33       6442.69       108.22 o
   1   8   0        573.64        543.76        21.52 o
   2   8   0      10682.50      10625.32       115.25 o
   3   8   0       1197.05       1257.45        29.19 o
   4   8   0       6873.03       6908.90       110.56 o
   5   8   0        110.50         93.09        18.21 o
   6   8   0       4071.30       4257.12        78.91 o
   7   8   0        192.58        180.83        21.83 o
   8   8   0        992.05        937.99        39.48 o
   9   8   0          3.55         21.62        20.27 o
  10   8   0       4201.10       4084.02       120.95 o
  11   8   0          0.23         19.60        23.12 o
  12   8   0       3034.17       2984.19        93.55 o
  13   8   0         20.87         21.59        33.23 o
  14   8   0       2732.09       2799.61       133.13 o
  15   8   0          0.94         63.16        47.63 o
   1   9   0       4261.50       4149.69        66.24 o
   2   9   0       2571.43       2546.67        51.04 o
   3   9   0       2755.59       2804.41        81.02 o
   4   9   0        474.57        474.46        30.74 o
   5   9   0       7567.96       7329.54       115.08 o
   6   9   0        222.48        272.03        25.89 o
   7   9   0       9206.86       9074.57       130.77 o
   8   9   0          0.15         23.69        19.61 o
   9   9   0       2876.25       2884.80        80.79 o
  10   9   0          2.84         32.04        25.67 o
  11   9   0       1596.12       1727.55        90.82 o
  12   9   0         51.24         20.89        59.31 o
  13   9   0       1554.22       1363.65        83.97 o
  14   9   0         68.05        103.47        49.26 o
  15   9   0       2031.12       2522.53       162.75 o
   0  10   0       4620.05       4710.19       131.95 o
   1  10   0        170.93        119.78        25.00 o
   2  10   0       3462.95       3519.52       100.80 o
   3  10   0        258.96        177.63        29.49 o
   4  10   0       6070.67       5817.93       129.67 o
   5  10   0        479.83        427.44        37.10 o
   6  10   0       6185.92       6200.34       120.10 o
   7  10   0          0.26        -12.05        20.66 o
   8  10   0       5241.15       5057.60       102.69 o
   9  10   0         89.41         68.20        30.27 o
  10  10   0       1052.72       1154.42        75.33 o
  11  10   0         32.59          2.65        35.70 o
  12  10   0        335.27        402.20        93.47 o
  13  10   0         23.11        -22.06        48.91 o
  14  10   0       1573.30       1774.44       118.96 o
   1  11   0       6055.81       6508.97       124.68 o
   2  11   0         19.95         23.84        26.12 o
   3  11   0       4938.78       4771.25       111.35 o
   4  11   0        441.04        379.52        42.60 o
   5  11   0       1546.65       1437.05        65.92 o
   6  11   0        877.83        871.64        54.66 o
   7  11   0       1643.72       1654.90        71.38 o
   8  11   0        163.22        151.01        32.84 o
   9  11   0       1649.80       1709.22        84.20 o
  10  11   0         66.07         32.10        58.64 o
  11  11   0        913.21       1066.67       100.76 o
  12  11   0        135.17         88.46        49.60 o
   0  12   0       4417.98       4575.92       142.45 o
   1  12   0        143.54        172.68        32.97 o
   2  12   0       2575.47       2706.96       108.50 o
   3  12   0          0.02        -24.22        25.37 o
   4  12   0       2420.46       2249.26        84.79 o
   5  12   0         55.15         58.10        32.56 o
   6  12   0        556.56        524.66        64.24 o
   7  12   0          2.19         -3.49        28.79 o
   8  12   0       1273.04       1263.86        83.18 o
   9  12   0         61.73         80.74        41.16 o
  10  12   0       1636.30       1608.78       110.23 o
  11  12   0          6.34         40.60        44.85 o
   1  13   0       2010.73       2162.18        92.63 o
   2  13   0        283.16        333.42        47.02 o
   3  13   0       1883.29       1938.85        96.54 o
   4  13   0        261.58        342.30        45.98 o
   5  13   0        716.43        792.93        67.64 o
   6  13   0        536.69        492.07        61.54 o
   7  13   0       2066.80       2098.70       118.38 o
   8  13   0         60.91        -16.00        40.48 o
   9  13   0       2535.31       2403.20       117.92 o
   0  14   0       4585.91       4792.61       337.94 o
   1  14   0        322.13        411.41        52.96 o
   2  14   0       1418.54       1436.44        86.92 o
   3  14   0          2.05        -26.01        33.38 o
   4  14   0       1343.45       1420.97        84.60 o
   5  14   0          0.33         10.52        39.06 o
   6  14   0       1473.65       1520.52        94.90 o
   7  14   0        214.07        260.80        90.12 o
   1  15   0       2145.19       2149.91       102.53 o
   2  15   0         36.92         28.22        40.92 o
 -17   0   1        881.33        948.86       152.94 o
 -15   0   1        124.86         18.43        58.96 o
 -13   0   1       1386.46       1331.21       147.41 o
 -11   0   1        638.37        699.54        48.58 o
  -9   0   1        761.21        861.77        66.76 o
  -7   0   1       1206.47       1258.76        41.89 o
  -5   0   1      11003.58      11262.00       182.16 o
  -3   0   1         35.83         59.05         7.51 o
   3   0   1       6439.81       6293.76        96.20 o
   5   0   1          1.61         23.00         8.27 o
   7   0   1        844.07        759.97        29.67 o
   9   0   1         59.24         49.24        16.80 o
  11   0   1       2019.23       1825.51        67.48 o
  13   0   1       4630.16       4642.89       187.79 o
  15   0   1        919.31        946.85       108.87 o
  17   0   1        298.49        360.72        81.89 o
 -18   1   1        604.27        615.32        99.02 o
 -17   1   1         12.22         53.62        53.44 o
 -16   1   1          2.59         62.27        68.18 o
 -15   1   1        108.38        117.88        54.82 o
 -14   1   1        608.48        608.10        81.03 o
 -13   1   1         56.60         65.09        30.52 o
 -12   1   1       2087.59       2178.79        64.21 o
 -11   1   1        735.09        788.78        35.75 o
 -10   1   1        957.02        980.39        73.07 o
  -9   1   1         16.63         53.87        12.62 o
  -8   1   1        147.24        111.39        14.45 o
  -7   1   1        963.27        919.49        28.37 o
  -6   1   1        206.57        278.65        15.54 o
  -5   1   1       5298.05       5821.42        70.39 o
  -4   1   1       8445.12       8689.22       130.54 o
  -3   1   1        496.94        542.40        10.04 o
  -2   1   1        766.98        929.05        18.40 o
   1   1   1        526.21        305.46        46.53 o
   2   1   1        654.47        663.45        14.77 o
   3   1   1       4308.25       4485.94        44.04 o
   4   1   1      16694.19      16822.22       155.98 o
   5   1   1         73.39         73.09         9.97 o
   6   1   1       1202.86       1258.92        27.89 o
   7   1   1       1163.27       1236.33        36.73 o
   8   1   1        539.05        619.74        21.96 o
   9   1   1        135.98        175.95        15.77 o
  10   1   1        548.60        513.79        24.66 o
  11   1   1        813.28        813.92        32.17 o
  12   1   1       3041.15       2751.47        83.80 o
  13   1   1          2.44        -18.37        26.03 o
  14   1   1       1747.80       1746.16       104.24 o
  15   1   1        246.02        229.84        44.42 o
  16   1   1        219.25        218.02        49.91 o
  17   1   1         54.61         54.30        46.61 o
  18   1   1        423.47        341.89        64.22 o
 -18   2   1        659.96        539.52        88.48 o
 -17   2   1         30.17        -62.55       104.57 o
 -16   2   1         50.36        199.68        72.59 o
 -15   2   1         31.01         42.98        39.67 o
 -14   2   1        652.11        687.58        60.77 o
 -13   2   1       1714.82       1798.23        78.47 o
 -12   2   1         16.78         33.79        17.80 o
 -11   2   1       2813.34       2825.48        68.18 o
 -10   2   1        916.12        871.97        39.47 o
  -9   2   1        477.51        460.73        31.71 o
  -8   2   1          2.87         19.55        12.52 o
  -7   2   1        118.46        125.12        13.58 o
  -6   2   1        500.42        650.56        23.27 o
  -5   2   1       1041.62       1122.26        23.41 o
  -4   2   1        930.48        943.68        25.76 o
  -3   2   1       2255.61       2401.18        33.07 o
  -2   2   1       2719.23       2803.72        30.11 o
  -1   2   1       4240.47       4405.98        53.04 o
   0   2   1         38.11         39.03         6.62 o
   1   2   1        166.58        164.06         8.23 o
   2   2   1         57.17        105.03         4.75 o
   3   2   1       8225.67       8185.25        69.01 o
   4   2   1        484.20        471.08        12.72 o
   5   2   1        464.94        437.14        12.15 o
   6   2   1        323.85        297.15        15.41 o
   7   2   1       2903.40       2984.02        46.78 o
   8   2   1        380.86        366.97        20.25 o
   9   2   1          8.38          0.22        12.69 o
  10   2   1        434.72        445.30        23.90 o
  11   2   1       1553.02       1626.72        48.55 o
  12   2   1         14.25         44.61        22.66 o
  13   2   1        894.67        937.53        53.94 o
  14   2   1        157.45        131.66        31.83 o
  15   2   1        213.43        299.82        44.92 o
  16   2   1         85.56         44.80        41.60 o
  17   2   1        301.01        207.94        54.27 o
  18   2   1        266.39        214.31        56.47 o
 -18   3   1        454.07        641.46        89.33 o
 -17   3   1        376.75        432.03        62.34 o
 -16   3   1        654.39        608.59        62.86 o
 -15   3   1        107.73         65.50        40.40 o
 -14   3   1        271.48        305.39        41.67 o
 -13   3   1        898.15        814.68        46.58 o
 -12   3   1        964.13        935.82        69.43 o
 -11   3   1          7.83         12.89        21.03 o
 -10   3   1        304.66        297.95        29.44 o
  -9   3   1        240.07        209.31        22.01 o
  -8   3   1       1086.90       1057.42        49.71 o
  -7   3   1        441.12        430.84        20.14 o
  -6   3   1         40.79         56.45         8.74 o
  -5   3   1         24.59         59.02         8.73 o
  -4   3   1        329.85        464.50        13.42 o
  -3   3   1       1513.07       1550.32        23.70 o
  -2   3   1       1413.46       1415.16        20.15 o
  -1   3   1        589.39        634.37        11.35 o
   0   3   1        154.09        178.41         6.22 o
   1   3   1      10380.90      10498.14        80.05 o
   2   3   1       2247.69       2559.69        26.57 o
   3   3   1       1819.32       1767.83        32.01 o
   4   3   1        158.43        177.27         9.89 o
   5   3   1        351.08        320.20        14.21 o
   6   3   1        108.36        151.94        10.07 o
   7   3   1       2369.63       2231.10        42.40 o
   8   3   1        776.86        889.11        33.83 o
   9   3   1         79.58         62.01        15.09 o
  10   3   1        615.03        585.65        33.22 o
  11   3   1        886.70        852.08        42.74 o
  12   3   1       1701.60       1631.18        65.63 o
  13   3   1          0.88         48.18        25.94 o
  14   3   1        755.84        735.28        52.67 o
  15   3   1        328.97        324.71        42.11 o
  16   3   1        689.55        627.71        59.94 o
  17   3   1        229.72        321.59        54.25 o
  18   3   1        570.16        517.37        59.24 o
 -18   4   1        385.11        374.77        57.03 o
 -17   4   1       1458.28       1416.33        87.00 o
 -16   4   1        152.81        189.75        42.37 o
 -15   4   1        512.04        508.69        46.72 o
 -14   4   1         69.75        110.61        34.98 o
 -13   4   1        199.92        231.07        31.72 o
 -12   4   1         55.06         65.75        24.26 o
 -11   4   1        702.13        656.07        40.64 o
 -10   4   1        133.66        125.71        20.87 o
  -9   4   1        841.17        904.61        37.49 o
  -8   4   1        219.74        200.62        19.26 o
  -7   4   1         32.67          8.25         9.76 o
  -6   4   1        290.25        227.90        13.78 o
  -5   4   1         64.85         94.29         9.26 o
  -4   4   1        532.12        627.12        28.32 o
  -3   4   1        543.53        494.38        17.58 o
  -2   4   1         78.59         86.59         5.79 o
  -1   4   1      10035.74      10488.78        97.69 o
   0   4   1        252.39        271.95         8.43 o
   1   4   1       1318.32       1445.17        31.35 o
   2   4   1       1677.61       1619.89        26.59 o
   3   4   1       2196.13       2536.26        31.11 o
   4   4   1         78.80         93.16         9.77 o
   5   4   1          9.74         40.22         7.10 o
   6   4   1       2565.42       2490.37        37.87 o
   7   4   1         13.02         20.06         8.77 o
   8   4   1        186.43        184.94        13.28 o
   9   4   1       1215.33       1131.84        37.34 o
  10   4   1       1016.56       1039.44        37.62 o
  11   4   1       3789.30       3872.63        89.35 o
  12   4   1         52.24        117.55        23.70 o
  13   4   1        742.98        676.82        51.64 o
  14   4   1         64.04        104.19        30.55 o
  15   4   1        755.35        735.97        61.40 o
  16   4   1          4.44        -19.66        29.61 o
  17   4   1       1690.87       1721.80        91.46 o
  18   4   1        234.46        285.61       150.17 o
 -17   5   1         13.42         57.85        55.39 o
 -16   5   1       1765.09       1571.52       171.53 o
 -15   5   1         59.24        116.10        41.37 o
 -14   5   1         21.23         -1.09        27.19 o
 -13   5   1          0.17         12.60        23.97 o
 -12   5   1        712.07        673.09        40.44 o
 -11   5   1         44.69         65.55        21.47 o
 -10   5   1       1744.54       1688.45        59.17 o
  -9   5   1        627.98        766.95        47.25 o
  -8   5   1       2192.07       2226.44        47.06 o
  -7   5   1         59.33         50.05        13.15 o
  -6   5   1         22.94         21.53         8.17 o
  -5   5   1        304.35        341.68        14.66 o
  -4   5   1        891.74        957.38        26.12 o
  -3   5   1        255.93        279.34        11.56 o
  -2   5   1          5.42         13.02         4.77 o
  -1   5   1       3254.18       3169.37        38.67 o
   0   5   1       1057.89       1066.19        17.76 o
   1   5   1        387.32        435.87        12.34 o
   2   5   1       8905.54       9118.58        92.84 o
   3   5   1       1710.21       1704.68        28.30 o
   4   5   1       1776.63       1868.65        33.10 o
   5   5   1          3.29         -8.27        10.07 o
   6   5   1        422.10        432.35        18.50 o
   7   5   1        360.40        350.29        18.75 o
   8   5   1       2210.47       2194.06        43.88 o
   9   5   1        294.08        299.74        19.05 o
  10   5   1       5073.31       4833.79        84.01 o
  11   5   1         12.27        -17.03        17.03 o
  12   5   1        166.08        240.25        29.22 o
  13   5   1         36.84         64.94        30.11 o
  14   5   1        117.65         66.20        34.64 o
  15   5   1        161.15        175.16        39.28 o
  16   5   1       1027.34       1190.71        87.25 o
  17   5   1        172.65        192.74        53.41 o
 -17   6   1        860.10        741.56       122.67 o
 -16   6   1        127.65         94.45        58.52 o
 -15   6   1       2337.96       2388.38       231.33 o
 -14   6   1        172.83        221.35        48.92 o
 -13   6   1         26.68         42.75        26.07 o
 -12   6   1         40.52        120.61        25.41 o
 -11   6   1         28.77         22.49        19.83 o
 -10   6   1          5.71          6.40        18.16 o
  -9   6   1       1214.63       1314.04        47.25 o
  -8   6   1        491.27        503.58        30.24 o
  -7   6   1        868.29        894.33        24.76 o
  -6   6   1        845.03        848.42        24.01 o
  -5   6   1        313.77        342.78        15.01 o
  -4   6   1         20.74         40.96        10.62 o
  -3   6   1       1174.10       1225.80        26.11 o
  -2   6   1       1095.41       1211.68        19.70 o
  -1   6   1        286.35        335.62        11.84 o
   0   6   1        567.66        482.01        15.83 o
   1   6   1        305.77        313.00        13.69 o
   2   6   1        156.47        190.43        11.20 o
   3   6   1        190.07        247.35        12.63 o
   4   6   1        381.93        323.81        17.98 o
   5   6   1        387.67        330.70        14.41 o
   6   6   1        229.37        213.79        14.47 o
   7   6   1       2497.01       2587.41        42.00 o
   8   6   1        155.13        156.05        17.43 o
   9   6   1       3905.03       3839.39        65.16 o
  10   6   1          1.88        -16.46        16.46 o
  11   6   1        256.64        249.44        25.84 o
  12   6   1         12.26          2.11        23.20 o
  13   6   1         99.19         97.58        41.76 o
  14   6   1          6.21          2.97        39.76 o
  15   6   1       1354.15       1445.46        99.77 o
  16   6   1          2.40        -22.64        42.55 o
  17   6   1       1750.17       1660.78       114.01 o
 -16   7   1       2732.02       2972.93       162.79 o
 -15   7   1        215.45        230.69        62.47 o
 -14   7   1        905.33        869.07        75.40 o
 -13   7   1         44.45         86.42        35.18 o
 -12   7   1         53.76         48.25        30.09 o
 -11   7   1        143.07        160.91        31.06 o
 -10   7   1        554.18        441.54        37.63 o
  -9   7   1        244.62        234.37        23.01 o
  -8   7   1        366.11        373.23        23.16 o
  -7   7   1        446.55        420.41        22.68 o
  -6   7   1        901.41        926.70        31.72 o
  -5   7   1        209.77        244.16        27.08 o
  -4   7   1          1.90         50.63        13.97 o
  -3   7   1       1223.06       1205.58        29.63 o
  -2   7   1        402.99        468.82        17.55 o
  -1   7   1         27.77         28.36         7.33 o
   0   7   1          7.86         30.56         8.02 o
   1   7   1        980.63        878.53        23.79 o
   2   7   1       1772.65       1823.51        45.04 o
   3   7   1         24.74         55.06        10.47 o
   4   7   1        727.42        787.75        28.48 o
   5   7   1        170.22        184.50        17.72 o
   6   7   1         49.42         45.91        13.45 o
   7   7   1       1273.61       1251.46        34.11 o
   8   7   1        943.83        896.73        32.58 o
   9   7   1        560.19        587.71        32.67 o
  10   7   1        320.96        308.83        29.88 o
  11   7   1         23.68         20.10        22.88 o
  12   7   1         44.69          0.03        28.87 o
  13   7   1        112.50        164.29        45.21 o
  14   7   1       1395.93       1556.14       103.12 o
  15   7   1         56.40        143.36        51.15 o
  16   7   1       1090.57       1211.28       101.47 o
 -16   8   1         89.23         67.38        59.69 o
 -15   8   1       2133.23       2239.27       146.56 o
 -14   8   1        290.66        249.36        54.73 o
 -13   8   1        152.38        171.98        41.19 o
 -12   8   1         86.98        131.43        39.37 o
 -11   8   1          0.37         -4.28        23.23 o
 -10   8   1         19.24         13.05        27.45 o
  -9   8   1         93.85        124.44        23.43 o
  -8   8   1        668.24        641.15        38.16 o
  -7   8   1       2751.07       2810.78        64.27 o
  -6   8   1         92.99         85.50        20.61 o
  -5   8   1       2006.62       1907.94        75.81 o
  -4   8   1       1089.86       1102.79        40.96 o
  -3   8   1        692.69        679.70        20.45 o
  -2   8   1        470.99        512.21        15.79 o
  -1   8   1        639.99        586.77        17.02 o
   0   8   1       1030.35       1006.82        29.73 o
   1   8   1          2.07         -7.41         9.11 o
   2   8   1          1.89          1.16        13.80 o
   3   8   1         15.76         20.98        10.65 o
   4   8   1         70.80         71.20        16.22 o
   5   8   1        191.67        176.62        28.90 o
   6   8   1        553.61        551.81        29.90 o
   7   8   1        604.60        689.98        34.27 o
   8   8   1       1392.21       1419.10        48.24 o
   9   8   1        763.92        922.61        68.05 o
  10   8   1         78.41         90.79        25.82 o
  11   8   1         32.35         46.92        27.05 o
  12   8   1        125.66         72.49        33.87 o
  13   8   1        189.09         84.68        41.69 o
  14   8   1          5.07          1.11        41.83 o
  15   8   1        881.22        849.66        86.47 o
 -15   9   1         17.56         48.07        51.41 o
 -14   9   1        582.36        683.54        82.46 o
 -13   9   1         43.73         99.33        36.73 o
 -12   9   1        411.72        440.95        47.93 o
 -11   9   1         53.87         41.78        28.98 o
 -10   9   1         24.47        -17.45        23.38 o
  -9   9   1         77.63         86.55        26.06 o
  -8   9   1        553.11        528.82        35.79 o
  -7   9   1        618.35        668.58        38.46 o
  -6   9   1       1432.56       1442.82        52.46 o
  -5   9   1        717.52        746.49        38.71 o
  -4   9   1         17.07        -15.43        15.50 o
  -3   9   1        113.27        109.00        15.34 o
  -2   9   1        169.10        150.34        14.71 o
  -1   9   1         31.71         16.11        16.24 o
   0   9   1        562.56        522.62        29.01 o
   1   9   1         34.60         55.79        16.21 o
   2   9   1         26.55         41.08        12.32 o
   3   9   1        135.35        150.18        19.38 o
   4   9   1        738.09        752.96        53.82 o
   5   9   1         11.72         35.97        17.86 o
   6   9   1       2406.20       2367.14        61.83 o
   7   9   1         58.09         77.30        20.52 o
   8   9   1       1336.70       1344.38        49.41 o
   9   9   1          3.50          8.93        20.96 o
  10   9   1         66.36         19.01        27.34 o
  11   9   1        110.30          8.98        34.40 o
  12   9   1        109.17        100.20        47.07 o
  13   9   1         76.43         83.35        44.05 o
  14   9   1       1266.44       1156.15        92.84 o
  15   9   1        299.61        407.22       166.76 o
 -14  10   1         87.35         90.10        53.41 o
 -13  10   1        755.26        851.88        77.90 o
 -12  10   1        168.75        118.74        46.20 o
 -11  10   1        576.69        799.43        89.28 o
 -10  10   1          0.01        -27.16        27.16 o
  -9  10   1         14.16         49.44        28.16 o
  -8  10   1        180.49        272.08        32.72 o
  -7  10   1          3.73        117.06        26.83 o
  -6  10   1          3.89         44.26        25.48 o
  -5  10   1         44.72        106.54        26.84 o
  -4  10   1       1196.97       1202.64        66.47 o
  -3  10   1        500.00        458.17        42.23 o
  -2  10   1         17.23         -7.02        20.24 o
  -1  10   1        577.49        519.29        37.38 o
   0  10   1        147.73        143.85        25.39 o
   1  10   1          5.06        -19.70        19.70 o
   2  10   1         61.04         51.86        23.61 o
   3  10   1          8.54        -20.45        20.45 o
   4  10   1        965.67        992.81        56.19 o
   5  10   1       1115.83       1056.26        55.72 o
   6  10   1        812.28        845.56        50.10 o
   7  10   1        775.27        846.76        49.66 o
   8  10   1         23.86         31.29        29.23 o
   9  10   1        528.06        584.16        51.66 o
  10  10   1        174.86         96.57        39.75 o
  11  10   1        503.17        616.77        72.73 o
  12  10   1        105.49         86.69        50.08 o
  13  10   1        771.75        714.24        85.36 o
  14  10   1        200.58        255.20       150.17 o
 -13  11   1        657.09        598.04        97.66 o
 -12  11   1        576.36        522.32        68.83 o
 -11  11   1        122.07        151.68        43.10 o
 -10  11   1         72.80         62.87        33.94 o
  -9  11   1        231.42        228.86        37.15 o
  -8  11   1          0.11         -7.04        25.95 o
  -7  11   1        104.20        125.28        30.67 o
  -6  11   1       1012.01        948.66        54.13 o
  -5  11   1        277.26        280.11        34.19 o
  -4  11   1         41.55         22.50        28.24 o
  -3  11   1        485.18        469.83        42.05 o
  -2  11   1          1.26        -25.31        25.31 o
  -1  11   1          0.32         38.58        24.45 o
   0  11   1        393.57        406.20        37.06 o
   1  11   1        281.73        300.57        34.68 o
   2  11   1        172.75        146.41        30.98 o
   3  11   1        511.04        522.32        46.74 o
   4  11   1        349.35        311.19        37.36 o
   5  11   1       1150.64       1180.14        60.25 o
   6  11   1        365.63        339.79        39.77 o
   7  11   1         20.36          2.30        25.91 o
   8  11   1        190.85        165.83        38.11 o
   9  11   1        602.96        723.41        61.29 o
  10  11   1         95.33         73.52        40.41 o
  11  11   1         73.56         86.06        43.05 o
  12  11   1        176.68        213.00        57.73 o
 -11  12   1        119.58        182.17        50.03 o
 -10  12   1          2.10          0.72        38.99 o
  -9  12   1         65.29         45.85        42.25 o
  -8  12   1        270.77        262.08        49.51 o
  -7  12   1        556.06        483.81        66.34 o
  -6  12   1         16.07          4.67        29.93 o
  -5  12   1        447.01        479.49        50.25 o
  -4  12   1       1024.26       1063.08        61.84 o
  -3  12   1        116.52         93.82        32.78 o
  -2  12   1        428.88        472.49        42.30 o
  -1  12   1         47.58         11.46        26.67 o
   0  12   1         15.38         22.83        26.05 o
   1  12   1         19.21         15.67        25.16 o
   2  12   1          5.64         52.75        27.83 o
   3  12   1        111.49        109.58        32.72 o
   4  12   1        299.38        320.15        41.83 o
   5  12   1        580.75        545.52        50.73 o
   6  12   1         39.72         54.10        32.91 o
   7  12   1        231.50        248.58        38.62 o
   8  12   1        431.17        485.98        90.13 o
   9  12   1         53.08         56.15        41.56 o
  10  12   1          7.48         53.71        43.86 o
  11  12   1          1.94        -39.37        39.37 o
  -9  13   1         30.81         40.02        43.10 o
  -8  13   1          3.07         24.86        41.12 o
  -7  13   1         83.54        108.36        40.01 o
  -6  13   1          0.30         28.69        36.37 o
  -5  13   1         71.06        124.96        41.69 o
  -4  13   1          0.99         45.16        36.82 o
  -3  13   1        691.94        683.39        57.69 o
  -2  13   1        849.46        710.50        59.76 o
  -1  13   1         24.34         81.67        34.82 o
   0  13   1         29.64         63.50        35.46 o
   1  13   1        248.99        235.37        42.97 o
   2  13   1         16.33        -19.68        39.58 o
   3  13   1         42.44         73.99        35.86 o
   4  13   1        814.55        887.25        77.01 o
   5  13   1         41.18         86.95        38.58 o
   6  13   1          4.15        -33.48        33.48 o
   7  13   1          2.55         -6.69        34.83 o
   8  13   1         58.81        -31.59        36.05 o
   9  13   1          2.62         45.99        59.42 o
  -7  14   1        165.89        184.07        51.28 o
  -6  14   1         56.30        119.73        45.61 o
  -5  14   1        253.30        316.85        54.09 o
  -4  14   1         59.64        114.73        43.62 o
  -3  14   1          7.08         38.42        43.51 o
  -2  14   1        116.03        170.38        43.34 o
  -1  14   1         55.19         -8.13        36.20 o
   0  14   1          8.42         89.70        40.48 o
   1  14   1        300.97        334.80        51.16 o
   2  14   1         18.59         44.88        36.75 o
   3  14   1        227.92        274.94        47.61 o
   4  14   1        122.40        181.55        60.72 o
   5  14   1          3.09        -58.47        58.47 o
   6  14   1        100.14         31.61        47.38 o
   7  14   1          2.03        -68.18       115.16 o
  -2  15   1        485.47        638.53        98.37 o
  -1  15   1         52.99        131.46        44.77 o
   0  15   1        229.25        218.99        48.35 o
   1  15   1        119.53        203.21        46.18 o
   2  15   1        211.02        502.95       207.30 o
 -18   0   2        541.87        625.48       130.83 o
 -16   0   2       4668.54       4498.33       274.55 o
 -14   0   2       5257.88       5194.75       278.24 o
 -12   0   2       1352.62       1424.10        66.33 o
 -10   0   2       5330.48       5158.28       164.22 o
  -8   0   2      21744.47      21701.65       343.58 o
  -6   0   2      17326.95      16744.03       304.81 o
  -4   0   2       4227.96       4669.42        75.04 o
  -2   0   2      71192.18      72566.77       920.96 o
   2   0   2      23512.51      24376.80       496.96 o
   4   0   2       6135.70       6595.74        92.46 o
   6   0   2       1439.53       1175.75        34.64 o
   8   0   2       5909.07       4772.45       144.27 o
  10   0   2       8089.57       7886.83       192.10 o
  12   0   2       2720.26       2673.03       132.59 o
  14   0   2        658.41        601.89       172.24 o
  16   0   2       3323.29       3376.89       181.55 o
  18   0   2        933.31        840.88       114.64 o
 -19   1   2        672.11        743.35       106.69 o
 -18   1   2         26.73         94.97        65.18 o
 -17   1   2       2475.56       2723.68       156.35 o
 -16   1   2          3.94        -41.33        41.33 o
 -15   1   2       5081.33       5145.89       142.92 o
 -14   1   2        152.31        170.75        45.48 o
 -13   1   2       3551.32       3500.24        90.57 o
 -12   1   2        765.95        754.02        37.85 o
 -11   1   2       2386.64       2471.21        60.32 o
 -10   1   2       3250.07       3288.74        66.03 o
  -9   1   2       7678.75       7515.31        98.09 o
  -8   1   2       2120.27       2323.74        46.43 o
  -7   1   2      26769.93      25948.84       283.89 o
  -6   1   2         43.38         46.66        10.32 o
  -5   1   2      12682.63      12683.00       144.98 o
  -4   1   2       7299.21       7702.31        86.17 o
  -3   1   2      10959.93      10494.65        83.89 o
  -2   1   2      26849.74      27181.28       322.23 o
   0   1   2       1343.55        935.45        43.65 o
   1   1   2      24525.20      24330.90       223.02 o
   2   1   2       2194.73       2408.52        47.01 o
   3   1   2      29406.30      29612.22       231.10 o
   4   1   2        254.20        302.72         9.73 o
   5   1   2       2587.21       2493.95        37.06 o
   6   1   2       5614.11       5492.00        72.12 o
   7   1   2       7386.19       7071.48        84.38 o
   8   1   2        134.73         98.72        13.18 o
   9   1   2      11823.85      11358.13       141.38 o
  10   1   2        725.01        657.65        29.13 o
  11   1   2       6182.36       6340.49       132.61 o
  12   1   2         81.94         88.87        31.64 o
  13   1   2       1083.50       1073.07        70.89 o
  14   1   2         34.19         26.56        46.19 o
  15   1   2       1909.25       1919.20       104.28 o
  16   1   2         10.89         -8.58        38.90 o
  17   1   2       1430.29       1297.59        95.15 o
  18   1   2         21.64          0.80        42.69 o
 -18   2   2       2051.18       1980.22       153.03 o
 -17   2   2         36.52        216.31        63.28 o
 -16   2   2       3808.72       3775.52       144.44 o
 -15   2   2        274.62        163.98        41.65 o
 -14   2   2       2642.53       2915.77       101.84 o
 -13   2   2       1342.68       1145.40        84.76 o
 -12   2   2       1999.91       2081.36        60.58 o
 -11   2   2        300.64        289.41        30.22 o
 -10   2   2       9671.01       9536.75       163.24 o
  -9   2   2       3003.18       3015.38        72.04 o
  -8   2   2      14199.52      13476.29       177.73 o
  -7   2   2        199.75        189.20        17.37 o
  -6   2   2      27957.65      27467.61       318.18 o
  -5   2   2      10544.84      10930.36       120.33 o
  -4   2   2       7249.10       7288.50        72.60 o
  -3   2   2       5219.37       5295.43        51.95 o
  -2   2   2      40823.80      41633.97       320.90 o
  -1   2   2      24453.48      25411.16       408.45 o
   0   2   2       2008.25       1891.07        31.08 o
   1   2   2       5023.44       5016.19        44.79 o
   2   2   2      79017.20      80258.95       499.14 o
   3   2   2      15439.42      15366.25       121.87 o
   4   2   2      17181.04      17065.10       151.07 o
   5   2   2        104.72        109.50         9.26 o
   6   2   2      26563.20      27721.98       267.44 o
   7   2   2       1284.54       1280.18        30.78 o
   8   2   2      13605.24      13468.71       157.96 o
   9   2   2        140.99        160.23        17.92 o
  10   2   2      10936.22      10774.69       139.88 o
  11   2   2        447.46        488.33        31.28 o
  12   2   2       5494.38       5318.21       112.57 o
  13   2   2         63.17         52.06        26.21 o
  14   2   2        854.35        914.05        63.71 o
  15   2   2         98.11         44.68        35.31 o
  16   2   2       2176.14       2211.95       100.30 o
  17   2   2          2.92          9.85        37.17 o
  18   2   2       1199.58       1214.54        91.59 o
 -18   3   2          4.78         26.73        48.45 o
 -17   3   2       2036.27       2099.49       139.83 o
 -16   3   2        112.83        147.35        51.37 o
 -15   3   2       1996.93       1839.19        87.13 o
 -14   3   2        831.76        839.79        57.88 o
 -13   3   2       1132.71       1041.02        46.37 o
 -12   3   2        736.21        623.61        41.40 o
 -11   3   2       5608.55       5585.54       116.27 o
 -10   3   2        381.94        377.55        31.88 o
  -9   3   2      13335.57      12949.33       184.91 o
  -8   3   2        696.01        694.31        29.46 o
  -7   3   2      16292.94      16327.38       189.66 o
  -6   3   2       4600.30       4948.17        68.75 o
  -5   3   2      18029.23      18506.91       185.41 o
  -4   3   2         61.76         60.15         7.63 o
  -3   3   2      18066.60      18197.93       168.28 o
  -2   3   2       8181.85       8882.30        82.43 o
  -1   3   2      35178.46      35065.47       263.08 o
   0   3   2      35294.56      36639.04       275.44 o
   1   3   2       5909.81       5668.86        49.66 o
   2   3   2      36559.77      37750.31       283.31 o
   3   3   2      27465.21      27117.64       223.60 o
   4   3   2       6014.82       6171.11        63.32 o
   5   3   2       8223.04       7952.92        81.05 o
   6   3   2        789.50        774.09        18.54 o
   7   3   2      11668.51      11549.96       117.96 o
   8   3   2       1348.79       1363.02        34.32 o
   9   3   2       3011.42       3080.91        62.18 o
  10   3   2        721.48        650.55        42.71 o
  11   3   2       6249.36       6168.33       107.22 o
  12   3   2        314.77        283.63        34.24 o
  13   3   2       3000.20       3026.91        86.19 o
  14   3   2        126.17         78.79        30.73 o
  15   3   2       1931.07       2204.93        97.94 o
  16   3   2         38.57         63.99        38.03 o
  17   3   2       1476.38       1512.46       100.59 o
  18   3   2        160.74        198.15        46.71 o
 -18   4   2       1241.53       1137.04        83.25 o
 -17   4   2         39.07         80.81        37.83 o
 -16   4   2       2041.59       2101.42        88.51 o
 -15   4   2         87.98         69.35        34.26 o
 -14   4   2       2275.05       2419.07       151.44 o
 -13   4   2         25.96         22.36        23.92 o
 -12   4   2       7405.51       7508.97       138.67 o
 -11   4   2          4.84         25.44        17.67 o
 -10   4   2       4821.41       4898.32        89.84 o
  -9   4   2       2000.48       2014.51        51.53 o
  -8   4   2       2958.07       2827.76        52.67 o
  -7   4   2        661.07        639.76        41.57 o
  -6   4   2       7550.19       7923.54        94.90 o
  -5   4   2       3031.02       3016.95        41.06 o
  -4   4   2      20103.06      19536.11       184.36 o
  -3   4   2        479.27        502.53        16.56 o
  -2   4   2      15139.32      14303.72       127.85 o
  -1   4   2       5921.99       6070.21        66.66 o
   0   4   2       2248.92       2107.34        27.08 o
   1   4   2       5088.01       5288.79        54.10 o
   2   4   2      34862.39      35544.94       290.17 o
   3   4   2       7749.87       7652.74        74.11 o
   4   4   2      13596.65      13323.94       129.43 o
   5   4   2        905.12       1015.00        20.77 o
   6   4   2       7828.43       7513.86        81.60 o
   7   4   2       6416.21       6582.47        75.02 o
   8   4   2       1749.74       1690.85        38.38 o
   9   4   2         29.27          8.79        12.47 o
  10   4   2       1280.86       1360.52        39.41 o
  11   4   2        768.80        808.00        61.31 o
  12   4   2       4199.37       4153.67       101.12 o
  13   4   2         83.84         51.43        29.14 o
  14   4   2       2074.61       1993.22        76.85 o
  15   4   2          4.92         11.68        28.63 o
  16   4   2        797.75        768.05        55.98 o
  17   4   2         69.86         79.90        39.52 o
 -18   5   2          3.42        -15.79        66.24 o
 -17   5   2       1368.87       1723.12       131.31 o
 -16   5   2         18.64          4.35        37.67 o
 -15   5   2       2162.49       2123.08        93.73 o
 -14   5   2         79.38         73.34        32.86 o
 -13   5   2       4453.87       4687.36       107.64 o
 -12   5   2         23.74         34.49        20.82 o
 -11   5   2      11214.31      11179.86       165.53 o
 -10   5   2        887.68        898.61        41.09 o
  -9   5   2       6471.90       6612.19        97.92 o
  -8   5   2        721.97        726.48        29.56 o
  -7   5   2       2467.95       2402.64        46.42 o
  -6   5   2       1233.64       1354.52        33.48 o
  -5   5   2       7085.87       6652.07        78.66 o
  -4   5   2         90.67         84.76         9.76 o
  -3   5   2      12896.20      12512.52       123.20 o
  -2   5   2         58.78        101.22         6.60 o
  -1   5   2       4357.79       4148.09        47.41 o
   0   5   2        123.86        177.78        10.08 o
   1   5   2       7950.42       7796.95        78.57 o
   2   5   2       6517.65       6173.07        67.77 o
   3   5   2      12385.06      11969.12       125.52 o
   4   5   2        831.77       1010.07        23.75 o
   5   5   2      15648.36      14770.88       140.70 o
   6   5   2        157.44        194.98        12.72 o
   7   5   2      10366.63      10086.31       111.23 o
   8   5   2        838.36        828.54        26.39 o
   9   5   2       3030.93       3040.13        57.40 o
  10   5   2        257.55        231.90        21.34 o
  11   5   2       2683.98       2696.35        60.01 o
  12   5   2        639.98        690.97        53.16 o
  13   5   2       4011.87       4024.67       104.49 o
  14   5   2        218.76        192.22        40.24 o
  15   5   2        526.51        577.69        62.84 o
  16   5   2         71.57         76.03        43.00 o
  17   5   2        259.05        197.35        51.60 o
 -17   6   2          0.82        -38.84        52.71 o
 -16   6   2       1012.00       1071.84        90.05 o
 -15   6   2         22.28        -37.46        37.46 o
 -14   6   2       1088.10       1075.31        81.55 o
 -13   6   2         95.63        108.78        28.74 o
 -12   6   2       9503.56       9221.79       148.93 o
 -11   6   2        146.53        102.53        23.15 o
 -10   6   2       6986.75       7234.81       109.11 o
  -9   6   2        332.80        370.08        24.87 o
  -8   6   2       7555.72       7534.13       120.55 o
  -7   6   2          1.83         16.69         9.84 o
  -6   6   2       4911.47       4797.84        67.27 o
  -5   6   2        416.05        443.26        22.01 o
  -4   6   2      19064.46      18958.26       202.54 o
  -3   6   2        382.03        381.09        15.09 o
  -2   6   2      27604.72      27573.97       223.84 o
  -1   6   2        207.30        277.94        11.59 o
   0   6   2       4313.30       4152.09        54.99 o
   1   6   2         56.72         77.25         7.93 o
   2   6   2       2031.44       1875.85        34.30 o
   3   6   2        686.14        681.38        20.44 o
   4   6   2      13555.42      12789.54       146.84 o
   5   6   2        756.64        767.64        27.24 o
   6   6   2      15675.20      15355.68       157.06 o
   7   6   2        262.00        281.63        15.84 o
   8   6   2       4424.98       4352.14        69.14 o
   9   6   2        147.80        153.48        16.28 o
  10   6   2       3068.41       2982.97        60.08 o
  11   6   2        123.51         78.46        18.72 o
  12   6   2       4253.94       4178.07        89.65 o
  13   6   2        108.37         76.40        35.52 o
  14   6   2       1653.66       1695.58        92.67 o
  15   6   2         30.08         30.81        40.07 o
  16   6   2        541.86        487.87        63.33 o
 -16   7   2         18.74         57.06        55.34 o
 -15   7   2       1627.18       1579.93       101.78 o
 -14   7   2         73.22         27.62        31.56 o
 -13   7   2       3579.21       3533.48       121.03 o
 -12   7   2        202.74        243.00        34.11 o
 -11   7   2       6877.77       6983.41       138.14 o
 -10   7   2        339.49        342.01        34.34 o
  -9   7   2       1927.71       1946.84        51.34 o
  -8   7   2        347.24        326.56        27.72 o
  -7   7   2        896.01        949.07        32.85 o
  -6   7   2          3.75         20.41        11.40 o
  -5   7   2       8928.76       8738.09       139.71 o
  -4   7   2        155.67        179.00        16.84 o
  -3   7   2      23687.62      23407.12       207.44 o
  -2   7   2         27.09         38.25         7.05 o
  -1   7   2       9872.36       9802.84       100.50 o
   0   7   2        549.84        608.79        23.07 o
   1   7   2       3899.35       3798.73        62.22 o
   2   7   2        754.80        652.30        21.78 o
   3   7   2       7907.84       8008.49       102.99 o
   4   7   2        109.03        161.74        17.94 o
   5   7   2      14484.14      14423.27       167.67 o
   6   7   2       1023.04       1042.18        36.37 o
   7   7   2       4308.77       4416.13        69.05 o
   8   7   2        128.44        118.11        18.31 o
   9   7   2       1874.40       1889.27        61.13 o
  10   7   2        173.12        171.33        27.83 o
  11   7   2       3447.23       3451.64        96.45 o
  12   7   2          6.42        -21.36        25.88 o
  13   7   2       2530.51       2485.70       114.86 o
  14   7   2         46.52         33.87        43.16 o
  15   7   2       1531.30       1621.58       107.60 o
  16   7   2          1.79         34.23        45.18 o
 -16   8   2       1364.94       1295.83       116.98 o
 -15   8   2          0.30          2.58        41.24 o
 -14   8   2       2456.87       2429.75       115.83 o
 -13   8   2        111.43        190.24        41.93 o
 -12   8   2       4160.15       4291.09       121.69 o
 -11   8   2          0.41        -22.96        22.96 o
 -10   8   2       1515.94       1420.40        70.74 o
  -9   8   2         38.45         10.83        20.21 o
  -8   8   2       2333.57       2404.24        66.26 o
  -7   8   2         70.32         65.88        18.83 o
  -6   8   2       4287.06       4275.02        80.22 o
  -5   8   2          6.80         -4.10        16.18 o
  -4   8   2       5145.15       5091.29       106.31 o
  -3   8   2       1742.11       1667.78        31.92 o
  -2   8   2       9119.07       8949.46        91.01 o
  -1   8   2        847.27        789.43        22.44 o
   0   8   2       4840.78       4689.61        79.16 o
   1   8   2        456.62        458.86        24.00 o
   2   8   2       5874.66       5608.19       103.44 o
   3   8   2       1292.80       1261.74        34.35 o
   4   8   2       6955.24       6737.81        98.36 o
   5   8   2          4.35         10.23        14.33 o
   6   8   2       5705.86       5647.95        89.24 o
   7   8   2        475.34        430.93        28.62 o
   8   8   2       2565.21       2446.74        60.92 o
   9   8   2          0.50        -22.62        22.62 o
  10   8   2       2321.81       2309.56        79.37 o
  11   8   2         75.80         30.97        38.96 o
  12   8   2       1292.04       1201.65       120.20 o
  13   8   2         31.93          7.07        38.63 o
  14   8   2       1867.86       1956.03       139.75 o
  15   8   2         82.69         54.92        50.42 o
 -15   9   2       2614.76       2741.73       155.66 o
 -14   9   2        122.59        134.39        43.13 o
 -13   9   2       2903.34       2915.67       109.81 o
 -12   9   2         52.76         85.79        35.13 o
 -11   9   2       1243.45       1268.28        78.61 o
 -10   9   2        268.76        329.49        37.68 o
  -9   9   2       2042.06       2170.45        64.30 o
  -8   9   2         25.01         66.43        22.08 o
  -7   9   2       7166.91       7197.48       151.03 o
  -6   9   2        558.85        552.88        34.81 o
  -5   9   2       6416.50       6264.95       109.63 o
  -4   9   2         14.10         25.93        17.22 o
  -3   9   2       3466.95       3460.49        78.79 o
  -2   9   2       1471.42       1390.69        44.41 o
  -1   9   2       3957.90       3921.85        73.20 o
   0   9   2        186.61        173.39        20.34 o
   1   9   2       4747.63       4802.67        87.75 o
   2   9   2       1657.51       1656.15        49.78 o
   3   9   2       3091.74       2985.41        80.75 o
   4   9   2        784.61        738.87        42.86 o
   5   9   2       7859.68       7665.12       178.92 o
   6   9   2         37.04          8.34        27.62 o
   7   9   2       5669.09       5660.50       109.52 o
   8   9   2        402.58        347.78        32.75 o
   9   9   2       2666.00       2638.01        92.15 o
  10   9   2         63.23         28.32        35.81 o
  11   9   2        527.19        633.95        72.63 o
  12   9   2          5.93          7.99        41.77 o
  13   9   2       1040.51       1150.02       116.04 o
  14   9   2        146.31        168.43        52.10 o
 -14  10   2       1105.05       1045.33        90.82 o
 -13  10   2        225.12        404.28        83.50 o
 -12  10   2       1915.90       1900.90       189.08 o
 -11  10   2         11.08          0.25        29.72 o
 -10  10   2       1222.68       1260.51        74.51 o
  -9  10   2        814.84        726.57        47.80 o
  -8  10   2       6165.47       6149.72       112.61 o
  -7  10   2         21.39         23.29        21.42 o
  -6  10   2       9681.68       9608.51       168.24 o
  -5  10   2       1575.73       1468.03        54.70 o
  -4  10   2       5401.65       5102.76       126.50 o
  -3  10   2         89.20         80.06        19.03 o
  -2  10   2       3443.93       3554.90        79.48 o
  -1  10   2         40.68         31.27        21.98 o
   0  10   2       4998.17       5122.77       102.35 o
   1  10   2          0.23         -7.33        14.70 o
   2  10   2       4830.74       4762.24       115.43 o
   3  10   2        121.52        110.06        22.63 o
   4  10   2       1228.27       1111.75        54.13 o
   5  10   2         43.05         35.35        24.40 o
   6  10   2       3576.48       3607.51        92.47 o
   7  10   2        217.62        238.91        31.32 o
   8  10   2       3672.99       3731.03       100.93 o
   9  10   2        117.77         98.90        35.02 o
  10  10   2        788.14        731.07        75.75 o
  11  10   2         82.92         73.38        44.70 o
  12  10   2        360.47        440.38        68.86 o
  13  10   2          1.48         40.48        87.74 o
 -13  11   2        884.66        878.13        84.40 o
 -12  11   2         26.31        -42.00        43.27 o
 -11  11   2       1329.64       1482.63       162.32 o
 -10  11   2        230.40        204.42        43.31 o
  -9  11   2       2395.17       2194.64       106.22 o
  -8  11   2         68.84         93.08        36.32 o
  -7  11   2       3540.23       3670.81       109.14 o
  -6  11   2        197.48        136.94        33.08 o
  -5  11   2       3306.13       3270.87        93.75 o
  -4  11   2        128.27        151.87        29.98 o
  -3  11   2       2995.04       3014.29        86.59 o
  -2  11   2          0.40         -2.35        23.85 o
  -1  11   2       4977.85       5082.83       107.32 o
   0  11   2        305.27        390.70        36.91 o
   1  11   2       8790.15       8952.23       163.89 o
   2  11   2        112.88        164.65        33.17 o
   3  11   2       1583.51       1621.04        74.99 o
   4  11   2        381.84        316.74        36.61 o
   5  11   2        621.46        667.39        47.03 o
   6  11   2         87.95         48.75        25.47 o
   7  11   2       1858.44       1810.37        72.63 o
   8  11   2         19.22         12.53        29.99 o
   9  11   2       2545.62       2450.82       172.06 o
  10  11   2        288.49        261.99        51.33 o
  11  11   2        668.05        688.85        80.83 o
  12  11   2          0.72         34.70        46.28 o
 -11  12   2          2.31        -47.80        47.80 o
 -10  12   2       1162.31       1224.78       149.49 o
  -9  12   2          3.35        -24.38        41.04 o
  -8  12   2        805.64        900.44        71.74 o
  -7  12   2        246.23        257.97        45.14 o
  -6  12   2        924.72        932.32        66.73 o
  -5  12   2          0.29        -35.95        35.95 o
  -4  12   2        795.16        834.36        57.29 o
  -3  12   2         81.10         54.25        35.09 o
  -2  12   2       2788.06       2866.71       123.73 o
  -1  12   2        408.38        440.37        41.64 o
   0  12   2       4141.24       4451.78       108.56 o
   1  12   2          0.87         -3.77        28.16 o
   2  12   2       6145.73       6190.07       133.70 o
   3  12   2          0.92         16.53        27.84 o
   4  12   2       1211.89       1114.11        66.21 o
   5  12   2        219.18        249.97        42.50 o
   6  12   2       1890.13       1926.58       115.47 o
   7  12   2          8.69          2.46        27.46 o
   8  12   2       2087.66       1973.48        90.22 o
   9  12   2         14.09         26.78        38.46 o
  10  12   2       2263.81       2294.60       114.28 o
  11  12   2         70.24         31.87        58.09 o
  -9  13   2       1986.21       2019.37       113.33 o
  -8  13   2        316.49        348.69       111.92 o
  -7  13   2       2214.35       2366.58       134.82 o
  -6  13   2         11.05        -34.94        34.94 o
  -5  13   2       2523.69       2488.42       110.49 o
  -4  13   2         19.35         22.86        34.63 o
  -3  13   2       1258.84       1269.22       127.77 o
  -2  13   2          0.00          7.05        34.68 o
  -1  13   2       2030.63       1997.81        89.89 o
   0  13   2         94.04         45.43        42.90 o
   1  13   2       3269.93       3443.50       111.40 o
   2  13   2         12.80         40.41        33.52 o
   3  13   2       2705.60       2815.88       140.09 o
   4  13   2         86.91        111.65        38.31 o
   5  13   2        487.16        512.28        79.76 o
   6  13   2         41.12         37.96        33.06 o
   7  13   2       1164.87       1120.74       113.69 o
   8  13   2        162.46        119.66        62.49 o
   9  13   2       2215.16       2399.20       246.73 o
  -7  14   2         14.47        -55.25        55.25 o
  -6  14   2       2781.80       2951.69       257.42 o
  -5  14   2          4.91         56.87        41.75 o
  -4  14   2       1823.85       1990.37       141.17 o
  -3  14   2         45.82         57.98        41.73 o
  -2  14   2       1729.03       1650.50        95.15 o
  -1  14   2         25.29        -28.89        46.94 o
   0  14   2       1075.93       1050.00        72.09 o
   1  14   2         58.63         40.65        44.60 o
   2  14   2       2323.88       2353.10       103.85 o
   3  14   2         40.34         54.00        51.43 o
   4  14   2        855.25        758.24        94.14 o
   5  14   2          3.71        -10.02        52.98 o
   6  14   2       1229.27       1024.50       206.32 o
  -2  15   2         28.36          0.85        89.83 o
  -1  15   2       2100.55       1905.41       129.92 o
   0  15   2          0.01        -23.36        38.76 o
   1  15   2        688.43        884.23       116.09 o
   2  15   2         62.33        105.03       133.59 o
 -19   0   3       1105.51        842.91       160.31 o
 -17   0   3        516.03        643.91       138.20 o
 -15   0   3         70.10         81.08        68.18 o
 -13   0   3         89.06        105.59        31.12 o
 -11   0   3        112.16        113.02        26.48 o
  -9   0   3         20.91         35.19        17.35 o
  -7   0   3        486.62        496.62        34.77 o
  -5   0   3       3698.65       3932.50        89.33 o
  -3   0   3      10293.65      10824.23       118.12 o
   1   0   3         21.94         29.22        10.64 o
   3   0   3        751.77        833.82        21.41 o
   5   0   3      21217.09      21796.19       301.69 o
   7   0   3       1960.50       2369.54       115.55 o
   9   0   3        105.09        135.39        32.02 o
  11   0   3        540.38        608.05        72.76 o
  13   0   3       4801.08       4955.38       252.39 o
  15   0   3       2626.46       2664.23       166.50 o
  17   0   3         80.76        107.04        63.70 o
 -19   1   3        297.58        338.35        82.46 o
 -18   1   3       1029.84       1016.88       117.59 o
 -17   1   3        128.24        178.94        83.38 o
 -16   1   3          1.14        -30.98        30.98 o
 -15   1   3        171.82        161.17        39.47 o
 -14   1   3        187.78        156.41        37.05 o
 -13   1   3        614.84        634.57        39.05 o
 -12   1   3        649.99        671.27        34.82 o
 -11   1   3          0.97         -1.47        13.96 o
 -10   1   3       1047.57       1049.10        38.89 o
  -9   1   3        449.82        419.32        23.63 o
  -8   1   3         55.53         61.98        16.18 o
  -7   1   3       2638.53       2601.40        54.38 o
  -6   1   3        466.61        471.18        27.65 o
  -5   1   3       3718.90       3702.56        56.67 o
  -4   1   3       4080.48       3818.92        39.77 o
  -3   1   3       1191.13       1268.23        14.41 o
  -2   1   3       5594.16       5569.42       110.65 o
  -1   1   3        271.51        322.46        26.72 o
   0   1   3        680.94        681.50        11.60 o
   1   1   3       1168.85       1205.36        20.68 o
   2   1   3       2073.47       2138.74        24.52 o
   3   1   3       1220.32       1189.50        17.61 o
   4   1   3       2861.75       2946.55        38.10 o
   5   1   3        131.89        138.93        10.91 o
   6   1   3       9305.15       9722.97       118.82 o
   7   1   3        246.11        330.11        17.41 o
   8   1   3         81.10         84.03        13.88 o
   9   1   3         70.68         92.42        14.53 o
  10   1   3        682.35        572.24        53.69 o
  11   1   3        176.58        159.84        28.64 o
  12   1   3       1247.61       1344.48        68.95 o
  13   1   3          2.42         19.57        29.46 o
  14   1   3       3064.92       3237.52       115.82 o
  15   1   3         99.52         58.01        40.55 o
  16   1   3       1397.74       1276.48        93.72 o
  17   1   3         10.43         49.38        46.11 o
  18   1   3        287.29        337.09        64.39 o
 -18   2   3        502.77        431.86        79.47 o
 -17   2   3        140.62        107.34        50.24 o
 -16   2   3         12.72         59.13        34.12 o
 -15   2   3        353.42        304.01        47.26 o
 -14   2   3       1183.04       1013.68        69.06 o
 -13   2   3        937.02        918.70        47.43 o
 -12   2   3          4.86         -2.40        17.98 o
 -11   2   3       3659.87       3613.65        87.31 o
 -10   2   3       1156.10       1190.27        49.58 o
  -9   2   3       2731.77       2587.33        76.95 o
  -8   2   3        811.20        916.31        46.22 o
  -7   2   3        947.19        895.82        33.64 o
  -6   2   3        355.80        460.18        21.52 o
  -5   2   3       1056.53       1126.80        35.13 o
  -4   2   3        713.68        776.92        15.23 o
  -3   2   3         29.00         71.08         5.79 o
  -2   2   3      17146.79      17639.91       132.25 o
  -1   2   3       4903.11       4882.71        41.61 o
   0   2   3      13966.71      14477.68       116.00 o
   1   2   3       3358.58       3339.71        32.71 o
   2   2   3      13681.61      14425.11       101.53 o
   3   2   3       8916.29       9243.65        90.72 o
   4   2   3         76.52         34.60         6.36 o
   5   2   3       1870.80       1698.92        23.56 o
   6   2   3        331.01        387.10        15.99 o
   7   2   3          8.16          7.77        10.19 o
   8   2   3        139.80        145.57        16.51 o
   9   2   3       1562.33       1528.28        35.75 o
  10   2   3         94.99        120.64        18.24 o
  11   2   3       1246.88       1278.40        54.08 o
  12   2   3        489.64        483.76        39.20 o
  13   2   3       1997.08       2029.43        82.69 o
  14   2   3        267.71        270.64        42.22 o
  15   2   3       1454.69       1368.40        79.20 o
  16   2   3         60.91        100.47        39.32 o
  17   2   3        621.86        693.46       107.30 o
  18   2   3         28.76         37.67        45.49 o
 -18   3   3        344.07        377.16        79.81 o
 -17   3   3        247.17        274.55        51.99 o
 -16   3   3        229.99        203.16        46.12 o
 -15   3   3          1.54          4.16        31.77 o
 -14   3   3        592.29        522.83        45.68 o
 -13   3   3        274.03        277.71        31.06 o
 -12   3   3          0.50        -11.80        19.45 o
 -11   3   3        624.20        578.02        40.01 o
 -10   3   3       1043.27       1082.30        48.41 o
  -9   3   3        230.19        291.35        25.02 o
  -8   3   3        123.15        168.60        18.90 o
  -7   3   3        191.43        256.58        18.59 o
  -6   3   3        718.21        673.78        27.08 o
  -5   3   3       3275.41       3430.76        44.64 o
  -4   3   3       2057.69       1984.12        29.68 o
  -3   3   3        172.78        153.42         8.32 o
  -2   3   3      13515.07      14472.36       127.88 o
  -1   3   3       5270.41       5405.09        47.03 o
   0   3   3        122.50        138.54         6.70 o
   1   3   3       2770.58       2745.08        35.61 o
   2   3   3       7276.80       7348.75        77.31 o
   3   3   3        259.60        224.39        10.24 o
   4   3   3        869.83        740.11        16.95 o
   5   3   3         14.31         23.82         7.40 o
   6   3   3        117.51        139.21         9.92 o
   7   3   3       1923.14       1960.09        37.27 o
   8   3   3        500.94        522.10        24.24 o
   9   3   3        236.80        315.20        24.46 o
  10   3   3       4735.98       4927.46        85.51 o
  11   3   3       2802.99       2635.57        70.70 o
  12   3   3       3630.61       3613.56        86.62 o
  13   3   3        609.65        522.51        42.64 o
  14   3   3        893.37        858.65        62.28 o
  15   3   3        537.72        627.79        58.32 o
  16   3   3        808.37        807.26        87.69 o
  17   3   3        113.03        200.54        68.27 o
 -18   4   3         58.22         90.25        44.06 o
 -17   4   3        502.19        599.95        60.52 o
 -16   4   3        654.16        706.55        58.01 o
 -15   4   3        499.96        426.92        49.54 o
 -14   4   3       1259.80       1215.80        61.83 o
 -13   4   3        136.51        174.80        29.86 o
 -12   4   3        483.21        567.89        41.00 o
 -11   4   3        934.87        857.30        42.02 o
 -10   4   3        274.97        288.85        26.67 o
  -9   4   3          0.89         29.88        15.70 o
  -8   4   3          8.75         14.59        13.10 o
  -7   4   3        186.88        191.49        17.67 o
  -6   4   3        377.67        402.66        19.94 o
  -5   4   3       1389.61       1327.82        29.02 o
  -4   4   3       1232.09       1405.64        26.65 o
  -3   4   3        168.82        153.05        10.36 o
  -2   4   3        209.61        239.17        12.55 o
  -1   4   3        243.12        250.59        10.90 o
   0   4   3        210.68        217.74        12.71 o
   1   4   3       1234.73       1231.78        22.21 o
   2   4   3          2.86         19.61         6.77 o
   3   4   3       3285.51       3360.73        44.08 o
   4   4   3       5261.45       5826.96        64.86 o
   5   4   3       1962.69       1791.13        28.63 o
   6   4   3        654.56        591.02        19.81 o
   7   4   3       1041.13        985.05        24.60 o
   8   4   3       1019.06        925.43        31.27 o
   9   4   3       3328.09       3487.02        63.33 o
  10   4   3        269.46        297.37        22.24 o
  11   4   3       3156.74       3142.63        70.19 o
  12   4   3        870.76        839.51        49.39 o
  13   4   3        636.61        674.02        48.23 o
  14   4   3         65.59        108.36        30.75 o
  15   4   3        559.83        606.05        48.84 o
  16   4   3        154.55        122.78        40.14 o
  17   4   3        884.33        846.24        77.15 o
 -18   5   3        430.03        387.49        82.27 o
 -17   5   3        148.38        163.99        53.52 o
 -16   5   3        781.23        872.18        68.48 o
 -15   5   3        386.28        395.02        48.43 o
 -14   5   3       1363.79       1466.14        68.85 o
 -13   5   3       1390.69       1513.51        94.21 o
 -12   5   3          8.93          6.13        19.63 o
 -11   5   3        509.11        518.96        35.34 o
 -10   5   3         29.84         68.23        16.54 o
  -9   5   3       1292.86       1230.09        39.34 o
  -8   5   3         12.11          6.71        14.12 o
  -7   5   3       1606.97       1634.69        38.04 o
  -6   5   3         15.07         17.93         9.19 o
  -5   5   3        188.16        173.25        15.93 o
  -4   5   3         57.85         71.28         9.82 o
  -3   5   3       1549.78       1879.48        30.19 o
  -2   5   3       1633.69       1923.36        28.55 o
  -1   5   3         25.34         48.12         7.21 o
   0   5   3        917.29        837.06        19.13 o
   1   5   3         34.51         90.05        10.66 o
   2   5   3       5603.37       5658.89        74.84 o
   3   5   3        186.91        170.46        12.32 o
   4   5   3        163.17        219.69        17.90 o
   5   5   3         17.02         24.27         8.45 o
   6   5   3       1260.36       1238.63        26.74 o
   7   5   3          3.75         -7.54        10.05 o
   8   5   3       1561.09       1529.71        32.99 o
   9   5   3          0.23        -12.39        13.84 o
  10   5   3       4233.73       4078.07        73.09 o
  11   5   3        255.01        270.18        28.48 o
  12   5   3        295.07        347.36        42.98 o
  13   5   3          0.04        -23.74        23.74 o
  14   5   3        117.35         93.29        32.63 o
  15   5   3         58.06         38.71        35.82 o
  16   5   3        885.71        983.72        78.43 o
  17   5   3         64.56        106.73        49.22 o
 -17   6   3       1363.23       1189.55        96.92 o
 -16   6   3        721.53        715.14        87.49 o
 -15   6   3        686.86        672.06        69.75 o
 -14   6   3        790.31        831.58        75.68 o
 -13   6   3        464.64        485.96        42.32 o
 -12   6   3         72.50        114.81        25.76 o
 -11   6   3          0.09         36.56        20.05 o
 -10   6   3         35.44         55.93        18.21 o
  -9   6   3        917.13        849.94        35.29 o
  -8   6   3       1993.69       2022.42        44.44 o
  -7   6   3         85.82         92.68        13.03 o
  -6   6   3       1940.99       1865.85        41.07 o
  -5   6   3          2.37          5.98        11.19 o
  -4   6   3        727.46        668.57        20.48 o
  -3   6   3         33.63         63.56         8.72 o
  -2   6   3       1211.81       1357.44        27.36 o
  -1   6   3        677.10        633.39        17.36 o
   0   6   3          8.35         15.08         8.97 o
   1   6   3        354.63        289.04        16.55 o
   2   6   3       1086.68       1132.74        33.78 o
   3   6   3         26.97         82.38        16.45 o
   4   6   3         15.33         15.71        11.64 o
   5   6   3        184.94        217.66        19.72 o
   6   6   3        858.20        913.47        27.58 o
   7   6   3       1502.50       1337.25        35.18 o
   8   6   3         71.58         51.29        14.49 o
   9   6   3       2458.59       2405.86        72.03 o
  10   6   3        322.60        370.13        27.33 o
  11   6   3       1289.98       1367.95        58.32 o
  12   6   3         67.84         76.28        30.66 o
  13   6   3        187.15        250.23        44.11 o
  14   6   3         55.50         68.21        49.66 o
  15   6   3        651.50        752.32        68.45 o
  16   6   3          0.61         18.80        41.23 o
 -17   7   3         16.42        172.29       127.14 o
 -16   7   3        729.01        638.45       103.71 o
 -15   7   3        672.31        602.54        69.95 o
 -14   7   3        329.03        292.88        45.99 o
 -13   7   3        380.70        366.14        46.06 o
 -12   7   3         98.99         88.06        27.50 o
 -11   7   3          3.05          2.52        20.69 o
 -10   7   3         54.84         45.02        17.64 o
  -9   7   3         19.04         46.96        17.29 o
  -8   7   3        200.90        191.17        22.31 o
  -7   7   3         37.61         46.16        17.05 o
  -6   7   3       1167.20       1142.21        40.74 o
  -5   7   3         22.32         41.76        12.80 o
  -4   7   3        989.42       1031.38        26.71 o
  -3   7   3        897.40        849.95        18.55 o
  -2   7   3        349.87        390.60        16.35 o
  -1   7   3        303.33        303.79        14.76 o
   0   7   3          0.80         11.00        11.82 o
   1   7   3       3585.28       3550.92        64.64 o
   2   7   3        750.52        648.64        39.09 o
   3   7   3        477.58        663.96        32.23 o
   4   7   3         94.07        125.90        16.31 o
   5   7   3       1137.45       1114.79        36.30 o
   6   7   3       1070.86        960.15        43.06 o
   7   7   3        261.01        249.28        31.18 o
   8   7   3       3907.38       3816.61        84.74 o
   9   7   3        368.16        387.06        38.78 o
  10   7   3       2095.78       1969.23        76.58 o
  11   7   3          5.08         27.74        30.75 o
  12   7   3        364.38        328.68        47.79 o
  13   7   3        280.92        278.95        49.10 o
  14   7   3        612.20        653.78        71.97 o
  15   7   3          0.12         -8.10        41.62 o
  16   7   3       1894.86       1981.69       144.54 o
 -16   8   3         68.87         17.90        47.63 o
 -15   8   3        381.61        476.69        66.58 o
 -14   8   3         62.49         81.06        39.76 o
 -13   8   3        632.82        717.52        60.35 o
 -12   8   3          0.06         44.18        29.85 o
 -11   8   3         17.73          8.45        25.83 o
 -10   8   3         34.44         25.77        25.32 o
  -9   8   3        530.77        489.81        39.77 o
  -8   8   3         33.88         39.18        20.02 o
  -7   8   3         22.00         -4.56        16.28 o
  -6   8   3          8.49          2.83        11.54 o
  -5   8   3        220.70        229.82        24.07 o
  -4   8   3        173.12        158.69        15.15 o
  -3   8   3         18.28          0.43         9.76 o
  -2   8   3        173.50        191.01        12.33 o
  -1   8   3       2859.13       2771.88        47.32 o
   0   8   3         26.22         50.37        18.02 o
   1   8   3        469.28        448.60        23.72 o
   2   8   3        224.22        270.84        25.33 o
   3   8   3         20.07         50.71        18.95 o
   4   8   3          1.53         59.52        18.19 o
   5   8   3         21.78          6.71        17.08 o
   6   8   3        662.93        670.45        36.89 o
   7   8   3       1378.17       1378.21        72.16 o
   8   8   3        163.98        175.64        30.76 o
   9   8   3       2308.54       2374.32        86.10 o
  10   8   3          3.69         22.06        31.10 o
  11   8   3        446.87        389.74        57.09 o
  12   8   3        432.90        433.07        66.06 o
  13   8   3        552.19        558.90        65.42 o
  14   8   3          2.51        -40.69        40.69 o
  15   8   3        817.47        955.86        96.04 o
 -15   9   3         81.71         78.45        50.61 o
 -14   9   3        679.11        695.77        64.39 o
 -13   9   3         62.66         98.85        38.21 o
 -12   9   3        569.68        606.81        57.13 o
 -11   9   3         66.40         16.11        29.20 o
 -10   9   3         65.92         45.46        27.11 o
  -9   9   3         52.26         36.79        22.35 o
  -8   9   3        121.04         80.52        22.88 o
  -7   9   3        291.51        304.79        32.12 o
  -6   9   3        374.92        386.40        32.64 o
  -5   9   3        459.80        480.39        33.03 o
  -4   9   3        433.86        405.42        30.16 o
  -3   9   3          0.48         22.70        23.07 o
  -2   9   3       4288.25       4244.76        78.66 o
  -1   9   3         18.78          4.07        14.75 o
   0   9   3       1141.17       1088.21        53.91 o
   1   9   3        154.48        184.27        42.87 o
   2   9   3          0.64          7.43        14.97 o
   3   9   3         81.75         81.64        22.66 o
   4   9   3          9.53         13.18        20.12 o
   5   9   3        635.02        619.61        40.13 o
   6   9   3       3190.32       3120.68        86.04 o
   7   9   3        376.29        359.08        32.40 o
   8   9   3       1659.47       1580.58        61.98 o
   9   9   3        161.11        216.61        34.38 o
  10   9   3          1.09         51.32        36.10 o
  11   9   3        171.26        101.82        45.05 o
  12   9   3        309.66        317.36        61.47 o
  13   9   3          0.00         10.28        37.85 o
  14   9   3        690.76        689.55        74.77 o
 -14  10   3        196.74        104.75        52.38 o
 -13  10   3       1480.56       1900.96       165.94 o
 -12  10   3        612.85        765.27       120.21 o
 -11  10   3        336.75        312.98        56.65 o
 -10  10   3        151.68        133.75        33.11 o
  -9  10   3         31.48         23.21        24.02 o
  -8  10   3        181.66        189.91        29.42 o
  -7  10   3          0.25          6.07        21.16 o
  -6  10   3          0.55         37.93        22.31 o
  -5  10   3       1406.48       1484.25       103.05 o
  -4  10   3          1.30         53.07        21.35 o
  -3  10   3          6.41        -16.74        16.74 o
  -2  10   3        464.02        488.10        34.64 o
  -1  10   3       1780.08       1667.91        71.60 o
   0  10   3        103.48        114.10        21.18 o
   1  10   3        481.22        473.67        52.43 o
   2  10   3         31.79         45.14        18.52 o
   3  10   3         24.59          8.53        19.24 o
   4  10   3        456.29        387.81        35.68 o
   5  10   3        450.18        442.04        42.76 o
   6  10   3        643.76        664.39        42.16 o
   7  10   3       2027.42       2011.01        75.17 o
   8  10   3        284.90        343.21        46.62 o
   9  10   3        370.00        445.54        56.22 o
  10  10   3          3.50         49.49        40.17 o
  11  10   3         74.91         40.62        43.41 o
  12  10   3        112.49        113.71        48.05 o
  13  10   3        601.78        473.15        73.30 o
 -13  11   3        544.58        666.47        75.45 o
 -12  11   3        650.80        677.32        76.47 o
 -11  11   3        241.99        129.66        49.34 o
 -10  11   3         42.85         29.71        33.98 o
  -9  11   3        207.73        283.47        43.44 o
  -8  11   3        139.84        190.95        34.76 o
  -7  11   3        208.48        245.38        38.13 o
  -6  11   3         66.59         76.04        28.97 o
  -5  11   3         69.93         84.37        48.42 o
  -4  11   3        516.54        552.33        54.18 o
  -3  11   3        337.91        307.99        35.99 o
  -2  11   3        201.84        113.30        29.16 o
  -1  11   3        952.96        986.65        51.85 o
   0  11   3        398.27        400.07        37.57 o
   1  11   3         12.70         78.85        26.32 o
   2  11   3        634.18        628.29        48.87 o
   3  11   3         38.91         64.85        26.68 o
   4  11   3         86.46         92.33        27.55 o
   5  11   3        279.25        272.51        34.23 o
   6  11   3        485.20        461.39        38.83 o
   7  11   3          0.19         25.28        25.79 o
   8  11   3        391.93        389.33        45.61 o
   9  11   3         62.33        200.88        43.78 o
  10  11   3        194.14        221.88        50.24 o
  11  11   3         20.56         32.43        44.86 o
  12  11   3        699.30        771.88        85.22 o
 -11  12   3        110.88         63.28        46.10 o
 -10  12   3        115.83        105.90        46.53 o
  -9  12   3        314.86        240.15        50.04 o
  -8  12   3        105.79        125.71        37.45 o
  -7  12   3         38.37         60.96        34.24 o
  -6  12   3        155.81        103.19        36.86 o
  -5  12   3         81.52         54.99        35.23 o
  -4  12   3        918.10        914.23        59.60 o
  -3  12   3          4.30        -36.06        38.50 o
  -2  12   3        191.94        185.10        35.31 o
  -1  12   3         41.62         72.91        29.32 o
   0  12   3        451.22        431.88        39.52 o
   1  12   3        134.25        137.99        33.06 o
   2  12   3          0.57         16.64        30.82 o
   3  12   3        584.74        580.52        59.21 o
   4  12   3        199.09        124.69        33.39 o
   5  12   3        878.74        884.04        63.91 o
   6  12   3        140.40        182.30        33.39 o
   7  12   3        458.19        451.58        48.55 o
   8  12   3         30.46         63.95        39.39 o
   9  12   3         10.57         69.86        54.06 o
  10  12   3          2.51         17.05        54.61 o
  -9  13   3         49.92        119.27        48.82 o
  -8  13   3        159.62        172.52        54.19 o
  -7  13   3         45.33        168.07        44.46 o
  -6  13   3         16.02         -9.61        38.26 o
  -5  13   3        327.84        307.75        51.36 o
  -4  13   3         87.96        111.86        38.92 o
  -3  13   3        827.10        847.36        69.58 o
  -2  13   3         12.06         25.58        47.87 o
  -1  13   3         15.50          2.10        32.06 o
   0  13   3         42.72          3.59        34.19 o
   1  13   3        406.59        415.03        51.54 o
   2  13   3        489.83        531.69        56.07 o
   3  13   3          8.01         30.95        33.04 o
   4  13   3        643.34        510.87        72.98 o
   5  13   3        240.41        241.13        66.20 o
   6  13   3        250.17        145.99        54.80 o
   7  13   3         18.31        -52.73        52.73 o
   8  13   3          9.06         78.63        54.83 o
   9  13   3          2.93         39.62       142.80 o
  -7  14   3          4.18        -27.64        44.25 o
  -6  14   3        226.02        290.26        54.84 o
  -5  14   3        139.26        158.16        45.10 o
  -4  14   3        155.11        165.91        46.65 o
  -3  14   3         28.34         56.19        41.26 o
  -2  14   3        189.38        252.85        50.80 o
  -1  14   3          3.03        -15.23        35.97 o
   0  14   3          4.14         71.09        36.57 o
   1  14   3         45.53         65.83        36.33 o
   2  14   3          0.04        -44.44        44.44 o
   3  14   3        591.92        521.14        72.62 o
   4  14   3        363.29        455.13        73.67 o
   5  14   3        337.67        366.71        76.28 o
   6  14   3         62.63        150.44        62.73 o
  -1  15   3         90.90        148.36        68.63 o
   0  15   3         31.03        -87.28        87.28 o
   1  15   3        270.58        478.99       189.79 o
 -18   0   4        942.13       1035.47       172.29 o
 -16   0   4       3055.94       2982.94       220.19 o
 -14   0   4       9275.94       9200.04       215.97 o
 -12   0   4       7368.31       7106.44       171.19 o
 -10   0   4       8583.17       8727.12       196.58 o
  -8   0   4      25783.73      26173.41       470.14 o
  -6   0   4      18119.36      17723.54       321.38 o
  -4   0   4      19522.04      18500.44       374.98 o
  -2   0   4       4591.75       4181.51       109.52 o
   0   0   4      20229.12      20376.81       572.96 o
   2   0   4      41196.97      41481.17       451.72 o
   4   0   4      10490.95      10761.13       143.57 o
   6   0   4       1114.61       1019.84        36.02 o
   8   0   4       7035.00       7348.57       214.75 o
  10   0   4      12980.15      13199.82       425.23 o
  12   0   4        810.38        927.10        79.17 o
  14   0   4       2497.64       2239.09       143.29 o
  16   0   4        696.27        615.41        96.09 o
  18   0   4        971.06        808.58       119.23 o
 -19   1   4        657.93        681.28       103.36 o
 -18   1   4         10.79         -5.14        60.49 o
 -17   1   4       2362.35       2411.41       156.41 o
 -16   1   4          6.28         -1.14        31.98 o
 -15   1   4       5043.67       5042.12       141.41 o
 -14   1   4        431.87        381.66        34.95 o
 -13   1   4       4772.97       4671.66        88.92 o
 -12   1   4        957.01        856.54        49.80 o
 -11   1   4       1752.12       1855.36        70.55 o
 -10   1   4       1303.64       1234.93        38.44 o
  -9   1   4       5745.54       5588.92        95.84 o
  -8   1   4         93.24         65.69        14.28 o
  -7   1   4      30462.66      30723.17       382.50 o
  -6   1   4       3020.04       3414.43        60.87 o
  -5   1   4      26117.40      26082.90       260.41 o
  -4   1   4      26715.50      27900.40       206.47 o
  -3   1   4       7089.52       7052.14        55.10 o
  -2   1   4        632.73        636.29        17.04 o
  -1   1   4      10200.77      10253.05       108.99 o
   0   1   4        594.90        604.92        13.67 o
   1   1   4      85940.75      88976.70       612.87 o
   2   1   4        790.56        829.42        12.72 o
   3   1   4      13353.18      12975.61       107.83 o
   4   1   4        888.86        800.47        17.38 o
   5   1   4       3838.99       3701.29        46.74 o
   6   1   4       2507.41       2917.61        48.72 o
   7   1   4        983.41        880.31        34.86 o
   8   1   4        114.08        105.33        18.49 o
   9   1   4      15730.31      15776.37       213.51 o
  10   1   4         25.46         14.95        18.54 o
  11   1   4       6450.29       6331.08       116.97 o
  12   1   4        105.03         78.57        25.80 o
  13   1   4       1042.02       1089.24        71.99 o
  14   1   4          4.39         16.19        27.61 o
  15   1   4       1248.33       1425.86        98.92 o
  16   1   4         25.81          4.38        38.59 o
  17   1   4        698.52        756.39        77.40 o
  18   1   4         37.77        -18.86        48.23 o
 -19   2   4         60.77        121.07        64.46 o
 -18   2   4       2000.23       1935.76       123.39 o
 -17   2   4        226.35        262.80        50.39 o
 -16   2   4       3405.42       3549.92       152.40 o
 -15   2   4         63.05         16.69        33.88 o
 -14   2   4       4579.12       4487.07        98.58 o
 -13   2   4       1449.73       1440.73        56.16 o
 -12   2   4        214.95        220.03        26.74 o
 -11   2   4         98.47        164.10        25.62 o
 -10   2   4       1958.79       2005.87        60.48 o
  -9   2   4       5273.02       5372.09        97.16 o
  -8   2   4      16996.63      16590.56       224.44 o
  -7   2   4        649.67        605.02        28.00 o
  -6   2   4      26943.53      26886.84       270.51 o
  -5   2   4      12395.22      12815.03       136.12 o
  -4   2   4      18892.39      18953.83       155.39 o
  -3   2   4       9719.71       9759.20        84.27 o
  -2   2   4       5468.19       5373.48        50.88 o
  -1   2   4       4071.47       4269.66        37.40 o
   0   2   4      35269.72      36485.78       271.95 o
   1   2   4       1847.12       1950.82        21.88 o
   2   2   4      22133.86      22004.29       222.33 o
   3   2   4       3280.91       3355.39        40.14 o
   4   2   4       6329.21       5845.77        71.61 o
   5   2   4       1223.95       1145.66        28.17 o
   6   2   4       3402.45       3092.33        46.17 o
   7   2   4        528.53        414.41        24.19 o
   8   2   4       8576.93       8579.74       121.40 o
   9   2   4        273.67        250.30        24.40 o
  10   2   4       9010.55       9053.61       135.27 o
  11   2   4         14.25         42.61        20.66 o
  12   2   4       2754.54       2768.52        81.23 o
  13   2   4         82.72        110.45        29.58 o
  14   2   4       1734.44       1591.49        77.14 o
  15   2   4        337.66        326.25        48.46 o
  16   2   4        753.55        859.13        69.29 o
  17   2   4         40.81        -35.22        35.22 o
 -18   3   4         10.22        -10.30        44.84 o
 -17   3   4       3058.12       3077.49       121.84 o
 -16   3   4        450.57        564.28        61.69 o
 -15   3   4       3429.18       3460.34       135.23 o
 -14   3   4         98.97        141.54        27.97 o
 -13   3   4       3603.44       3670.02        97.76 o
 -12   3   4       1259.23       1247.48        87.44 o
 -11   3   4       4731.81       4707.70       116.53 o
 -10   3   4        386.11        484.32        40.07 o
  -9   3   4      15036.91      14870.82       230.98 o
  -8   3   4       1823.44       1773.74        54.94 o
  -7   3   4      12959.24      12776.10       166.89 o
  -6   3   4       1178.43       1173.77        30.82 o
  -5   3   4      10150.45       9715.75       105.37 o
  -4   3   4       1343.40       1424.83        22.77 o
  -3   3   4      13286.69      13050.82       119.52 o
  -2   3   4       6000.25       6163.72        62.99 o
  -1   3   4      12047.05      12021.03       122.60 o
   0   3   4       4616.09       4597.48        45.61 o
   1   3   4      15769.56      15811.64       285.27 o
   2   3   4         58.25         46.82         6.05 o
   3   3   4      18139.95      17669.50       172.24 o
   4   3   4       8318.22       8489.17        96.91 o
   5   3   4      25344.84      25854.35       251.07 o
   6   3   4        267.71        258.36        13.06 o
   7   3   4       8722.72       8705.38       104.30 o
   8   3   4        218.75        157.38        15.90 o
   9   3   4       2973.75       2966.72        69.22 o
  10   3   4         47.91         79.35        20.86 o
  11   3   4       3118.43       3154.40        77.59 o
  12   3   4        229.13        213.99        30.24 o
  13   3   4       1756.47       1819.66        75.90 o
  14   3   4         44.83         49.76        31.38 o
  15   3   4       1690.28       1641.72        81.39 o
  16   3   4         22.19         22.64        33.24 o
  17   3   4       1239.99       1225.56        78.43 o
 -18   4   4       1993.28       1902.21       101.84 o
 -17   4   4        217.36        212.03        58.10 o
 -16   4   4       1265.92       1240.57        88.80 o
 -15   4   4         78.09         86.10        37.02 o
 -14   4   4       3548.41       3478.95        94.34 o
 -13   4   4        108.72        130.23        32.37 o
 -12   4   4       9549.79       9412.83       174.41 o
 -11   4   4        178.89        191.97        24.74 o
 -10   4   4      13910.12      13567.32       188.43 o
  -9   4   4        456.32        480.47        27.94 o
  -8   4   4       5614.12       5424.73        86.09 o
  -7   4   4        491.57        464.30        24.23 o
  -6   4   4       8546.15       8492.37        98.07 o
  -5   4   4        795.14        732.38        25.23 o
  -4   4   4      22440.12      22401.73       199.23 o
  -3   4   4       1644.94       1803.88        27.86 o
  -2   4   4      10620.86       9900.02        92.46 o
  -1   4   4       5016.61       5008.35        54.67 o
   0   4   4      17487.48      16486.11       162.53 o
   1   4   4          2.92         11.04         9.73 o
   2   4   4       7347.47       7032.40        91.74 o
   3   4   4         13.69         39.58         8.91 o
   4   4   4      26835.13      27068.48       334.19 o
   5   4   4         20.18         87.49         9.75 o
   6   4   4      13226.07      12959.70       145.81 o
   7   4   4       1638.87       1710.01        32.91 o
   8   4   4       2142.42       2122.23        44.16 o
   9   4   4        373.37        345.84        24.22 o
  10   4   4        872.50        899.81        60.68 o
  11   4   4        142.37        160.20        28.09 o
  12   4   4       3168.11       3284.49       110.37 o
  13   4   4        204.01        216.11        31.19 o
  14   4   4       1930.83       2095.44        78.07 o
  15   4   4         45.62         24.83        32.29 o
  16   4   4        574.99        601.19        57.02 o
  17   4   4          0.79         71.59        45.18 o
 -18   5   4         71.70         -5.26        59.10 o
 -17   5   4       2122.33       2123.49       123.58 o
 -16   5   4         16.34         33.54        35.21 o
 -15   5   4        720.06        757.65        62.26 o
 -14   5   4        417.26        458.60        43.45 o
 -13   5   4       4431.67       4299.86       166.44 o
 -12   5   4        216.35        235.89        28.50 o
 -11   5   4      11082.80      11328.62       169.41 o
 -10   5   4       1556.87       1572.20        59.86 o
  -9   5   4       4702.28       4656.16        85.89 o
  -8   5   4         98.74        107.05        18.60 o
  -7   5   4        517.47        540.30        26.63 o
  -6   5   4         40.02         35.90        12.19 o
  -5   5   4       6653.07       6758.87        95.86 o
  -4   5   4       1127.85       1082.90        34.23 o
  -3   5   4      36588.16      36876.92       316.28 o
  -2   5   4         80.60         97.19         9.32 o
  -1   5   4      11142.46      10335.40       110.98 o
   0   5   4          0.94         12.42         7.51 o
   1   5   4       4873.37       4585.20        72.85 o
   2   5   4        435.54        513.58        25.65 o
   3   5   4       3190.61       3115.23        50.44 o
   4   5   4       1677.57       1622.48        36.55 o
   5   5   4      18541.73      18291.72       207.04 o
   6   5   4        315.70        337.50        18.87 o
   7   5   4       7505.17       7505.71        97.28 o
   8   5   4        952.38        911.99        37.82 o
   9   5   4       1101.66       1181.94        40.93 o
  10   5   4          6.01         -5.46        16.05 o
  11   5   4       1632.69       1571.55        60.91 o
  12   5   4        388.33        320.08        35.48 o
  13   5   4       3097.59       3400.35        90.77 o
  14   5   4        151.07        132.48        33.11 o
  15   5   4        771.34        760.24        69.41 o
  16   5   4          0.13         13.23        39.23 o
  17   5   4        460.52        409.66        70.32 o
 -17   6   4          0.04         -9.01        66.62 o
 -16   6   4       1902.10       1810.27       113.04 o
 -15   6   4        202.30        187.28        49.58 o
 -14   6   4       1415.41       1343.25        67.80 o
 -13   6   4        234.32        258.53        31.21 o
 -12   6   4       4540.12       4988.17       116.61 o
 -11   6   4         47.46         42.67        20.62 o
 -10   6   4       9209.88       9465.75       135.13 o
  -9   6   4         19.98         18.72        17.25 o
  -8   6   4        905.71        908.39        36.75 o
  -7   6   4        131.68        144.68        17.55 o
  -6   6   4        345.57        340.43        23.49 o
  -5   6   4        167.66        159.28        18.05 o
  -4   6   4      17152.30      17262.43       177.31 o
  -3   6   4          0.01          9.49         7.28 o
  -2   6   4      27449.12      26605.10       262.36 o
  -1   6   4        360.23        428.30        21.55 o
   0   6   4       9994.20       9689.99       110.13 o
   1   6   4        305.12        287.64        18.71 o
   2   6   4         39.11         39.32         8.23 o
   3   6   4        385.59        447.86        18.86 o
   4   6   4      13607.34      13424.95       186.02 o
   5   6   4       2863.24       2856.31        60.75 o
   6   6   4       8042.26       8135.15       108.30 o
   7   6   4         25.61         -1.09        12.95 o
   8   6   4       4743.71       4735.35        81.95 o
   9   6   4         85.09        112.48        21.34 o
  10   6   4       2156.75       2136.56        59.28 o
  11   6   4          0.01         -6.07        26.10 o
  12   6   4       2699.29       2685.85        92.07 o
  13   6   4        128.96        157.30        47.01 o
  14   6   4       1301.65       1373.30       121.80 o
  15   6   4          6.69         12.40        39.55 o
  16   6   4        441.89        352.19        65.40 o
 -17   7   4       1710.76       1719.07       116.15 o
 -16   7   4         36.05         25.82        47.58 o
 -15   7   4       1327.71       1312.79        96.06 o
 -14   7   4         51.62         59.80        34.24 o
 -13   7   4       3612.66       3583.89       112.18 o
 -12   7   4         77.71         61.76        28.93 o
 -11   7   4       6454.14       6537.94       121.48 o
 -10   7   4         39.36         11.74        17.24 o
  -9   7   4      10152.04       9932.72       132.93 o
  -8   7   4       1268.47       1344.30        47.71 o
  -7   7   4       3172.89       3261.97        71.25 o
  -6   7   4          3.40         11.50        15.75 o
  -5   7   4       5248.15       5104.85        80.24 o
  -4   7   4         32.69         52.98        10.95 o
  -3   7   4      13285.12      12935.08       127.19 o
  -2   7   4         12.12         11.79         9.90 o
  -1   7   4      11721.47      11501.73       127.77 o
   0   7   4        348.03        302.50        18.82 o
   1   7   4       6251.53       6111.83        94.01 o
   2   7   4        269.24        279.01        19.16 o
   3   7   4       5547.61       5556.93        80.70 o
   4   7   4         95.72         90.83        17.80 o
   5   7   4       4423.89       4301.88        76.85 o
   6   7   4        799.08        860.93        41.01 o
   7   7   4       4805.01       4913.10        97.61 o
   8   7   4        553.42        498.72        40.64 o
   9   7   4       3120.31       3240.14        92.07 o
  10   7   4         49.31        109.18        40.03 o
  11   7   4       2051.62       1963.51       101.47 o
  12   7   4        164.97        205.79        43.42 o
  13   7   4       1490.69       1428.07       115.67 o
  14   7   4          7.15        -38.03        38.03 o
  15   7   4        991.42       1174.65       144.92 o
 -16   8   4       1233.20       1313.47       122.15 o
 -15   8   4         15.77        -42.55        42.55 o
 -14   8   4       2053.89       1991.49        98.47 o
 -13   8   4        122.98         80.07        37.33 o
 -12   8   4       2955.33       3093.39        95.32 o
 -11   8   4         36.44         29.38        24.81 o
 -10   8   4       6571.95       6266.43       116.08 o
  -9   8   4        203.39        186.27        25.82 o
  -8   8   4       3601.57       3603.04        77.65 o
  -7   8   4          5.91        -10.69        17.79 o
  -6   8   4       4703.88       4677.02        90.00 o
  -5   8   4        598.53        508.51        32.01 o
  -4   8   4       6215.31       6287.97       105.66 o
  -3   8   4         28.26         19.68         8.83 o
  -2   8   4       5871.24       5871.17        83.26 o
  -1   8   4        481.09        482.24        20.70 o
   0   8   4      11504.42      11507.24       148.09 o
   1   8   4        523.60        548.03        30.34 o
   2   8   4       4982.41       4795.60        87.00 o
   3   8   4       3511.58       3398.44        69.05 o
   4   8   4      12969.84      12848.77       175.77 o
   5   8   4         12.24         16.94        17.08 o
   6   8   4       3782.20       3753.20        85.11 o
   7   8   4       1182.44       1105.16        50.06 o
   8   8   4       5272.50       5142.12       106.92 o
   9   8   4        124.57        101.23        29.21 o
  10   8   4        956.22        951.51        71.57 o
  11   8   4        131.14        121.90        44.94 o
  12   8   4        664.89        603.72        63.61 o
  13   8   4          3.21         30.18        41.04 o
  14   8   4       1043.01       1163.39        93.87 o
  15   8   4         48.87         19.07        47.88 o
 -15   9   4        956.59        835.40        83.57 o
 -14   9   4         77.40         72.15        40.25 o
 -13   9   4       3006.90       3227.96       118.55 o
 -12   9   4        299.94        240.53        37.69 o
 -11   9   4       1811.89       1797.90        87.27 o
 -10   9   4        150.89        101.39        31.08 o
  -9   9   4       2932.74       2892.27        74.23 o
  -8   9   4          5.53          4.14        21.15 o
  -7   9   4       3458.39       3459.68        80.94 o
  -6   9   4        480.83        465.83        34.35 o
  -5   9   4       6618.74       6437.67       112.60 o
  -4   9   4       1239.46       1136.93        46.43 o
  -3   9   4       7039.40       7179.29       101.43 o
  -2   9   4        161.90        206.85        22.07 o
  -1   9   4       4145.83       4078.14        76.67 o
   0   9   4        186.87        206.46        23.10 o
   1   9   4       2020.00       2033.75        77.86 o
   2   9   4         21.01         44.81        16.99 o
   3   9   4       5722.85       5536.20       117.24 o
   4   9   4       2543.98       2499.75        68.53 o
   5   9   4       3474.26       3399.11       101.55 o
   6   9   4        232.15        194.32        26.36 o
   7   9   4       3766.89       3796.39        92.01 o
   8   9   4        582.68        485.30        44.97 o
   9   9   4       2146.23       2158.66        85.49 o
  10   9   4         35.85         66.94        40.81 o
  11   9   4        916.82        945.75       110.67 o
  12   9   4        108.92         93.01        46.25 o
  13   9   4        857.50        909.56       102.14 o
  14   9   4         33.37          8.32        44.05 o
 -14  10   4       1637.41       1700.94       113.20 o
 -13  10   4         11.44         56.98        41.48 o
 -12  10   4       2079.14       2119.02       102.46 o
 -11  10   4          0.14        -14.87        28.69 o
 -10  10   4       1335.76       1408.64        69.37 o
  -9  10   4        208.94        285.61        33.14 o
  -8  10   4       2915.66       2973.73        77.15 o
  -7  10   4         26.13         57.85        24.94 o
  -6  10   4       6995.27       7304.58       128.91 o
  -5  10   4        469.12        453.36        35.75 o
  -4  10   4       4787.09       4833.64        91.09 o
  -3  10   4        504.24        499.21        32.72 o
  -2  10   4       1972.43       1911.78        57.33 o
  -1  10   4        291.41        314.54        29.76 o
   0  10   4       4330.32       4575.44        89.72 o
   1  10   4       1534.71       1446.54        51.01 o
   2  10   4       1089.65       1037.52        43.38 o
   3  10   4        112.58         71.20        24.76 o
   4  10   4       1564.30       1422.48        63.29 o
   5  10   4        470.91        397.18        44.78 o
   6  10   4       1698.98       1637.74        72.46 o
   7  10   4        214.47        196.49        29.65 o
   8  10   4       3652.55       3506.02       106.88 o
   9  10   4        366.59        370.36        55.87 o
  10  10   4       1281.59       1279.26        93.11 o
  11  10   4         30.45         53.04        42.54 o
  12  10   4        787.70        890.99        91.18 o
  13  10   4         13.34         71.48        77.40 o
 -13  11   4       2041.42       2066.60       122.25 o
 -12  11   4         35.14         32.65        43.03 o
 -11  11   4       1307.12       1243.27        91.45 o
 -10  11   4        321.53        306.36        45.20 o
  -9  11   4       2137.50       2085.34        97.77 o
  -8  11   4        422.83        469.43        44.10 o
  -7  11   4       4668.80       4828.28       117.62 o
  -6  11   4        182.11        151.57        32.77 o
  -5  11   4       3258.58       3368.54       119.13 o
  -4  11   4          4.47        -14.94        24.82 o
  -3  11   4       1590.04       1636.96        64.17 o
  -2  11   4          2.75         -3.41        23.50 o
  -1  11   4       4277.11       4254.92       114.56 o
   0  11   4        242.57        227.92        33.25 o
   1  11   4       5302.91       5168.57       146.80 o
   2  11   4        635.58        614.72        53.42 o
   3  11   4       1744.36       1783.82        70.41 o
   4  11   4         44.65         13.86        25.96 o
   5  11   4       1597.63       1510.43        63.82 o
   6  11   4         18.94         41.26        29.43 o
   7  11   4       3188.19       3026.39       120.64 o
   8  11   4         59.39         14.03        34.62 o
   9  11   4       1620.75       1849.28       106.50 o
  10  11   4         63.36         79.76        43.61 o
  11  11   4        753.33        786.74        83.35 o
  12  11   4         88.95        229.45        86.22 o
 -11  12   4         13.05          7.77        50.00 o
 -10  12   4       1812.56       1788.00       114.16 o
  -9  12   4          4.54          6.75        37.67 o
  -8  12   4       2890.98       3031.06       104.68 o
  -7  12   4          7.40         -1.06        31.20 o
  -6  12   4       3412.56       3857.52       116.98 o
  -5  12   4          1.86         17.80        31.95 o
  -4  12   4       1971.41       1937.08        84.79 o
  -3  12   4          3.52        -31.66        31.66 o
  -2  12   4       2816.17       2799.15        91.58 o
  -1  12   4          5.05         12.54        26.05 o
   0  12   4       5460.36       5521.53       125.07 o
   1  12   4          2.68          6.47        24.47 o
   2  12   4       3366.79       3273.35        92.57 o
   3  12   4         49.43         81.77        28.86 o
   4  12   4       1841.70       1750.78        75.54 o
   5  12   4        160.02        160.07        35.01 o
   6  12   4        945.30        893.57        77.19 o
   7  12   4         92.66         87.62        46.93 o
   8  12   4       1788.63       1743.78       138.24 o
   9  12   4        210.44        137.96        61.32 o
  10  12   4       1486.34       1380.14       157.22 o
  -9  13   4       1150.33       1308.72        99.90 o
  -8  13   4        466.09        471.98        73.62 o
  -7  13   4       2118.79       2151.62       149.66 o
  -6  13   4        241.85        206.05        47.09 o
  -5  13   4       2491.79       2739.15       119.55 o
  -4  13   4         45.79         86.05        41.05 o
  -3  13   4       1081.72       1160.75        78.13 o
  -2  13   4         43.76         56.52        35.41 o
  -1  13   4       2421.41       2355.54       100.63 o
   0  13   4          1.97        -29.16        29.16 o
   1  13   4       3384.10       3524.66       110.71 o
   2  13   4         19.47         50.48        33.70 o
   3  13   4       1668.14       1717.47       109.66 o
   4  13   4          9.87          5.74        50.56 o
   5  13   4        885.60        741.78        88.16 o
   6  13   4         15.36        -43.79        43.79 o
   7  13   4       1511.74       1376.95       240.43 o
   8  13   4          7.83        -13.91        51.25 o
  -7  14   4          2.05         -4.63        39.09 o
  -6  14   4       2101.44       2132.79       122.91 o
  -5  14   4          9.40         46.33        42.37 o
  -4  14   4       1751.46       1789.97       102.93 o
  -3  14   4         37.57         32.24        41.66 o
  -2  14   4        893.83       1066.20        99.87 o
  -1  14   4          0.03         -7.65        36.70 o
   0  14   4       1030.24       1045.29        73.16 o
   1  14   4         39.36         49.37        48.56 o
   2  14   4       1574.06       1589.78       109.96 o
   3  14   4         26.28         47.93        51.86 o
   4  14   4       1392.76       1570.77       148.27 o
   5  14   4         67.58         64.88        60.10 o
   6  14   4        606.39        580.73       113.29 o
 -19   0   5       1509.43       1634.23       212.82 o
 -17   0   5        457.83        477.15       117.01 o
 -15   0   5         55.10        115.63        78.77 o
 -13   0   5        276.81        299.94        41.56 o
 -11   0   5       2588.27       2692.69        89.65 o
  -9   0   5        537.95        547.13        42.11 o
  -7   0   5        503.84        573.73        37.95 o
  -5   0   5       1253.84       1528.03        40.32 o
  -3   0   5      14898.10      14990.41       172.72 o
  -1   0   5       3639.68       3790.05        91.59 o
   1   0   5       3608.30       3610.11        46.07 o
   3   0   5       2806.02       2952.40        44.57 o
   5   0   5       4410.40       4052.58        75.44 o
   7   0   5       8068.20       7930.15       156.56 o
   9   0   5         21.84         13.55        25.56 o
  11   0   5        269.49        218.96        45.68 o
  13   0   5       6861.63       6636.20       256.30 o
  15   0   5       5192.70       4847.32       211.87 o
  17   0   5        324.32        314.63       269.44 o
 -19   1   5          0.02        -35.60        65.02 o
 -18   1   5        777.24        628.26        97.04 o
 -17   1   5          1.22         14.54        40.64 o
 -16   1   5        222.08        198.83        47.24 o
 -15   1   5        188.98        180.80        45.76 o
 -14   1   5        327.38        272.54        34.29 o
 -13   1   5        197.41        232.62        28.98 o
 -12   1   5       1516.30       1398.60        51.00 o
 -11   1   5       2711.65       2750.43        64.25 o
 -10   1   5         21.72          9.82        23.71 o
  -9   1   5         86.02         87.93        17.91 o
  -8   1   5        364.69        410.35        26.90 o
  -7   1   5       2934.84       3149.42        66.48 o
  -6   1   5       1065.51       1076.12        28.33 o
  -5   1   5       1625.97       1713.03        27.88 o
  -4   1   5       1287.90       1338.48        19.46 o
  -3   1   5       5640.72       6122.59        54.14 o
  -2   1   5      12634.48      12915.01       113.74 o
  -1   1   5       1578.77       1623.76        20.99 o
   0   1   5       4147.74       4322.80        41.82 o
   1   1   5       1266.90       1274.11        15.93 o
   2   1   5       1045.12       1155.30        17.01 o
   3   1   5          2.08          4.91         4.80 o
   4   1   5        554.52        533.11        16.34 o
   5   1   5        899.71       1036.07        22.29 o
   6   1   5       4524.15       4140.78        58.79 o
   7   1   5        284.52        278.45        27.70 o
   8   1   5       5029.72       5081.97        90.86 o
   9   1   5        417.82        432.60        33.54 o
  10   1   5         82.18         38.84        19.78 o
  11   1   5        115.47         89.89        22.80 o
  12   1   5       1670.22       1730.88        76.83 o
  13   1   5         54.00         82.84        28.54 o
  14   1   5       5912.38       5974.38       154.82 o
  15   1   5         34.58         13.55        33.70 o
  16   1   5       1219.63       1207.35        81.73 o
  17   1   5          1.32         42.89        43.54 o
 -19   2   5        489.54        405.51        88.34 o
 -18   2   5        100.04        159.83        50.27 o
 -17   2   5        129.09         68.92        42.00 o
 -16   2   5         27.86        116.90        40.66 o
 -15   2   5         26.27        -16.94        35.11 o
 -14   2   5         17.44         44.89        24.34 o
 -13   2   5        643.22        630.59        41.12 o
 -12   2   5        194.69        186.62        25.63 o
 -11   2   5        307.11        320.91        32.70 o
 -10   2   5        582.28        677.31        37.77 o
  -9   2   5       1048.14       1166.97        40.74 o
  -8   2   5        156.70        182.88        22.87 o
  -7   2   5        130.85        155.20        14.94 o
  -6   2   5        438.94        481.16        16.69 o
  -5   2   5      10708.21      11144.19       105.70 o
  -4   2   5       2376.48       2605.38        30.60 o
  -3   2   5       3168.63       3200.17        35.94 o
  -2   2   5        146.36        170.36         8.63 o
  -1   2   5       6668.67       6899.42        61.03 o
   0   2   5       5443.35       5514.30        48.99 o
   1   2   5       4821.17       5018.37        53.08 o
   2   2   5       1155.83       1261.58        19.64 o
   3   2   5       3158.85       3124.10        38.80 o
   4   2   5        146.72        138.76         8.88 o
   5   2   5       1129.54       1026.31        21.24 o
   6   2   5         39.32         42.60         7.94 o
   7   2   5       3057.50       2966.54        58.22 o
   8   2   5        494.33        466.37        28.07 o
   9   2   5       3112.33       3249.40        72.96 o
  10   2   5        114.11        122.28        23.41 o
  11   2   5        659.21        767.97        44.19 o
  12   2   5        191.74        177.35        30.27 o
  13   2   5       2436.20       2608.75        79.85 o
  14   2   5         42.19         66.32        29.51 o
  15   2   5       1710.78       1800.29        92.46 o
  16   2   5         32.15          4.97        34.96 o
  17   2   5        890.79        991.04        78.93 o
 -18   3   5        225.84        145.95        51.82 o
 -17   3   5        327.34        369.94        57.63 o
 -16   3   5        809.09        855.34        71.13 o
 -15   3   5          1.51         71.28        29.50 o
 -14   3   5          3.26        -26.99        26.99 o
 -13   3   5        198.25        226.03        39.10 o
 -12   3   5          0.85         -0.56        23.46 o
 -11   3   5          8.04         -7.41        23.19 o
 -10   3   5        888.73        910.16        62.85 o
  -9   3   5        330.62        371.42        36.86 o
  -8   3   5        602.99        647.61        39.83 o
  -7   3   5         51.18         64.03        13.92 o
  -6   3   5       2140.11       2193.89        39.17 o
  -5   3   5         76.49        135.88        11.33 o
  -4   3   5        421.36        455.07        15.34 o
  -3   3   5       7376.04       7589.13        73.80 o
  -2   3   5       1677.60       1847.51        26.57 o
  -1   3   5        967.99        962.08        15.70 o
   0   3   5       2785.87       2937.54        36.91 o
   1   3   5        401.27        448.33        20.48 o
   2   3   5       1709.07       1689.38        32.19 o
   3   3   5       6357.17       6663.52        91.66 o
   4   3   5      15520.10      16419.89       173.26 o
   5   3   5       2490.59       2746.84        54.39 o
   6   3   5        941.60        938.53        20.56 o
   7   3   5       1329.28       1293.20        31.30 o
   8   3   5       3742.64       3678.06        71.09 o
   9   3   5          1.43          6.47        15.68 o
  10   3   5       2097.67       2085.32        54.19 o
  11   3   5        944.32        948.01        46.27 o
  12   3   5       3576.08       3483.22        88.02 o
  13   3   5        511.02        563.19        42.79 o
  14   3   5        965.66       1063.72        64.29 o
  15   3   5        288.17        258.69        42.13 o
  16   3   5        918.78       1012.04        70.10 o
  17   3   5        445.79        421.97        54.23 o
 -18   4   5         28.00         17.22        40.11 o
 -17   4   5        346.14        327.41        53.49 o
 -16   4   5        161.27        198.06        48.89 o
 -15   4   5       2519.49       2422.77        90.72 o
 -14   4   5        144.48        184.85        35.66 o
 -13   4   5         78.27         37.89        26.44 o
 -12   4   5         72.48        124.20        28.96 o
 -11   4   5        272.11        273.46        27.63 o
 -10   4   5         29.95         92.50        22.92 o
  -9   4   5          0.31          1.26        15.13 o
  -8   4   5         57.59         73.56        17.33 o
  -7   4   5        109.68        134.17        15.26 o
  -6   4   5       2377.92       2377.42        40.69 o
  -5   4   5         14.28         18.43         7.99 o
  -4   4   5       3872.96       4176.23        52.10 o
  -3   4   5        122.90        112.81        12.61 o
  -2   4   5        109.24        109.75         7.66 o
  -1   4   5         81.51         70.03         7.04 o
   0   4   5         70.24         61.53         7.18 o
   1   4   5        185.55        193.48        26.92 o
   2   4   5       2215.46       2370.25        38.93 o
   3   4   5        429.57        420.90        16.38 o
   4   4   5       1311.96       1449.97        30.23 o
   5   4   5       4658.25       4836.66        65.41 o
   6   4   5        105.46        106.41        12.27 o
   7   4   5       2663.22       2632.12        43.02 o
   8   4   5       1698.22       1714.74        39.20 o
   9   4   5       2128.29       2082.99        47.34 o
  10   4   5       1011.78        988.30        45.49 o
  11   4   5       2470.28       2393.37        66.12 o
  12   4   5        670.96        660.84        43.36 o
  13   4   5       1444.62       1672.91        72.90 o
  14   4   5          0.23          8.66        27.86 o
  15   4   5        801.66        871.20        62.12 o
  16   4   5        387.50        243.44        45.07 o
  17   4   5       1224.16       1236.47        88.96 o
 -18   5   5          0.53        -27.21        44.54 o
 -17   5   5        224.65        180.31        46.19 o
 -16   5   5        397.28        394.66        52.33 o
 -15   5   5          0.24         43.40        30.50 o
 -14   5   5        464.28        441.88        42.43 o
 -13   5   5        158.78        180.72        32.22 o
 -12   5   5         58.54         49.51        22.31 o
 -11   5   5        496.13        558.54        37.43 o
 -10   5   5        994.36       1029.98        60.29 o
  -9   5   5        387.28        321.20        33.64 o
  -8   5   5          0.33          5.23        13.90 o
  -7   5   5       1609.24       1424.55        32.80 o
  -6   5   5         63.17         47.42        12.97 o
  -5   5   5       1441.09       1416.88        37.36 o
  -4   5   5          3.79         18.96         7.93 o
  -3   5   5        264.55        340.02        13.65 o
  -2   5   5         21.33         53.45         8.73 o
  -1   5   5       4102.53       4148.53        55.97 o
   0   5   5       2075.11       2195.48        38.89 o
   1   5   5        604.84        559.61        23.40 o
   2   5   5          1.96         27.66         6.41 o
   3   5   5        250.19        232.98        20.53 o
   4   5   5       3192.77       2900.64        52.29 o
   5   5   5       1028.85       1154.37        31.64 o
   6   5   5        215.19        190.82        15.73 o
   7   5   5        808.54        791.18        27.90 o
   8   5   5       2299.16       2365.32        55.34 o
   9   5   5        115.50        124.53        19.64 o
  10   5   5       2210.68       2233.23        64.92 o
  11   5   5        129.29        122.94        26.21 o
  12   5   5       2079.90       1982.79        72.68 o
  13   5   5         32.33         45.49        29.25 o
  14   5   5        170.23        142.81        32.46 o
  15   5   5          0.03        -29.69        47.74 o
  16   5   5        521.29        445.65        59.93 o
 -17   6   5         59.58        -17.01        45.70 o
 -16   6   5        452.36        548.37        70.42 o
 -15   6   5        165.00        120.92        40.44 o
 -14   6   5        837.80        868.71        56.34 o
 -13   6   5         11.27         13.02        23.76 o
 -12   6   5         14.83         43.67        24.63 o
 -11   6   5          2.10         48.98        18.92 o
 -10   6   5       1301.26       1316.48        52.25 o
  -9   6   5         39.18         57.46        18.95 o
  -8   6   5        171.52        160.52        21.28 o
  -7   6   5        222.32        146.33        19.19 o
  -6   6   5        526.88        545.94        35.77 o
  -5   6   5        131.66        159.06        18.27 o
  -4   6   5        542.80        603.15        23.76 o
  -3   6   5       3258.73       3564.11        50.15 o
  -2   6   5       9010.98       9290.20       126.04 o
  -1   6   5        624.91        671.30        20.33 o
   0   6   5       1264.30       1233.85        39.69 o
   1   6   5       3185.38       3063.53        81.79 o
   2   6   5       3955.38       3928.73        63.65 o
   3   6   5       4119.41       3880.92        64.47 o
   4   6   5        612.23        713.84        27.49 o
   5   6   5       1219.34       1200.28        35.67 o
   6   6   5        952.69        960.39        34.04 o
   7   6   5        318.31        260.41        20.91 o
   8   6   5        144.74        154.48        18.27 o
   9   6   5       2167.06       2130.68        79.10 o
  10   6   5        176.61        186.98        27.18 o
  11   6   5       3856.11       3587.42       126.23 o
  12   6   5          5.03         13.82        27.34 o
  13   6   5        188.80        145.66        45.59 o
  14   6   5         53.17         61.43        36.25 o
  15   6   5        106.70        165.34        44.54 o
  16   6   5         11.34         27.16        47.77 o
 -17   7   5         16.69         80.48        52.97 o
 -16   7   5        253.99        281.27        59.47 o
 -15   7   5         49.83          9.13        38.50 o
 -14   7   5        837.39        899.16        79.51 o
 -13   7   5        809.15        829.46        56.42 o
 -12   7   5         33.50         27.20        26.72 o
 -11   7   5          0.85         14.29        23.05 o
 -10   7   5        204.83        199.00        23.34 o
  -9   7   5        137.50        158.62        24.05 o
  -8   7   5         13.70         22.54        18.43 o
  -7   7   5          0.94        -15.82        15.82 o
  -6   7   5        146.81        123.69        20.27 o
  -5   7   5         53.34         37.57        16.52 o
  -4   7   5        832.16        835.36        34.06 o
  -3   7   5       1154.22       1187.15        33.93 o
  -2   7   5        135.30        244.12        17.87 o
  -1   7   5         75.06        101.62        13.97 o
   0   7   5       1349.60       1305.55        32.77 o
   1   7   5       3908.52       3931.21        97.83 o
   2   7   5       2173.46       2054.80        45.68 o
   3   7   5          7.53         15.55        10.09 o
   4   7   5       4202.81       4253.16        82.59 o
   5   7   5       1205.73       1135.36        36.92 o
   6   7   5        198.84        240.50        24.79 o
   7   7   5        147.78        161.32        23.22 o
   8   7   5       3789.15       3821.87        84.11 o
   9   7   5        563.37        558.92        61.05 o
  10   7   5       3818.82       3753.07       138.17 o
  11   7   5          5.40         18.39        30.87 o
  12   7   5       1092.24       1240.27        85.42 o
  13   7   5        247.39        315.12        53.47 o
  14   7   5        369.56        277.12        56.69 o
  15   7   5          0.66        -19.14        43.72 o
 -16   8   5        193.67        158.81        55.88 o
 -15   8   5        433.91        395.39        55.88 o
 -14   8   5          8.01         36.18        36.70 o
 -13   8   5       1284.59       1337.87        81.22 o
 -12   8   5        351.15        322.19        44.97 o
 -11   8   5        167.74        135.53        29.13 o
 -10   8   5         57.08         33.65        22.65 o
  -9   8   5       2088.04       2009.49        63.84 o
  -8   8   5        121.29         82.76        23.92 o
  -7   8   5        257.07        289.98        28.72 o
  -6   8   5         44.82         47.82        18.82 o
  -5   8   5        307.40        302.04        27.11 o
  -4   8   5       1813.49       1811.68        52.60 o
  -3   8   5         70.01         76.55        11.49 o
  -2   8   5        302.23        364.45        22.32 o
  -1   8   5        267.23        339.77        17.65 o
   0   8   5         71.31         97.25        15.07 o
   1   8   5       3990.59       3737.34        72.11 o
   2   8   5        205.48        233.90        19.17 o
   3   8   5       2065.26       2056.55        47.65 o
   4   8   5        222.39        240.93        19.91 o
   5   8   5        191.28        172.57        23.57 o
   6   8   5          2.59          3.27        18.75 o
   7   8   5        934.46        929.79        46.20 o
   8   8   5         93.92        126.90        29.66 o
   9   8   5       3595.57       3601.26       100.77 o
  10   8   5         31.28         34.63        31.70 o
  11   8   5       1628.95       1567.69       103.73 o
  12   8   5        228.37        263.61        57.70 o
  13   8   5        617.77        576.64        67.13 o
  14   8   5         28.29         62.00        45.25 o
  15   8   5        802.09        695.28       143.73 o
 -15   9   5         24.13        -38.59        38.59 o
 -14   9   5        361.71        512.85        59.71 o
 -13   9   5        131.40        114.39        43.05 o
 -12   9   5       1108.88       1175.52        63.07 o
 -11   9   5        110.40        120.23        31.44 o
 -10   9   5         21.06         -3.01        21.07 o
  -9   9   5        106.64         83.30        27.04 o
  -8   9   5       1097.23       1149.25        67.99 o
  -7   9   5         14.24         37.78        22.41 o
  -6   9   5        121.60         81.34        22.29 o
  -5   9   5          9.23         16.52        18.73 o
  -4   9   5          6.09         -9.09        16.48 o
  -3   9   5        562.06        589.82        27.66 o
  -2   9   5       1333.35       1150.34        41.09 o
  -1   9   5          3.66         23.55        15.36 o
   0   9   5       2922.98       2839.65        79.33 o
   1   9   5          4.77         14.08        15.46 o
   2   9   5          0.82         36.31        16.67 o
   3   9   5         89.52        108.08        25.48 o
   4   9   5        459.71        465.81        33.54 o
   5   9   5       1003.47        894.25        74.17 o
   6   9   5        359.66        342.16        33.22 o
   7   9   5         93.97         89.63        34.16 o
   8   9   5       1660.69       1612.05        72.62 o
   9   9   5         13.88        -32.21        41.49 o
  10   9   5        747.58        735.11        73.91 o
  11   9   5         69.45         57.73        40.70 o
  12   9   5        685.54        790.84        83.32 o
  13   9   5         63.97         47.30        58.49 o
  14   9   5        574.09        555.02        69.50 o
 -14  10   5        135.60        123.37        45.87 o
 -13  10   5        420.59        385.15        51.21 o
 -12  10   5        265.76        293.40        40.58 o
 -11  10   5        485.63        499.05        49.38 o
 -10  10   5          6.42        -25.64        25.64 o
  -9  10   5        167.00        129.30        30.00 o
  -8  10   5         50.49         15.27        24.55 o
  -7  10   5          8.65         24.83        36.81 o
  -6  10   5        192.86        197.75        32.19 o
  -5  10   5        172.88        152.90        26.72 o
  -4  10   5         47.07         64.05        30.69 o
  -3  10   5        700.12        715.08        38.10 o
  -2  10   5        635.35        638.80        36.52 o
  -1  10   5       3381.05       3400.49        76.79 o
   0  10   5        254.71        274.03        27.22 o
   1  10   5       1308.82       1324.97        58.95 o
   2  10   5        292.68        293.31        28.23 o
   3  10   5        206.46        212.23        28.16 o
   4  10   5        112.46         65.53        22.49 o
   5  10   5         80.64         16.69        21.28 o
   6  10   5        138.37        111.25        25.13 o
   7  10   5       1988.90       2021.78        70.24 o
   8  10   5        412.99        499.97        67.93 o
   9  10   5        516.51        524.64        63.70 o
  10  10   5         45.11         50.83        39.12 o
  11  10   5        382.54        410.59        62.71 o
  12  10   5         74.40         58.29        49.13 o
  13  10   5        455.96        384.36        69.96 o
 -13  11   5         10.73         42.44        58.78 o
 -12  11   5        181.02        176.02        55.18 o
 -11  11   5        121.10        137.52        50.01 o
 -10  11   5         26.08          2.35        31.45 o
  -9  11   5          0.82         34.98        31.30 o
  -8  11   5         36.84         41.69        30.54 o
  -7  11   5        198.81        344.35        41.64 o
  -6  11   5        215.08        195.59        35.22 o
  -5  11   5         92.70         98.80        30.36 o
  -4  11   5         42.50         67.56        25.94 o
  -3  11   5        575.87        623.42        43.85 o
  -2  11   5         80.57        156.18        29.95 o
  -1  11   5        413.58        474.55        39.26 o
   0  11   5        810.00        755.88        48.78 o
   1  11   5        120.57        149.18        28.29 o
   2  11   5        155.12        162.56        27.78 o
   3  11   5        301.27        273.44        31.94 o
   4  11   5        342.81        262.13        32.89 o
   5  11   5         97.64         57.52        24.56 o
   6  11   5       1464.56       1418.24        61.62 o
   7  11   5        223.55        243.24        36.67 o
   8  11   5        912.68        842.06        65.75 o
   9  11   5          7.15        -33.20       110.56 o
  10  11   5        350.12        456.32       166.25 o
  11  11   5         37.67        145.79       102.73 o
 -11  12   5         38.30        -41.25        41.25 o
 -10  12   5        521.76        583.49        65.07 o
  -9  12   5         70.81         85.14        45.10 o
  -8  12   5         30.23         47.32        35.84 o
  -7  12   5         70.48         59.17        36.23 o
  -6  12   5        126.30        163.61        38.90 o
  -5  12   5        356.08        355.54        42.55 o
  -4  12   5        113.02        150.52        33.57 o
  -3  12   5        139.09        130.04        38.19 o
  -2  12   5        865.45        978.38        68.12 o
  -1  12   5         92.17        102.31        31.52 o
   0  12   5          5.90        -22.70        24.85 o
   1  12   5         21.67        -22.41        23.82 o
   2  12   5        394.25        362.61        52.87 o
   3  12   5        179.80        146.16        37.93 o
   4  12   5          0.06        -13.86        36.15 o
   5  12   5       1542.76       1473.30        96.82 o
   6  12   5        194.15        113.40        40.46 o
   7  12   5        467.10        482.25        75.77 o
   8  12   5         99.91        157.91        86.34 o
   9  12   5        216.63        114.33        70.12 o
  10  12   5        139.40        137.87        89.37 o
  -9  13   5        570.83        672.27        72.49 o
  -8  13   5        276.11        190.68        44.63 o
  -7  13   5         16.72         61.72        38.44 o
  -6  13   5         33.65        132.25        40.99 o
  -5  13   5          7.35          9.96        33.98 o
  -4  13   5        371.09        318.71        47.50 o
  -3  13   5        377.57        491.43        57.24 o
  -2  13   5        190.86        177.76        43.98 o
  -1  13   5        212.48        245.45        57.87 o
   0  13   5        344.12        272.95        42.80 o
   1  13   5         29.14         61.68        31.51 o
   2  13   5        382.04        293.33        80.97 o
   3  13   5         95.54        111.22        52.97 o
   4  13   5        680.79        673.46        84.31 o
   5  13   5        321.60        414.59        74.91 o
   6  13   5        419.88        417.94        77.90 o
   7  13   5        231.76        291.79        77.05 o
   8  13   5        302.38        322.92       107.80 o
  -7  14   5         27.99          0.68        43.60 o
  -6  14   5         12.27         59.72        42.32 o
  -5  14   5         76.54         65.52        42.34 o
  -4  14   5        109.32        209.22        49.50 o
  -3  14   5        230.82        234.28        50.27 o
  -2  14   5        397.86        521.03        60.05 o
  -1  14   5         13.14         -0.95        33.96 o
   0  14   5          0.22         59.20        49.84 o
   1  14   5         24.29         -4.33        47.10 o
   2  14   5         35.52         -0.63        67.60 o
   3  14   5        360.00        359.61        69.52 o
   4  14   5        158.91        135.95        64.81 o
   5  14   5        883.71        802.52       104.83 o
 -18   0   6        697.10        641.14       135.43 o
 -16   0   6       1359.56       1399.95       112.68 o
 -14   0   6       6038.27       6274.84       168.57 o
 -12   0   6      14979.87      14589.74       299.32 o
 -10   0   6        910.40       1005.66        56.87 o
  -8   0   6       2422.70       2357.74        74.92 o
  -6   0   6      18006.93      16253.95       230.00 o
  -4   0   6      43248.54      43539.36       633.09 o
  -2   0   6      10608.20      10574.52       124.69 o
   0   0   6       8565.06       8839.61       105.23 o
   2   0   6      36354.02      36684.42       450.68 o
   4   0   6      11449.36      10802.69       145.36 o
   6   0   6        105.70         69.56        14.83 o
   8   0   6      11497.26      11580.99       217.31 o
  10   0   6       8805.34       8484.58       185.21 o
  12   0   6       2930.74       3051.05       127.95 o
  14   0   6        954.88        898.37       103.07 o
  16   0   6        599.94        496.67        89.90 o
 -19   1   6       1407.36       1459.77       265.75 o
 -18   1   6         15.19        -32.56        54.91 o
 -17   1   6        735.88        838.43        81.04 o
 -16   1   6         39.39         34.85        38.89 o
 -15   1   6       6456.33       6412.05       153.52 o
 -14   1   6        427.58        368.45        33.91 o
 -13   1   6       8071.75       8134.30       138.43 o
 -12   1   6       1970.64       1922.47        62.72 o
 -11   1   6       6226.08       6205.46       118.13 o
 -10   1   6        321.71        339.25        27.28 o
  -9   1   6       2734.09       2741.46        66.67 o
  -8   1   6       2129.52       2257.07        56.64 o
  -7   1   6      23635.97      23410.76       295.01 o
  -6   1   6        619.03        655.66        20.18 o
  -5   1   6      38962.43      38140.14       355.63 o
  -4   1   6       1557.63       1643.96        23.09 o
  -3   1   6       1177.31       1115.83        19.52 o
  -2   1   6       5715.68       5991.03        55.94 o
  -1   1   6        413.93        425.27         9.67 o
   0   1   6       6948.65       7494.25        99.14 o
   1   1   6      27978.22      28032.93       219.90 o
   2   1   6       5091.32       5336.19        48.85 o
   3   1   6      30161.89      29592.85       243.67 o
   4   1   6        742.66        807.12        17.14 o
   5   1   6       1925.46       1787.94        33.40 o
   6   1   6        458.62        530.21        21.60 o
   7   1   6       3355.20       3221.80        56.43 o
   8   1   6        147.90        163.86        22.00 o
   9   1   6       9825.63       9893.42       150.76 o
  10   1   6        974.23        982.60        47.85 o
  11   1   6       5441.12       5361.16       107.04 o
  12   1   6        117.66         95.90        27.62 o
  13   1   6       1603.29       1613.02        69.68 o
  14   1   6         42.32        122.71        37.40 o
  15   1   6        152.98        201.59        44.92 o
  16   1   6          0.24        -32.59        32.59 o
  17   1   6        616.87        726.84        81.08 o
 -19   2   6         93.09         61.95        59.88 o
 -18   2   6       1709.64       1703.46       139.27 o
 -17   2   6        399.51        409.17        57.33 o
 -16   2   6       4002.92       3861.13       126.33 o
 -15   2   6         60.77         62.73        35.15 o
 -14   2   6       5013.49       4917.08       106.94 o
 -13   2   6       1001.80        979.35        49.96 o
 -12   2   6       4745.24       4673.08        97.68 o
 -11   2   6        122.21         91.09        21.72 o
 -10   2   6       1951.23       1940.27        61.32 o
  -9   2   6       2582.55       2714.20        61.33 o
  -8   2   6      19459.41      20211.42       266.68 o
  -7   2   6        820.44        762.19        23.25 o
  -6   2   6      35697.61      35847.47       323.04 o
  -5   2   6       8269.22       9009.48        85.28 o
  -4   2   6      27465.43      28605.82       238.49 o
  -3   2   6       6089.24       6257.24        61.34 o
  -2   2   6       5887.55       5894.05        58.68 o
  -1   2   6       4703.94       5126.43        57.50 o
   0   2   6      13856.30      14086.42       136.86 o
   1   2   6       6900.94       7284.88        80.67 o
   2   2   6      22941.42      22667.39       215.13 o
   3   2   6         32.65         10.50         6.14 o
   4   2   6      21677.73      20482.13       182.63 o
   5   2   6        697.23        615.75        17.02 o
   6   2   6       2186.95       2148.90        39.57 o
   7   2   6         71.17         84.34        17.08 o
   8   2   6       5125.02       5275.14        94.37 o
   9   2   6        575.87        639.10        36.70 o
  10   2   6       1906.13       1967.92        61.38 o
  11   2   6         27.03          9.31        25.36 o
  12   2   6       1854.01       2094.30       100.76 o
  13   2   6         78.80         50.18        27.33 o
  14   2   6        558.95        570.39        57.73 o
  15   2   6        119.57        113.82        39.16 o
  16   2   6        952.17        962.06        72.41 o
  17   2   6         92.50         15.89        41.26 o
 -18   3   6          3.03         10.31        42.03 o
 -17   3   6       3056.55       2943.10       121.41 o
 -16   3   6        879.99        952.66        73.66 o
 -15   3   6       4033.83       3616.75       155.94 o
 -14   3   6         80.70         39.12        24.38 o
 -13   3   6       2362.24       2547.70       114.24 o
 -12   3   6        289.54        271.40        59.06 o
 -11   3   6       5425.17       5534.38       207.96 o
 -10   3   6         73.20        132.71        32.61 o
  -9   3   6      10365.12      10268.32       175.28 o
  -8   3   6       6376.22       6412.37       117.80 o
  -7   3   6       8373.18       8120.18       112.63 o
  -6   3   6       2875.78       2879.21        43.68 o
  -5   3   6      18350.04      18212.98       182.28 o
  -4   3   6      11881.33      11741.47       115.71 o
  -3   3   6      15237.37      14820.87       162.79 o
  -2   3   6       4783.24       4746.98        53.33 o
  -1   3   6      14177.29      14128.33       138.79 o
   0   3   6       4113.85       4025.13        53.32 o
   1   3   6       4981.50       4714.32        81.60 o
   2   3   6        841.36        961.16        28.66 o
   3   3   6      26840.88      27429.83       274.45 o
   4   3   6       2800.61       2592.49        51.63 o
   5   3   6      10634.81      10805.63       124.63 o
   6   3   6        229.51        201.58        14.15 o
   7   3   6       3720.13       3670.47        47.54 o
   8   3   6        805.47        953.87        43.05 o
   9   3   6       1148.49       1138.64        43.20 o
  10   3   6         87.10        100.83        21.66 o
  11   3   6       1488.27       1539.57        59.03 o
  12   3   6       1163.16       1107.93        77.61 o
  13   3   6       2530.15       2573.72        76.84 o
  14   3   6        212.00        202.84        37.93 o
  15   3   6       1598.24       1730.61        85.20 o
  16   3   6         34.56         -1.48        34.39 o
  17   3   6        736.82        571.20        58.89 o
 -18   4   6       2239.71       2265.69       111.50 o
 -17   4   6        144.83         78.00        44.72 o
 -16   4   6       3044.01       3196.68       149.58 o
 -15   4   6        420.59        409.38        40.15 o
 -14   4   6       1482.65       1602.13        84.77 o
 -13   4   6        492.20        507.52        57.28 o
 -12   4   6       4809.24       4783.10       125.68 o
 -11   4   6       1001.08        980.05        59.12 o
 -10   4   6      10758.29      10621.22       188.66 o
  -9   4   6        153.09        194.65        23.20 o
  -8   4   6      10256.30      10430.67       147.50 o
  -7   4   6       3357.12       3279.33        54.08 o
  -6   4   6       4141.07       3982.88        53.59 o
  -5   4   6       1078.12       1107.62        34.57 o
  -4   4   6       2917.52       2500.09        36.25 o
  -3   4   6        577.70        586.47        16.53 o
  -2   4   6      10610.17       9447.26       118.27 o
  -1   4   6          3.31          9.97         5.72 o
   0   4   6       8977.09       8046.40       109.79 o
   1   4   6        839.66        797.71        49.57 o
   2   4   6      15567.31      16455.49       210.49 o
   3   4   6       4438.72       4537.87        68.03 o
   4   4   6       9450.95       9790.69       118.75 o
   5   4   6         57.25         37.92        10.26 o
   6   4   6       9192.38       9247.74       110.95 o
   7   4   6        310.56        336.99        17.52 o
   8   4   6        927.91        885.29        32.13 o
   9   4   6        472.70        430.76        23.31 o
  10   4   6       2813.70       2761.32        68.27 o
  11   4   6        194.50        188.44        27.24 o
  12   4   6       3889.86       3726.23        88.75 o
  13   4   6        495.66        468.99        41.34 o
  14   4   6       1815.59       1877.99        79.64 o
  15   4   6         80.13        134.73        37.30 o
  16   4   6        670.89        627.51        60.64 o
  17   4   6         79.12        -13.82        97.66 o
 -18   5   6         65.34        -11.54        47.47 o
 -17   5   6       2846.32       2751.72       117.06 o
 -16   5   6        120.26        142.98        40.70 o
 -15   5   6       1635.16       1746.67        79.27 o
 -14   5   6         65.78         21.82        25.29 o
 -13   5   6       1593.96       1646.44        86.93 o
 -12   5   6        657.65        642.23        41.32 o
 -11   5   6       9353.04       9051.25       171.77 o
 -10   5   6        493.32        445.17        33.13 o
  -9   5   6       6945.99       7081.21       123.18 o
  -8   5   6        448.40        500.95        27.18 o
  -7   5   6       4452.10       4445.39        65.43 o
  -6   5   6         83.12         95.93        14.96 o
  -5   5   6       4884.25       4859.36        98.26 o
  -4   5   6        310.01        356.54        16.77 o
  -3   5   6      23246.05      23087.36       224.10 o
  -2   5   6         24.47         27.79        14.65 o
  -1   5   6      30290.59      29072.00       294.24 o
   0   5   6          2.40         11.76         8.66 o
   1   5   6       4503.77       4319.42       109.08 o
   2   5   6         29.14         25.89        16.11 o
   3   5   6       4317.25       4217.22        70.20 o
   4   5   6        106.24        139.13        13.78 o
   5   5   6       9195.06       9006.98       113.89 o
   6   5   6        366.72        317.73        18.91 o
   7   5   6       8305.18       8071.99       105.99 o
   8   5   6         41.74         51.39        13.29 o
   9   5   6       1595.11       1544.97        45.90 o
  10   5   6         27.75         39.01        21.50 o
  11   5   6       1229.24       1198.58        56.37 o
  12   5   6         16.69         46.71        25.25 o
  13   5   6       1452.26       1618.21        82.32 o
  14   5   6          0.08         12.34        36.24 o
  15   5   6        729.03        697.52        67.68 o
  16   5   6          3.99        -12.04        37.52 o
 -17   6   6         20.63        -14.29        48.70 o
 -16   6   6       3305.99       3157.83       140.68 o
 -15   6   6          0.09         -5.49        28.16 o
 -14   6   6       1829.43       1850.49        78.49 o
 -13   6   6         82.62         92.61        26.60 o
 -12   6   6       4629.02       4706.76       100.38 o
 -11   6   6        185.49        224.97        28.79 o
 -10   6   6       9234.57       9376.89       148.37 o
  -9   6   6        227.39        209.45        24.45 o
  -8   6   6       3037.46       3051.09        55.90 o
  -7   6   6         69.02         45.10        15.52 o
  -6   6   6       1317.61       1406.75        42.25 o
  -5   6   6         21.47         37.29        13.33 o
  -4   6   6      11630.29      11795.89       128.60 o
  -3   6   6        152.97        166.89        11.55 o
  -2   6   6      35129.54      35369.07       402.62 o
  -1   6   6        172.08        204.92        14.20 o
   0   6   6       5785.99       5563.00        69.86 o
   1   6   6         20.00         33.72         8.35 o
   2   6   6       4334.14       4332.34        97.85 o
   3   6   6         29.29         37.60         9.26 o
   4   6   6        546.92        501.56        21.47 o
   5   6   6        172.82        220.81        18.10 o
   6   6   6      15860.45      15877.15       204.24 o
   7   6   6         22.45         18.86        13.86 o
   8   6   6       2718.17       2674.98        57.11 o
   9   6   6         16.70          8.55        18.09 o
  10   6   6       1750.72       1815.55        79.46 o
  11   6   6        337.99        321.71        57.94 o
  12   6   6        418.15        487.61        49.59 o
  13   6   6          2.20         21.48        32.31 o
  14   6   6       1269.97       1245.28        92.35 o
  15   6   6         84.83         30.82        44.59 o
  16   6   6        529.05        613.98        70.38 o
 -17   7   6       2043.37       1904.71       121.78 o
 -16   7   6        149.97         38.30        48.05 o
 -15   7   6       1773.07       1564.22        98.57 o
 -14   7   6          0.26         54.68        35.44 o
 -13   7   6       2796.40       2929.84        91.92 o
 -12   7   6        149.95        208.06        29.82 o
 -11   7   6       4899.68       4879.24        99.48 o
 -10   7   6         83.26         62.77        22.08 o
  -9   7   6       6892.53       6867.06       112.63 o
  -8   7   6        415.38        397.65        29.44 o
  -7   7   6       3725.04       3773.90        79.07 o
  -6   7   6        181.41        132.64        21.04 o
  -5   7   6       1647.67       1658.56        42.59 o
  -4   7   6        832.18        783.71        25.92 o
  -3   7   6       8588.61       8576.90       113.78 o
  -2   7   6        108.56        110.71        14.31 o
  -1   7   6      25131.28      25421.29       267.43 o
   0   7   6        685.93        673.01        24.23 o
   1   7   6       5131.82       4948.05        78.87 o
   2   7   6        587.82        563.47        28.59 o
   3   7   6       1471.59       1630.10        39.18 o
   4   7   6        938.07        957.99        32.26 o
   5   7   6       2553.44       2428.61        56.41 o
   6   7   6         93.43        133.32        31.89 o
   7   7   6       7610.71       7524.54       147.35 o
   8   7   6        905.07        877.24        50.57 o
   9   7   6       2592.08       2241.81       112.33 o
  10   7   6         77.67         99.82        36.67 o
  11   7   6        575.04        491.30        56.66 o
  12   7   6        233.25        227.81        45.83 o
  13   7   6        979.39        890.50        78.14 o
  14   7   6        100.76         -4.24        40.04 o
  15   7   6        755.39        705.99        89.05 o
 -16   8   6        811.91        780.08        94.95 o
 -15   8   6        381.74        356.29        53.57 o
 -14   8   6       1589.52       1579.40        99.36 o
 -13   8   6         68.89        110.38        34.77 o
 -12   8   6       3516.31       3467.33        93.48 o
 -11   8   6        152.45        138.10        31.92 o
 -10   8   6       6490.04       6352.93       118.48 o
  -9   8   6        540.35        523.40        38.57 o
  -8   8   6       5827.89       5767.31       108.71 o
  -7   8   6        796.23        849.74        43.84 o
  -6   8   6       2120.69       2173.00        60.59 o
  -5   8   6        184.79        199.54        23.95 o
  -4   8   6       2715.99       2545.03        51.02 o
  -3   8   6        598.82        588.88        27.33 o
  -2   8   6      12496.94      12282.95       149.62 o
  -1   8   6        526.80        516.30        22.97 o
   0   8   6       8113.16       7920.11        97.99 o
   1   8   6         96.19        135.55        15.56 o
   2   8   6       3469.50       3587.84       108.32 o
   3   8   6         31.09         27.07        14.26 o
   4   8   6        258.23        299.94        28.08 o
   5   8   6        296.37        271.17        30.28 o
   6   8   6       8286.33       7965.87       139.03 o
   7   8   6       1117.54       1063.19        47.48 o
   8   8   6       3466.58       3524.00       105.79 o
   9   8   6         58.12         -4.46        32.45 o
  10   8   6       1381.12       1269.02        80.72 o
  11   8   6         36.98         70.16        41.20 o
  12   8   6        352.44        351.89        60.89 o
  13   8   6          0.52        -21.04        37.58 o
  14   8   6        836.57        908.16       116.76 o
 -15   9   6        941.19        926.24        95.87 o
 -14   9   6         51.00         51.78        40.03 o
 -13   9   6       2045.49       2048.11       136.79 o
 -12   9   6        305.15        258.81        37.28 o
 -11   9   6       3519.54       3700.71       101.67 o
 -10   9   6          2.71        -22.74        22.74 o
  -9   9   6       3688.44       3771.83        90.01 o
  -8   9   6         68.56         70.25        24.95 o
  -7   9   6       5465.67       5876.40       112.14 o
  -6   9   6         16.89        -16.63        19.16 o
  -5   9   6       3925.13       4077.02        86.66 o
  -4   9   6        577.34        563.01        34.10 o
  -3   9   6       4184.53       4092.29        70.81 o
  -2   9   6         80.53        105.37        20.30 o
  -1   9   6       3426.93       3563.41        72.03 o
   0   9   6        615.12        603.86        27.78 o
   1   9   6       3618.38       3738.68        75.67 o
   2   9   6        288.86        286.74        29.60 o
   3   9   6       5528.17       5277.94       103.63 o
   4   9   6        219.08        253.04        25.05 o
   5   9   6       2050.60       2104.58        64.01 o
   6   9   6        942.66        875.88        45.69 o
   7   9   6       3102.77       2904.00        77.39 o
   8   9   6        318.23        263.76        39.22 o
   9   9   6       2329.73       2347.46       102.29 o
  10   9   6         67.94         39.64        43.43 o
  11   9   6        783.01        940.62        85.06 o
  12   9   6          3.97        -10.48        41.34 o
  13   9   6        486.59        419.22       101.98 o
 -14  10   6       1843.67       2020.38       107.79 o
 -13  10   6        100.97        137.23        41.72 o
 -12  10   6       2129.59       1948.66        82.81 o
 -11  10   6          1.02         49.95        33.26 o
 -10  10   6       1274.10       1211.02        67.44 o
  -9  10   6        129.23        118.21        30.08 o
  -8  10   6       4380.92       4571.27       101.76 o
  -7  10   6        167.80        182.36        29.80 o
  -6  10   6       6024.43       6235.15       118.18 o
  -5  10   6         65.18         57.91        22.62 o
  -4  10   6       2694.16       2714.97       103.29 o
  -3  10   6        324.64        269.33        27.94 o
  -2  10   6       1859.38       1893.21        63.77 o
  -1  10   6        619.28        681.24        37.67 o
   0  10   6       2540.10       2576.66        76.14 o
   1  10   6        515.49        483.04        32.13 o
   2  10   6       6748.00       6592.56       160.27 o
   3  10   6        286.17        340.60        41.37 o
   4  10   6       1586.19       1467.97        54.75 o
   5  10   6        443.70        433.96        33.27 o
   6  10   6       3076.63       3033.90        83.16 o
   7  10   6          9.47        -28.63        30.87 o
   8  10   6       1307.01       1297.37        82.58 o
   9  10   6         25.29        126.41        48.16 o
  10  10   6       2100.17       2111.74       113.74 o
  11  10   6         20.69         27.41        41.23 o
  12  10   6        463.64        366.21        71.72 o
 -13  11   6       1820.04       1887.34       111.06 o
 -12  11   6         35.67         -8.10        44.46 o
 -11  11   6       1949.60       1887.19       130.46 o
 -10  11   6          9.49        -22.28        38.06 o
  -9  11   6       1389.28       1390.92        95.18 o
  -8  11   6        247.24        206.67        38.16 o
  -7  11   6       5269.67       5303.88       125.76 o
  -6  11   6         43.80         82.65        38.46 o
  -5  11   6       3549.07       3604.27        93.04 o
  -4  11   6        198.13        202.27        31.31 o
  -3  11   6       2804.58       2834.69        89.30 o
  -2  11   6         88.72         37.57        25.17 o
  -1  11   6       1989.20       2079.43        90.65 o
   0  11   6         12.96          4.72        21.77 o
   1  11   6       3250.07       3128.86        84.64 o
   2  11   6         35.37         13.43        20.36 o
   3  11   6       2167.99       2216.25        68.99 o
   4  11   6        124.47        143.57        38.10 o
   5  11   6       1290.63       1205.41        74.62 o
   6  11   6        395.91        400.25        49.56 o
   7  11   6       1301.97       1252.39        90.77 o
   8  11   6         57.68         34.34        65.96 o
   9  11   6       1585.35       1274.94       149.93 o
  10  11   6        170.52        243.09        86.70 o
  11  11   6       1188.19       1081.37       145.47 o
 -11  12   6         50.45         77.44        51.21 o
 -10  12   6       1325.19       1449.58       134.03 o
  -9  12   6         42.13        -35.49        35.49 o
  -8  12   6       2924.66       2929.46       168.87 o
  -7  12   6          6.10         12.43        33.44 o
  -6  12   6       2614.48       2868.27       105.70 o
  -5  12   6         36.96         86.85        32.99 o
  -4  12   6       2903.48       2952.45        94.00 o
  -3  12   6         34.77        -34.83        34.83 o
  -2  12   6       1574.84       1523.74        90.29 o
  -1  12   6         14.17        -26.56        26.56 o
   0  12   6       1794.90       1887.61        74.96 o
   1  12   6        276.61        278.20        34.88 o
   2  12   6       3396.77       3355.60       236.52 o
   3  12   6         13.49        -33.70        33.70 o
   4  12   6       2077.66       1939.28       123.67 o
   5  12   6          1.47         -0.38        34.30 o
   6  12   6        927.85        879.66        80.88 o
   7  12   6        230.91        228.35        64.44 o
   8  12   6        963.85       1007.40       108.89 o
   9  12   6        235.48        230.30        94.74 o
  10  12   6       1684.64       1919.84       302.19 o
  -9  13   6       1258.37       1358.11       100.97 o
  -8  13   6          8.82        -12.37        37.93 o
  -7  13   6       1939.15       1886.13        96.26 o
  -6  13   6          0.32        -25.50        34.45 o
  -5  13   6       1951.88       2008.73       108.90 o
  -4  13   6        152.88        200.20        40.81 o
  -3  13   6       1715.19       1788.56        87.81 o
  -2  13   6        103.91        165.95        45.25 o
  -1  13   6       1870.54       1842.40        89.17 o
   0  13   6         29.08        -26.41        43.81 o
   1  13   6       1564.90       1501.42       104.02 o
   2  13   6        286.98        180.64        55.56 o
   3  13   6       1298.84       1159.52       108.67 o
   4  13   6         25.74         13.78        63.64 o
   5  13   6       1526.85       1585.15       159.21 o
   6  13   6         10.28        -18.80        49.89 o
   7  13   6       1203.44       1114.40       115.81 o
   8  13   6         32.90         24.38        79.69 o
  -6  14   6       1650.79       1758.94        93.25 o
  -5  14   6        139.38        194.28        44.85 o
  -4  14   6       2609.92       2704.98       123.38 o
  -3  14   6        353.78        351.23        54.04 o
  -2  14   6       1452.00       1258.07       117.79 o
  -1  14   6         22.41        -49.37        58.72 o
   0  14   6       1195.06       1111.59       106.87 o
   1  14   6         94.54         79.66        54.82 o
   2  14   6       1204.75       1266.88       145.19 o
   3  14   6        137.34        134.00        66.76 o
   4  14   6       1568.25       1502.00       147.73 o
   5  14   6        142.77        217.77        70.25 o
 -19   0   7        692.56        738.80       155.70 o
 -17   0   7       1466.71       1404.82       181.50 o
 -15   0   7        423.96        460.07        53.40 o
 -13   0   7        104.14         56.45        50.97 o
 -11   0   7        476.81        543.61        55.62 o
  -9   0   7          4.46         22.78        19.68 o
  -7   0   7       4673.09       4966.82        89.96 o
  -5   0   7       3890.54       4077.14        80.94 o
  -3   0   7       5448.10       5623.40        87.49 o
  -1   0   7       6510.59       6652.78        93.96 o
   1   0   7       4640.39       4855.99        70.67 o
   3   0   7        363.81        327.53        15.06 o
   5   0   7       5747.60       5607.24        99.52 o
   7   0   7      10528.16      10720.29       173.01 o
   9   0   7         35.61         71.59        25.73 o
  11   0   7       1198.37       1253.17        74.41 o
  13   0   7       3237.14       3211.69       137.48 o
  15   0   7       4694.94       5250.06       364.33 o
  17   0   7        883.33        906.23       118.58 o
 -19   1   7         35.71         -2.74        64.95 o
 -18   1   7        535.96        518.20        90.70 o
 -17   1   7          1.43         -0.74        37.01 o
 -16   1   7        175.87        142.06        49.99 o
 -15   1   7         35.62        109.48        31.06 o
 -14   1   7         56.04         32.17        27.33 o
 -13   1   7         79.46        148.06        25.03 o
 -12   1   7        692.80        694.41        43.11 o
 -11   1   7        194.85        245.37        28.51 o
 -10   1   7         57.55         78.28        24.72 o
  -9   1   7        626.55        587.15        33.52 o
  -8   1   7        212.62        205.44        17.78 o
  -7   1   7        222.23        283.14        15.78 o
  -6   1   7        198.03        237.14        14.74 o
  -5   1   7        170.47        209.80        12.02 o
  -4   1   7       4008.92       4347.21        47.35 o
  -3   1   7          1.16          4.50         5.13 o
  -2   1   7       5496.25       5700.22        76.22 o
  -1   1   7       2068.06       2173.39        28.65 o
   0   1   7       1662.76       1716.56        32.53 o
   1   1   7       3240.08       3511.99        38.29 o
   2   1   7        125.26        157.43         8.17 o
   3   1   7        232.06        300.29        11.48 o
   4   1   7          3.33         19.64         6.00 o
   5   1   7          4.19          7.94         8.42 o
   6   1   7      15416.92      15133.60       169.98 o
   7   1   7        532.69        553.32        30.86 o
   8   1   7       4948.88       4910.06        95.22 o
   9   1   7          2.80          3.94        16.81 o
  10   1   7        533.62        589.53        38.26 o
  11   1   7        216.45        194.36        29.27 o
  12   1   7       2112.77       2076.63        71.14 o
  13   1   7         62.47         59.12        27.62 o
  14   1   7       4173.42       4548.08       126.96 o
  15   1   7         16.99        -25.25        32.48 o
  16   1   7       2085.59       2203.89       103.03 o
  17   1   7         14.23         44.21        40.14 o
 -19   2   7         76.11          7.32        68.42 o
 -18   2   7          0.02         27.86        37.68 o
 -17   2   7        265.37        245.70        49.10 o
 -16   2   7         53.35         84.40        38.28 o
 -15   2   7          0.74          5.98        24.33 o
 -14   2   7         25.58         95.43        26.37 o
 -13   2   7        214.63        215.47        30.36 o
 -12   2   7        292.97        338.03        29.32 o
 -11   2   7        115.32         84.03        23.26 o
 -10   2   7       1141.10       1190.29        48.12 o
  -9   2   7       1707.34       1749.94        59.48 o
  -8   2   7         30.44         58.63        11.82 o
  -7   2   7         41.31         50.30         8.85 o
  -6   2   7       2659.07       2817.94        38.51 o
  -5   2   7        243.93        274.43        13.30 o
  -4   2   7         53.84         49.28         7.50 o
  -3   2   7      10732.47      10710.50       104.53 o
  -2   2   7        229.63        259.75        12.64 o
  -1   2   7       4731.47       5022.70        60.09 o
   0   2   7        859.32        858.08        19.42 o
   1   2   7       3611.46       3765.44        46.05 o
   2   2   7         57.78         82.20         8.38 o
   3   2   7        110.64        113.66         8.84 o
   4   2   7        873.26        886.76        23.52 o
   5   2   7       3367.91       3292.11        43.00 o
   6   2   7        394.62        361.61        17.30 o
   7   2   7       5909.51       5950.53        83.86 o
   8   2   7         39.69         44.94        17.03 o
   9   2   7       2649.54       2607.14        61.63 o
  10   2   7        682.17        648.62        38.58 o
  11   2   7       2165.50       2262.03        71.41 o
  12   2   7        318.57        289.24        35.58 o
  13   2   7       1334.00       1357.64        67.35 o
  14   2   7        697.92        734.48        61.05 o
  15   2   7       1901.94       2194.80       118.04 o
  16   2   7        118.16         92.44        42.36 o
  17   2   7       1413.29       1447.27        85.81 o
 -18   3   7        156.75        167.85        51.35 o
 -17   3   7        104.83         94.53        54.79 o
 -16   3   7        126.78        148.29        45.18 o
 -15   3   7        413.77        400.61        50.87 o
 -14   3   7        343.18        266.51        35.07 o
 -13   3   7        150.00        186.41        50.40 o
 -12   3   7          0.78         -6.79        26.84 o
 -11   3   7         13.32        -11.60        26.46 o
 -10   3   7        158.46        207.38        52.75 o
  -9   3   7        455.99        589.39        48.18 o
  -8   3   7       1282.18       1368.63        36.17 o
  -7   3   7         13.81         27.65        11.88 o
  -6   3   7        296.29        266.53        14.52 o
  -5   3   7        647.20        861.33        18.91 o
  -4   3   7       1882.84       1924.51        29.50 o
  -3   3   7        273.58        351.41        14.23 o
  -2   3   7       2201.86       2256.11        33.99 o
  -1   3   7         48.44         69.10         7.31 o
   0   3   7          1.08         12.86         5.57 o
   1   3   7       2197.51       2265.82        66.48 o
   2   3   7       9048.47       9491.70       131.03 o
   3   3   7       4432.34       4597.89        68.49 o
   4   3   7       6632.91       6762.59        78.86 o
   5   3   7       1191.46       1116.10        26.76 o
   6   3   7       4692.92       4684.95        60.30 o
   7   3   7        198.08        239.04        12.83 o
   8   3   7        510.98        462.03        29.71 o
   9   3   7        593.35        589.55        32.39 o
  10   3   7       5157.45       4950.50        88.68 o
  11   3   7        128.66         94.95        23.86 o
  12   3   7       1423.60       1569.55        75.84 o
  13   3   7       1110.18       1164.27        54.71 o
  14   3   7       1062.72       1087.10        74.72 o
  15   3   7         51.51        117.03        39.35 o
  16   3   7       1351.91       1219.84        75.81 o
  17   3   7        647.70        667.81        76.04 o
 -18   4   7         16.26         15.23        41.29 o
 -17   4   7        205.16        153.75        48.36 o
 -16   4   7        391.36        342.04        47.31 o
 -15   4   7        339.59        270.92        37.62 o
 -14   4   7        573.84        567.58        55.10 o
 -13   4   7         10.16         10.61        27.82 o
 -12   4   7        417.18        371.70        50.24 o
 -11   4   7        894.78        944.52        59.54 o
 -10   4   7        159.13        139.23        29.48 o
  -9   4   7       1103.01       1191.58        47.64 o
  -8   4   7        843.13        902.83        29.74 o
  -7   4   7       1135.55       1251.80        30.18 o
  -6   4   7       2944.72       2933.16        46.61 o
  -5   4   7         16.87         35.36         9.74 o
  -4   4   7         43.52         43.25         6.90 o
  -3   4   7         15.93         31.15         7.59 o
  -2   4   7         25.41         52.82         7.26 o
  -1   4   7        738.63        740.50        19.22 o
   0   4   7       2780.67       3022.59        50.31 o
   1   4   7          8.86         19.51         8.32 o
   2   4   7        262.34        273.24        17.18 o
   3   4   7      10032.42      10041.16       121.52 o
   4   4   7        181.89        128.39        13.14 o
   5   4   7       7523.58       7323.15        97.24 o
   6   4   7        285.70        256.36        20.11 o
   7   4   7       1298.45       1293.67        28.17 o
   8   4   7       1416.98       1289.79        36.35 o
   9   4   7        626.52        675.58        37.32 o
  10   4   7         84.25         74.39        23.45 o
  11   4   7       3348.61       3581.17        88.17 o
  12   4   7        659.41        665.98        42.25 o
  13   4   7       2271.61       2132.27        75.96 o
  14   4   7         12.95         68.66        31.37 o
  15   4   7       1188.83       1208.94        91.61 o
  16   4   7        629.48        694.60        63.81 o
 -18   5   7         89.59          4.72        59.63 o
 -17   5   7         32.49         69.87        46.01 o
 -16   5   7          2.47         27.24        34.69 o
 -15   5   7        344.07        244.80        39.84 o
 -14   5   7          2.20        -22.56        22.56 o
 -13   5   7         46.52         32.11        26.73 o
 -12   5   7          5.75         -4.62        23.68 o
 -11   5   7        368.37        342.01        38.12 o
 -10   5   7         56.55         57.88        21.89 o
  -9   5   7       1655.28       1708.18        72.69 o
  -8   5   7          1.94         22.82        11.21 o
  -7   5   7        723.41        749.22        27.48 o
  -6   5   7        713.55        719.85        29.97 o
  -5   5   7       3823.61       4005.96        56.49 o
  -4   5   7        824.82        775.09        20.18 o
  -3   5   7         49.22         52.33         8.96 o
  -2   5   7       3748.43       3722.38        77.75 o
  -1   5   7          8.78         12.35         7.43 o
   0   5   7        587.63        542.94        21.21 o
   1   5   7        645.11        690.63        38.87 o
   2   5   7       5417.48       5110.81        99.76 o
   3   5   7        496.95        428.53        21.48 o
   4   5   7       3358.65       3209.01        57.27 o
   5   5   7        745.86        762.58        53.56 o
   6   5   7       3679.66       3625.89        59.76 o
   7   5   7          6.25          3.10        12.11 o
   8   5   7          1.84         -9.88        15.06 o
   9   5   7        210.37        166.26        20.33 o
  10   5   7       3290.65       3490.84        88.89 o
  11   5   7          4.47        -20.62        22.37 o
  12   5   7       2424.18       2508.05        83.88 o
  13   5   7        153.60        167.62        36.30 o
  14   5   7       1095.89       1140.15       102.20 o
  15   5   7          9.55        -31.75        31.75 o
  16   5   7        677.60        615.35        86.38 o
 -17   6   7         35.64        -27.83        46.88 o
 -16   6   7         37.00         83.43        39.87 o
 -15   6   7          0.29         11.62        28.52 o
 -14   6   7        677.44        649.01        51.40 o
 -13   6   7          1.61        -13.80        24.52 o
 -12   6   7         29.29         34.15        27.98 o
 -11   6   7         24.30         11.39        20.78 o
 -10   6   7       1308.45       1364.89        62.82 o
  -9   6   7         40.12         66.92        19.79 o
  -8   6   7        915.23        911.08        32.92 o
  -7   6   7        191.41        195.14        20.02 o
  -6   6   7       1305.40       1207.60        44.66 o
  -5   6   7        626.24        541.01        22.15 o
  -4   6   7         80.68         70.45        11.07 o
  -3   6   7        943.92        901.45        34.58 o
  -2   6   7        286.24        275.82        18.49 o
  -1   6   7       2181.84       2363.47        40.32 o
   0   6   7        297.72        334.65        16.10 o
   1   6   7        985.36        956.60        43.51 o
   2   6   7         16.87         48.01        18.95 o
   3   6   7       7413.95       7435.10       121.95 o
   4   6   7        132.13        138.30        14.56 o
   5   6   7        536.09        523.62        26.89 o
   6   6   7         17.38         35.33        14.04 o
   7   6   7       1030.35        955.31        34.20 o
   8   6   7         68.06         64.01        15.31 o
   9   6   7       3150.74       3378.36        88.93 o
  10   6   7          3.09         -2.93        22.97 o
  11   6   7       4633.51       4472.57       113.15 o
  12   6   7        211.90        160.74        39.15 o
  13   6   7        819.27        799.55        73.31 o
  14   6   7         10.37        -33.73        33.73 o
  15   6   7        220.55        163.93        48.65 o
 -17   7   7         98.87         92.64        51.98 o
 -16   7   7         82.07         85.92        43.89 o
 -15   7   7         10.55         29.16        50.80 o
 -14   7   7        680.07        717.71        87.35 o
 -13   7   7        575.22        636.56        55.09 o
 -12   7   7         15.61         16.59        23.81 o
 -11   7   7         31.98         71.76        24.58 o
 -10   7   7        821.34        815.75        44.64 o
  -9   7   7         92.61        140.27        24.37 o
  -8   7   7        121.00        145.45        18.86 o
  -7   7   7         55.43         31.48        18.85 o
  -6   7   7        216.09        209.02        23.84 o
  -5   7   7          7.52         18.37        12.09 o
  -4   7   7         17.21         35.07         9.78 o
  -3   7   7       1330.78       1319.70        36.66 o
  -2   7   7         21.92         23.47        12.01 o
  -1   7   7        472.85        496.89        24.68 o
   0   7   7       2944.42       2771.04        62.40 o
   1   7   7        699.96        692.56        29.08 o
   2   7   7       7229.10       7246.91       164.64 o
   3   7   7         50.31         69.29         9.69 o
   4   7   7        124.67        100.23        12.96 o
   5   7   7          0.59         19.45        14.03 o
   6   7   7       1705.46       1590.31        52.62 o
   7   7   7          2.70          2.78        24.58 o
   8   7   7       1603.84       1594.26        69.59 o
   9   7   7        139.00         68.01        47.92 o
  10   7   7       5065.44       5027.98       143.47 o
  11   7   7         21.96        -10.24        30.71 o
  12   7   7        815.81        597.11        62.34 o
  13   7   7          2.61        -37.45        37.45 o
  14   7   7        462.70        498.05        66.59 o
  15   7   7          9.82        -30.16        42.48 o
 -16   8   7         26.63         30.42        41.92 o
 -15   8   7         22.27        -36.07        36.07 o
 -14   8   7         25.04          3.40        37.89 o
 -13   8   7        495.20        553.05        54.24 o
 -12   8   7        230.49        275.11        39.30 o
 -11   8   7         12.68          0.33        26.08 o
 -10   8   7         95.03        173.38        28.23 o
  -9   8   7       1008.50       1021.62        48.56 o
  -8   8   7         10.98         68.39        23.67 o
  -7   8   7       1551.62       1591.81        57.86 o
  -6   8   7        490.15        438.92        32.75 o
  -5   8   7         22.17         40.79        18.55 o
  -4   8   7        393.26        345.21        26.41 o
  -3   8   7        726.11        713.42        31.46 o
  -2   8   7         80.71         82.66        21.89 o
  -1   8   7        996.01        945.67        29.08 o
   0   8   7         90.90        106.77        18.58 o
   1   8   7       6914.40       6633.69        88.85 o
   2   8   7        703.61        663.98        43.56 o
   3   8   7       2012.86       1867.01        75.62 o
   4   8   7         46.90         49.76        12.38 o
   5   8   7          2.24        -14.70        14.70 o
   6   8   7        949.99        927.68        43.84 o
   7   8   7       1725.57       1698.99        57.81 o
   8   8   7         15.71         57.32        25.00 o
   9   8   7       2679.75       2986.34       109.74 o
  10   8   7         84.81        100.85        36.98 o
  11   8   7        801.08        882.40        81.68 o
  12   8   7         75.83        108.92        46.58 o
  13   8   7        904.29        969.10        80.66 o
  14   8   7         99.25        110.49        59.43 o
 -15   9   7          3.67        -11.21        41.45 o
 -14   9   7          0.01         -7.96        34.39 o
 -13   9   7          9.56         54.59        33.56 o
 -12   9   7        745.38        755.13        64.62 o
 -11   9   7         63.76         75.75        30.84 o
 -10   9   7         24.51         -6.01        24.16 o
  -9   9   7         11.48         -6.41        27.61 o
  -8   9   7       1214.16       1223.74        57.01 o
  -7   9   7         28.80         33.77        22.34 o
  -6   9   7        899.34        844.09        64.41 o
  -5   9   7        351.03        365.22        31.82 o
  -4   9   7         19.20         -6.26        16.14 o
  -3   9   7        466.63        440.17        26.47 o
  -2   9   7        258.48        235.23        21.94 o
  -1   9   7         15.29         20.57        15.38 o
   0   9   7       2659.90       2628.09        62.05 o
   1   9   7        375.20        384.42        22.84 o
   2   9   7       1780.62       1758.92        52.71 o
   3   9   7          0.56         33.57        14.56 o
   4   9   7          2.44          8.69        20.24 o
   5   9   7        924.27        970.41        45.32 o
   6   9   7        911.76        879.20        44.55 o
   7   9   7         62.34         20.66        21.58 o
   8   9   7       1220.66       1272.80        72.27 o
   9   9   7        372.44        471.74       102.01 o
  10   9   7       2037.70       1996.72       149.26 o
  11   9   7          0.52        -36.30        37.31 o
  12   9   7        743.62        741.44        81.83 o
  13   9   7        269.62        366.34        76.93 o
 -14  10   7         17.56          8.22        39.52 o
 -13  10   7         64.72         74.65        52.87 o
 -12  10   7         26.38        -15.15        36.43 o
 -11  10   7        412.56        383.32        48.12 o
 -10  10   7         42.68          4.02        26.92 o
  -9  10   7         26.76          8.29        25.76 o
  -8  10   7          1.01          9.19        24.92 o
  -7  10   7       1044.32        919.22        59.47 o
  -6  10   7        414.58        475.68        38.50 o
  -5  10   7        269.36        217.78        31.08 o
  -4  10   7        212.72        178.99        26.02 o
  -3  10   7         44.31         42.35        20.64 o
  -2  10   7        184.15        186.69        21.32 o
  -1  10   7       1858.68       1652.45        54.73 o
   0  10   7        912.20        950.93        63.01 o
   1  10   7        862.16        910.99        39.20 o
   2  10   7        115.78        163.95        20.86 o
   3  10   7        280.02        272.99        27.54 o
   4  10   7          1.94         -4.42        16.12 o
   5  10   7        314.75        325.01        36.75 o
   6  10   7          0.81         12.75        22.85 o
   7  10   7       3011.95       2669.06       151.66 o
   8  10   7        814.83        757.61        64.44 o
   9  10   7       1706.35       1512.23       189.21 o
  10  10   7         37.11         48.43        38.35 o
  11  10   7        765.14        812.65       227.10 o
  12  10   7        224.67        174.95        86.01 o
 -13  11   7          1.93        -11.50        43.37 o
 -12  11   7          8.62        -28.19        46.13 o
 -11  11   7        285.30        250.56        61.71 o
 -10  11   7         44.18         -8.17        39.67 o
  -9  11   7        474.07        457.10        52.95 o
  -8  11   7        509.09        490.35        52.48 o
  -7  11   7        133.62        151.64        34.50 o
  -6  11   7        340.26        337.47        39.75 o
  -5  11   7         36.56         72.55        28.16 o
  -4  11   7         45.42         64.62        24.71 o
  -3  11   7         52.45         69.64        21.16 o
  -2  11   7        131.09        129.75        23.82 o
  -1  11   7         46.17         27.71        19.15 o
   0  11   7        495.33        531.42        34.30 o
   1  11   7         48.56         82.05        24.02 o
   2  11   7        504.24        477.74        43.77 o
   3  11   7         62.37         27.40        26.10 o
   4  11   7        698.85        628.26        58.95 o
   5  11   7         32.78        -16.88        28.59 o
   6  11   7       1332.23       1265.04        95.64 o
   7  11   7        526.66        405.75        89.55 o
   8  11   7        974.88        956.74       193.02 o
   9  11   7        201.81        248.49        84.75 o
  10  11   7        849.73       1088.21       142.03 o
  11  11   7         25.69        118.69        82.61 o
 -11  12   7         25.55         19.50        50.10 o
 -10  12   7        273.27        296.31        59.81 o
  -9  12   7          1.09        -31.96        31.96 o
  -8  12   7        358.76        486.60        56.13 o
  -7  12   7        254.29        278.72        45.99 o
  -6  12   7        116.45         89.27        35.88 o
  -5  12   7        136.31         59.53        31.53 o
  -4  12   7         57.10         61.17        33.07 o
  -3  12   7        547.55        549.02        51.26 o
  -2  12   7        541.93        640.59        61.41 o
  -1  12   7        300.08        309.29        39.40 o
   0  12   7        276.01        268.37        34.50 o
   1  12   7        189.90        250.97        47.93 o
   2  12   7        910.17        864.91        64.39 o
   3  12   7        929.02        890.00        80.60 o
   4  12   7         21.61        122.33        46.47 o
   5  12   7        715.78        663.88        62.92 o
   6  12   7        201.37        165.10        53.46 o
   7  12   7        221.80        191.09        65.42 o
   8  12   7        282.02        299.45        87.87 o
   9  12   7        600.23        575.73       118.20 o
  -9  13   7        252.00        287.24        60.99 o
  -8  13   7          0.01        -29.47        37.19 o
  -7  13   7          7.56         43.89        37.52 o
  -6  13   7         18.86        -14.21        49.03 o
  -5  13   7         93.55        183.53        39.02 o
  -4  13   7        831.31        805.72       114.21 o
  -3  13   7         99.90        159.86        40.89 o
  -2  13   7        645.71        645.83        55.40 o
  -1  13   7        507.17        639.73        81.16 o
   0  13   7        380.91        359.90        64.12 o
   1  13   7         22.62          2.40        43.71 o
   2  13   7        204.06         46.39        47.53 o
   3  13   7         79.44         -0.85        54.65 o
   4  13   7        393.02        289.51        72.44 o
   5  13   7        346.01        454.06        67.35 o
   6  13   7        788.25        944.08       105.23 o
   7  13   7        234.23        158.35        67.67 o
  -6  14   7          7.09          4.89        37.04 o
  -5  14   7        260.94        259.51        46.74 o
  -4  14   7         17.20         17.63        37.54 o
  -3  14   7        941.56       1007.30       100.69 o
  -2  14   7         12.37         43.39        52.84 o
  -1  14   7        181.15        182.86        81.32 o
   0  14   7          5.75         -7.04        54.42 o
   1  14   7         38.12        -78.99        78.99 o
   2  14   7          3.97         39.80        50.68 o
   3  14   7        251.71        300.30        73.19 o
   4  14   7         60.08        120.80        64.17 o
 -18   0   8        187.02         70.02        86.60 o
 -16   0   8       1318.99       1292.89       111.26 o
 -14   0   8      14157.09      14219.81       305.78 o
 -12   0   8       8227.18       8160.05       338.58 o
 -10   0   8        688.30        729.00        90.04 o
  -8   0   8        658.29        564.53        52.40 o
  -6   0   8      54837.44      55525.90       727.40 o
  -4   0   8      16702.02      16416.26       253.91 o
  -2   0   8       3416.09       3601.44        64.72 o
   0   0   8         42.18         82.01        10.13 o
   2   0   8      11730.17      11293.81       138.68 o
   4   0   8       2741.19       2391.65        48.10 o
   6   0   8       6443.30       6405.19       133.67 o
   8   0   8       4464.62       4682.30       123.21 o
  10   0   8       6675.36       6980.62       262.48 o
  12   0   8       2923.01       2793.93       105.97 o
  14   0   8        823.97        819.62        86.74 o
  16   0   8         72.27        121.55        65.83 o
 -19   1   8        996.92        882.18       117.87 o
 -18   1   8          7.71         85.88        68.54 o
 -17   1   8        611.70        797.57       101.57 o
 -16   1   8          3.09         29.55        29.11 o
 -15   1   8       5637.99       5597.75       129.45 o
 -14   1   8        206.23        179.44        28.67 o
 -13   1   8      14579.56      14692.15       238.09 o
 -12   1   8         14.97         -4.92        20.54 o
 -11   1   8        998.83       1088.33        79.26 o
 -10   1   8          0.73         28.23        14.56 o
  -9   1   8       3116.24       3199.39        98.94 o
  -8   1   8       1202.38       1241.62        32.13 o
  -7   1   8      15000.72      14805.33       161.65 o
  -6   1   8       1607.94       1732.63        39.02 o
  -5   1   8      36958.04      37148.81       418.00 o
  -4   1   8        348.14        285.31        11.99 o
  -3   1   8       9655.47       9255.11        92.47 o
  -2   1   8        436.31        462.09        14.93 o
  -1   1   8       1446.80       1449.86        23.15 o
   0   1   8       2889.39       3219.41        45.02 o
   1   1   8      19960.85      19632.83       180.15 o
   2   1   8       2727.08       2766.27        32.66 o
   3   1   8      20291.12      19726.90       175.78 o
   4   1   8        158.34        181.76        13.27 o
   5   1   8       5063.70       4873.11        60.88 o
   6   1   8       4775.31       4892.12        72.25 o
   7   1   8       4070.64       4338.07        68.89 o
   8   1   8         54.37         53.39        14.25 o
   9   1   8       1483.29       1495.96        52.78 o
  10   1   8         22.64        -18.83        19.75 o
  11   1   8       3028.29       3276.33        82.49 o
  12   1   8        150.75        127.11        28.15 o
  13   1   8        843.74        926.53        68.98 o
  14   1   8        120.33        199.32        40.82 o
  15   1   8        353.60        303.73        47.66 o
  16   1   8          9.72        108.92        40.97 o
  17   1   8        172.70        146.95        49.34 o
 -19   2   8         42.84        -40.87        51.46 o
 -18   2   8       1709.58       1841.99       129.83 o
 -17   2   8         16.07        -24.70        34.53 o
 -16   2   8       2736.92       2702.82        90.91 o
 -15   2   8        363.32        397.37        43.09 o
 -14   2   8       6663.03       6754.89       133.05 o
 -13   2   8        338.02        385.81        33.71 o
 -12   2   8       7142.27       7114.10       136.27 o
 -11   2   8        488.72        591.06        46.01 o
 -10   2   8       6452.53       6641.49       124.08 o
  -9   2   8        317.24        353.32        21.56 o
  -8   2   8       7359.66       7092.49        95.71 o
  -7   2   8        392.31        312.60        20.11 o
  -6   2   8      17327.27      17693.59       157.99 o
  -5   2   8        377.50        378.65        15.56 o
  -4   2   8       5606.30       5276.74        57.04 o
  -3   2   8       2001.53       2187.39        32.12 o
  -2   2   8      10687.53      10778.82       105.66 o
  -1   2   8       2049.50       2297.07        42.02 o
   0   2   8      18772.75      19996.13       214.25 o
   1   2   8       4039.44       4158.38        52.90 o
   2   2   8      17764.91      17090.60       187.17 o
   3   2   8         14.21         26.18         7.95 o
   4   2   8      20948.66      20804.86       206.63 o
   5   2   8       1538.73       1458.26        23.31 o
   6   2   8       7352.17       7317.60        86.55 o
   7   2   8          3.96         -9.89         9.89 o
   8   2   8       1818.35       1769.30        53.55 o
   9   2   8        103.59        126.68        21.99 o
  10   2   8        473.97        423.80        32.48 o
  11   2   8         67.99         35.74        23.93 o
  12   2   8        996.83       1073.99        55.46 o
  13   2   8         17.09         -1.27        26.60 o
  14   2   8        697.12        800.31        62.61 o
  15   2   8          9.04         54.86        35.63 o
  16   2   8        656.73        610.91        59.23 o
 -18   3   8          1.54          4.56        40.10 o
 -17   3   8       3306.71       3396.91       127.06 o
 -16   3   8        606.19        690.30        58.23 o
 -15   3   8       1535.85       1533.84        67.81 o
 -14   3   8        442.43        525.37        46.06 o
 -13   3   8       5349.19       5230.56       158.34 o
 -12   3   8        366.67        353.58        48.34 o
 -11   3   8       8016.66       7927.03       197.56 o
 -10   3   8       1591.24       1358.19       106.89 o
  -9   3   8      13870.63      13467.33       192.71 o
  -8   3   8       1339.70       1257.25        32.89 o
  -7   3   8       7084.97       6916.58        75.94 o
  -6   3   8          1.03         67.57         7.81 o
  -5   3   8      14575.65      14774.14       146.73 o
  -4   3   8      15694.27      16416.62       158.96 o
  -3   3   8      11378.70      11406.86       124.69 o
  -2   3   8       8564.91       8855.04        89.72 o
  -1   3   8      11062.43      10913.98       125.52 o
   0   3   8      10075.36      10884.67       131.18 o
   1   3   8      11300.81      10809.19       157.50 o
   2   3   8        913.60        732.86        21.94 o
   3   3   8       4083.01       3877.50        67.83 o
   4   3   8        428.35        401.98        16.93 o
   5   3   8       7633.38       7575.58        86.01 o
   6   3   8       2605.95       2448.65        41.77 o
   7   3   8       4719.39       4805.72        84.63 o
   8   3   8       3921.68       3841.45        61.16 o
   9   3   8       1577.79       1541.34        49.23 o
  10   3   8        287.26        227.57        25.76 o
  11   3   8       1529.09       1596.11        57.48 o
  12   3   8         38.11         36.17        24.26 o
  13   3   8       2276.96       2340.68        90.56 o
  14   3   8         42.17         49.55        30.85 o
  15   3   8       1247.30       1257.71        74.08 o
  16   3   8         12.29         38.10        36.58 o
 -18   4   8       2555.02       2630.30       147.10 o
 -17   4   8         27.33         11.88        39.97 o
 -16   4   8       3505.99       3612.43       159.53 o
 -15   4   8        720.38        826.80        66.16 o
 -14   4   8       1632.81       1715.77        83.61 o
 -13   4   8        767.96        678.44        66.96 o
 -12   4   8       1860.77       1917.33        92.41 o
 -11   4   8       2398.75       2272.01        83.51 o
 -10   4   8       9096.73       9142.95       260.89 o
  -9   4   8         27.17         47.83        13.64 o
  -8   4   8      10334.01      10442.89       129.10 o
  -7   4   8       2446.23       2379.60        45.17 o
  -6   4   8       9328.29       9392.30       108.51 o
  -5   4   8         41.96         64.04        10.36 o
  -4   4   8       6486.24       6427.87        71.48 o
  -3   4   8       7258.26       7316.51        91.53 o
  -2   4   8      14226.57      13671.33       138.89 o
  -1   4   8        274.39        317.17        14.69 o
   0   4   8      17781.12      18009.48       216.01 o
   1   4   8       6534.75       6497.42        88.62 o
   2   4   8       3284.20       3201.66        58.53 o
   3   4   8        121.67        157.33        12.63 o
   4   4   8       3411.91       3286.10        75.87 o
   5   4   8       1056.56       1043.55        27.26 o
   6   4   8       2405.03       2309.58        44.33 o
   7   4   8        129.01        113.32        12.88 o
   8   4   8       3339.31       3222.06        56.98 o
   9   4   8        599.66        591.90        35.78 o
  10   4   8       1611.66       1569.49        56.64 o
  11   4   8        188.38        148.84        26.91 o
  12   4   8       2645.83       2641.38        89.04 o
  13   4   8        289.73        376.55        39.44 o
  14   4   8       1369.58       1278.39        81.19 o
  15   4   8          2.80        -22.29        30.09 o
  16   4   8        316.60        350.03        51.82 o
 -18   5   8          4.04        -55.85        55.85 o
 -17   5   8       3506.31       3497.12       145.15 o
 -16   5   8         33.55         45.10        35.54 o
 -15   5   8       2211.31       2284.87       117.99 o
 -14   5   8          0.99        -12.20        40.56 o
 -13   5   8       1082.22       1003.70        80.63 o
 -12   5   8        155.44         87.41        38.30 o
 -11   5   8       5409.02       5257.95       135.42 o
 -10   5   8        485.40        449.75        37.34 o
  -9   5   8       8974.11       8846.05       135.92 o
  -8   5   8        423.40        476.68        23.85 o
  -7   5   8       4106.53       4011.17        59.25 o
  -6   5   8       3079.89       3252.40        64.32 o
  -5   5   8       1375.18       1310.65        31.83 o
  -4   5   8        369.77        459.60        17.95 o
  -3   5   8       8679.56       8591.81       114.40 o
  -2   5   8       1894.95       1958.67        35.90 o
  -1   5   8      21264.78      20653.40       216.34 o
   0   5   8          6.50         11.74         6.74 o
   1   5   8       9006.50       8860.86       149.95 o
   2   5   8          8.23         11.81         7.96 o
   3   5   8       1010.30        976.79        28.90 o
   4   5   8        191.84        217.48        15.78 o
   5   5   8       5842.72       5665.46        88.93 o
   6   5   8       1254.63       1203.61        37.35 o
   7   5   8       4699.71       4515.25        77.21 o
   8   5   8          8.04          1.56        11.20 o
   9   5   8       2014.97       2083.30        61.40 o
  10   5   8        543.03        558.83        39.41 o
  11   5   8        678.48        698.98        67.37 o
  12   5   8         16.45         34.51        25.59 o
  13   5   8        434.75        566.75        83.11 o
  14   5   8          3.05         -4.65        35.11 o
  15   5   8        946.32       1154.07        75.96 o
  16   5   8         22.15        -15.25        51.29 o
 -17   6   8         60.52        101.06        75.40 o
 -16   6   8       2440.59       2154.61       119.86 o
 -15   6   8         18.23         36.08        34.70 o
 -14   6   8       1353.10       1347.51        74.73 o
 -13   6   8          8.68        -16.77        23.88 o
 -12   6   8       1983.17       1909.20        82.03 o
 -11   6   8         41.91         37.83        23.05 o
 -10   6   8       8470.38       8484.05       138.55 o
  -9   6   8        136.12        134.52        22.38 o
  -8   6   8       5642.92       5613.59        86.39 o
  -7   6   8        235.20        239.03        19.54 o
  -6   6   8       2174.21       2156.21        43.79 o
  -5   6   8       1017.13       1056.50        31.03 o
  -4   6   8       8632.26       8363.45        96.34 o
  -3   6   8       1020.64       1015.44        28.12 o
  -2   6   8      14190.74      14233.71       192.61 o
  -1   6   8        373.39        423.79        18.20 o
   0   6   8      13927.34      13516.55       180.31 o
   1   6   8          0.04         21.27        15.20 o
   2   6   8       2954.93       2904.38        68.76 o
   3   6   8       1357.51       1360.26        34.81 o
   4   6   8       3709.07       3909.83        69.20 o
   5   6   8        231.32        239.39        19.85 o
   6   6   8       4188.29       4180.63        83.42 o
   7   6   8        331.83        340.22        31.76 o
   8   6   8       4867.62       5033.68        96.64 o
   9   6   8         11.11         66.99        28.17 o
  10   6   8        423.22        521.16        77.90 o
  11   6   8        327.92        442.05        41.50 o
  12   6   8        565.48        665.10        58.77 o
  13   6   8         12.18         51.13        37.50 o
  14   6   8        481.47        436.46        55.47 o
  15   6   8        104.22         38.22        42.96 o
 -17   7   8       3197.05       3165.84       147.46 o
 -16   7   8         99.03         80.29        42.67 o
 -15   7   8       2262.06       2330.88       130.48 o
 -14   7   8         23.06          5.92        31.13 o
 -13   7   8       1449.17       1501.86        78.85 o
 -12   7   8        184.83        170.96        32.97 o
 -11   7   8       3634.14       3804.50        88.20 o
 -10   7   8        455.36        472.53        36.71 o
  -9   7   8       8808.93       8874.32       136.37 o
  -8   7   8        776.01        783.83        34.11 o
  -7   7   8       3813.04       3639.63        78.93 o
  -6   7   8        160.15        183.90        23.60 o
  -5   7   8       2902.32       2817.47        53.89 o
  -4   7   8        675.07        596.08        27.45 o
  -3   7   8      11594.48      11801.38       149.25 o
  -2   7   8          1.24         -8.35        14.93 o
  -1   7   8      14184.45      13693.28       148.53 o
   0   7   8        506.13        524.71        39.52 o
   1   7   8       4018.98       4111.46       105.36 o
   2   7   8          3.59         19.87        19.43 o
   3   7   8        440.16        472.17        51.25 o
   4   7   8        597.78        516.66        24.71 o
   5   7   8       5497.51       5512.44        96.20 o
   6   7   8        300.45        339.63        45.16 o
   7   7   8       2019.05       2002.27        59.04 o
   8   7   8         17.74          3.65        20.88 o
   9   7   8       3400.70       3482.71       112.51 o
  10   7   8        253.60        272.97        43.70 o
  11   7   8       1229.98       1283.97        93.27 o
  12   7   8        230.64        241.70        43.54 o
  13   7   8        622.97        549.03        72.45 o
  14   7   8        158.96        139.01        63.99 o
 -16   8   8       1648.16       1540.33        96.82 o
 -15   8   8        696.57        801.10        73.27 o
 -14   8   8       2180.01       2146.62       115.40 o
 -13   8   8          0.77        -28.47        28.47 o
 -12   8   8       2805.12       2802.50       124.98 o
 -11   8   8        392.93        423.70        37.62 o
 -10   8   8       7951.49       7986.55       132.73 o
  -9   8   8          1.13          9.54        20.93 o
  -8   8   8       8684.51       8902.21       147.18 o
  -7   8   8        799.33        815.18        44.22 o
  -6   8   8       1891.35       2039.43        61.42 o
  -5   8   8         55.72         35.35        19.21 o
  -4   8   8       5870.42       6037.85       100.16 o
  -3   8   8        149.93        106.22        23.55 o
  -2   8   8       7346.33       7355.40       115.01 o
  -1   8   8        244.76        203.51        14.79 o
   0   8   8       6225.94       6117.42        92.20 o
   1   8   8        941.18        936.55        44.32 o
   2   8   8        370.33        397.27        34.42 o
   3   8   8        349.19        318.91        31.62 o
   4   8   8       2323.13       2355.80        79.22 o
   5   8   8         33.31         21.44        16.27 o
   6   8   8        997.86       1029.79        44.61 o
   7   8   8         31.16         30.12        19.31 o
   8   8   8       3473.84       3469.01       108.86 o
   9   8   8        122.39         83.59        35.31 o
  10   8   8        927.87        949.37        77.50 o
  11   8   8         46.35        -14.96        63.58 o
  12   8   8       1194.07       1263.82       101.44 o
  13   8   8         53.63         65.12        42.69 o
  14   8   8        227.36        217.77        53.74 o
 -15   9   8       1121.70       1147.60        87.45 o
 -14   9   8        137.79         62.84        42.30 o
 -13   9   8       2147.45       2038.67       109.25 o
 -12   9   8         16.50        -19.36        30.41 o
 -11   9   8       2530.34       2616.22        87.94 o
 -10   9   8         42.91         -1.37        23.81 o
  -9   9   8       3259.03       3323.16        85.48 o
  -8   9   8        258.11        322.56        34.61 o
  -7   9   8       3749.72       4031.30        92.62 o
  -6   9   8        236.17        218.28        29.43 o
  -5   9   8       4339.13       4642.20        95.74 o
  -4   9   8          1.44         18.74        17.93 o
  -3   9   8       1393.26       1353.12        42.45 o
  -2   9   8        174.99        129.59        19.82 o
  -1   9   8       1204.44       1330.16        45.56 o
   0   9   8         68.49         82.97        17.53 o
   1   9   8       8682.51       8544.79       117.81 o
   2   9   8        398.21        429.48        34.30 o
   3   9   8       6617.72       6380.64       128.45 o
   4   9   8        184.60        126.24        35.57 o
   5   9   8       3041.08       2715.42        67.74 o
   6   9   8        126.46        108.57        21.73 o
   7   9   8        364.94        439.05        54.31 o
   8   9   8        187.64        169.91        35.69 o
   9   9   8       2009.10       2089.54       103.30 o
  10   9   8         18.62        132.88        57.71 o
  11   9   8        583.74        650.90        95.46 o
  12   9   8         15.87          7.28        39.40 o
  13   9   8        298.51        252.76        61.57 o
 -14  10   8       1555.10       1518.24        92.45 o
 -13  10   8        231.11        127.24        44.23 o
 -12  10   8       1770.21       1714.04        91.32 o
 -11  10   8        119.65        181.04        51.64 o
 -10  10   8       2352.32       2400.14       100.07 o
  -9  10   8        114.98         74.18        29.39 o
  -8  10   8       1771.14       1980.15        77.03 o
  -7  10   8        232.40        245.96        33.48 o
  -6  10   8       4013.84       4252.96        95.48 o
  -5  10   8        117.98        100.18        24.28 o
  -4  10   8       1841.77       1855.62        60.06 o
  -3  10   8        637.99        618.03        38.38 o
  -2  10   8        793.58        758.62        36.80 o
  -1  10   8         54.58         70.88        18.10 o
   0  10   8       3142.04       3165.60        69.81 o
   1  10   8       2032.97       2111.96        55.19 o
   2  10   8       7487.07       7508.92       138.03 o
   3  10   8        108.33         68.72        26.77 o
   4  10   8       3885.34       3694.10        99.77 o
   5  10   8        266.51        283.45        41.74 o
   6  10   8        544.58        554.37        77.54 o
   7  10   8        115.78         94.53        57.03 o
   8  10   8       2054.81       2167.96       178.92 o
   9  10   8         14.13         44.49        64.49 o
  10  10   8       1438.10       1339.23       149.50 o
  11  10   8        230.18        221.25        71.69 o
  12  10   8        358.11        241.00        80.47 o
 -13  11   8       2662.38       2767.97       136.19 o
 -12  11   8         30.62         22.27        53.10 o
 -11  11   8       2993.55       3000.45       146.80 o
 -10  11   8         60.33         50.19        45.35 o
  -9  11   8       2208.92       2265.55       100.93 o
  -8  11   8        205.02        252.82        49.15 o
  -7  11   8       1856.09       1960.65        77.30 o
  -6  11   8          0.08         -3.85        26.34 o
  -5  11   8       4561.31       4658.51       108.14 o
  -4  11   8         68.58         58.69        31.37 o
  -3  11   8       2871.98       2805.13        72.28 o
  -2  11   8        361.79        321.10        56.28 o
  -1  11   8       1581.03       1655.50        58.12 o
   0  11   8         75.49         70.36        21.41 o
   1  11   8       2360.96       2396.91        84.24 o
   2  11   8        199.01        192.23        34.99 o
   3  11   8       1305.79       1359.60       110.06 o
   4  11   8          0.05        -17.78        33.16 o
   5  11   8        701.66        616.57        53.37 o
   6  11   8        786.69        607.87       103.95 o
   7  11   8        893.64       1003.05       231.25 o
   8  11   8          0.35         39.48        69.80 o
   9  11   8       2607.37       2583.31       250.09 o
  10  11   8        189.15        159.09        69.00 o
 -11  12   8         11.05         25.40        49.12 o
 -10  12   8       2048.93       2028.22       131.96 o
  -9  12   8         35.25        -33.78        33.78 o
  -8  12   8        660.20        610.62        60.32 o
  -7  12   8         25.39          5.67        33.99 o
  -6  12   8       3497.46       3666.55       134.77 o
  -5  12   8         80.66         37.11        45.70 o
  -4  12   8       3692.16       3984.39       167.69 o
  -3  12   8          3.03         15.94        29.68 o
  -2  12   8       1491.95       1462.01        81.24 o
  -1  12   8         53.85        -11.76        26.17 o
   0  12   8       1168.23       1169.89        80.58 o
   1  12   8         80.14        106.89        40.21 o
   2  12   8       1496.98       1532.21        87.75 o
   3  12   8          3.28         -1.85        41.57 o
   4  12   8       1560.97       1616.18       101.87 o
   5  12   8          6.83         18.16        36.87 o
   6  12   8        522.29        544.50        83.08 o
   7  12   8          1.51         -3.45        60.51 o
   8  12   8       1369.11       1563.60       170.55 o
   9  12   8         76.59        113.65       103.65 o
  -9  13   8       1838.78       1900.43       115.47 o
  -8  13   8          3.22        -37.87        37.87 o
  -7  13   8        973.52        966.35        74.48 o
  -6  13   8        108.61        144.88        39.72 o
  -5  13   8       2177.70       2327.29        92.83 o
  -4  13   8        172.35        211.02        43.16 o
  -3  13   8       2283.02       2311.24       103.27 o
  -2  13   8         19.65         40.64        44.19 o
  -1  13   8       1980.66       2050.89       117.68 o
   0  13   8          0.88         26.01        47.32 o
   1  13   8        848.17        819.57        82.45 o
   2  13   8         22.91         50.16        56.38 o
   3  13   8       1204.17       1255.35       113.66 o
   4  13   8        211.37        141.31        63.30 o
   5  13   8       1905.29       1939.04       141.12 o
   6  13   8         12.03        -51.26        59.86 o
   7  13   8        863.63        785.84       101.49 o
  -6  14   8       2094.71       2040.83        97.23 o
  -5  14   8        610.47        731.13        79.41 o
  -4  14   8       1058.76        976.91       108.94 o
  -3  14   8        265.92        394.51        66.54 o
  -2  14   8       1035.88        984.33       115.29 o
  -1  14   8         94.43         58.46        51.96 o
   0  14   8        963.16        802.43        99.88 o
   1  14   8        205.29        201.05        58.42 o
   2  14   8        869.55        878.51        91.23 o
   3  14   8        192.61        179.64        69.71 o
   4  14   8       2341.24       2311.84       181.61 o
 -19   0   9        657.68        694.58       155.70 o
 -17   0   9        779.22        762.76       143.73 o
 -15   0   9          3.42         -3.41        41.54 o
 -13   0   9       1123.49       1022.30        83.28 o
 -11   0   9        716.81        577.87        90.75 o
  -9   0   9        325.61        342.51        29.68 o
  -7   0   9          0.87         13.92        12.41 o
  -5   0   9       5172.77       5874.35       140.13 o
  -3   0   9        342.99        474.63        21.10 o
  -1   0   9       6092.50       6215.61        93.48 o
   1   0   9       6667.81       7387.86       103.90 o
   3   0   9         34.09         49.00        11.45 o
   5   0   9       6165.51       6116.17       125.39 o
   7   0   9      11612.77      11224.30       211.22 o
   9   0   9       5349.58       5248.77       133.34 o
  11   0   9        320.95        396.35        48.46 o
  13   0   9       1023.34       1057.56        78.41 o
  15   0   9       2937.21       3222.15       148.23 o
 -19   1   9          1.25        107.35        68.18 o
 -18   1   9        478.28        391.14        83.06 o
 -17   1   9         48.48        -16.47        61.27 o
 -16   1   9        188.09        160.70        34.25 o
 -15   1   9         10.50         61.28        29.71 o
 -14   1   9        341.61        372.89        37.17 o
 -13   1   9          7.52         50.88        26.10 o
 -12   1   9        405.56        399.61        39.08 o
 -11   1   9        479.38        523.45        39.49 o
 -10   1   9          3.96         -7.03        13.66 o
  -9   1   9         26.74         34.95        13.58 o
  -8   1   9        227.76        205.37        15.44 o
  -7   1   9        154.55        235.91        15.20 o
  -6   1   9       3638.60       3771.19        55.32 o
  -5   1   9          0.03          7.91         8.70 o
  -4   1   9        885.97        940.04        21.89 o
  -3   1   9       2590.54       2947.37        41.40 o
  -2   1   9       8393.79       8524.89        97.90 o
  -1   1   9          7.28         11.73         5.73 o
   0   1   9       7279.77       7148.78        82.98 o
   1   1   9         14.20         48.41         6.63 o
   2   1   9        757.93        870.20        17.28 o
   3   1   9        679.80        764.78        17.13 o
   4   1   9       5075.13       5219.52        59.73 o
   5   1   9       1345.62       1394.98        34.62 o
   6   1   9       6101.49       6010.95        92.11 o
   7   1   9       1433.77       1404.89        38.10 o
   8   1   9       7463.95       7463.97       116.42 o
   9   1   9         95.86         65.10        23.30 o
  10   1   9       1128.36       1308.69        59.77 o
  11   1   9         81.48         97.93        25.77 o
  12   1   9       1695.95       1760.49        71.89 o
  13   1   9         55.55         46.71        29.56 o
  14   1   9       2689.37       2913.85       105.22 o
  15   1   9         26.56        -18.88        36.36 o
  16   1   9       2454.83       2631.08       115.83 o
 -19   2   9          3.09          2.94        52.89 o
 -18   2   9        139.32        182.45        63.18 o
 -17   2   9          1.75        -14.02        35.57 o
 -16   2   9          1.89         73.12        28.24 o
 -15   2   9          0.67         25.93        30.37 o
 -14   2   9          5.60         55.41        27.78 o
 -13   2   9        222.98        216.08        33.93 o
 -12   2   9        447.14        457.19        36.12 o
 -11   2   9        398.20        401.93        49.85 o
 -10   2   9         23.28         67.62        16.62 o
  -9   2   9       3262.17       3130.24        59.88 o
  -8   2   9        140.99        182.36        15.92 o
  -7   2   9        160.05        153.42        12.77 o
  -6   2   9        371.33        397.92        16.71 o
  -5   2   9       1106.11       1219.36        26.16 o
  -4   2   9       3993.50       4334.26        53.75 o
  -3   2   9       7179.65       7092.12        76.12 o
  -2   2   9        373.62        386.44        16.25 o
  -1   2   9       5622.55       5651.24        71.56 o
   0   2   9        325.37        473.73        15.12 o
   1   2   9       5626.71       5457.42        66.48 o
   2   2   9         51.47         50.78         8.48 o
   3   2   9        301.20        243.61        12.84 o
   4   2   9         63.49         64.63        10.69 o
   5   2   9       6900.42       6931.03        72.08 o
   6   2   9       2265.25       2173.33        39.92 o
   7   2   9       4238.28       4461.11        77.58 o
   8   2   9        248.18        218.63        22.10 o
   9   2   9       4883.26       4850.88        85.02 o
  10   2   9       2782.97       2862.02        71.02 o
  11   2   9       1788.14       1728.72        64.40 o
  12   2   9         57.22        100.50        27.90 o
  13   2   9       2435.94       2539.99        90.00 o
  14   2   9        412.02        374.68        45.98 o
  15   2   9       1922.79       1927.54        90.50 o
  16   2   9         46.23         48.91        39.99 o
 -18   3   9         23.90         -4.60        39.92 o
 -17   3   9        117.25        130.99        46.35 o
 -16   3   9         17.86         20.66        27.73 o
 -15   3   9        808.17        784.98        52.96 o
 -14   3   9        353.34        436.12        49.12 o
 -13   3   9         30.58         14.62        52.96 o
 -12   3   9        173.04        178.35        54.16 o
 -11   3   9        286.36        271.68        42.85 o
 -10   3   9       3860.65       3741.72        88.29 o
  -9   3   9         50.08         40.02        12.32 o
  -8   3   9       2485.64       2623.67        43.38 o
  -7   3   9          0.25         21.35         8.04 o
  -6   3   9         31.60         51.23         9.39 o
  -5   3   9       3288.48       3285.82        47.41 o
  -4   3   9       1869.31       1748.30        33.06 o
  -3   3   9        325.91        359.02        21.81 o
  -2   3   9       6686.30       7040.98        79.01 o
  -1   3   9        798.80        916.14        22.93 o
   0   3   9       3883.62       4006.60        76.35 o
   1   3   9         30.38         76.70         9.27 o
   2   3   9       4205.83       4229.77        64.16 o
   3   3   9        558.92        573.57        22.55 o
   4   3   9       5958.23       5844.60        82.45 o
   5   3   9        839.66        793.99        23.78 o
   6   3   9       1618.89       1614.33        34.47 o
   7   3   9        175.36        194.88        16.86 o
   8   3   9       6122.96       6064.02        94.62 o
   9   3   9       1747.33       1835.50        52.63 o
  10   3   9       2909.00       2852.99        66.75 o
  11   3   9        106.29         68.54        22.77 o
  12   3   9        974.18        965.85        48.27 o
  13   3   9        264.38        273.56        36.64 o
  14   3   9       1530.29       1731.56        76.88 o
  15   3   9         28.60         15.11        35.64 o
  16   3   9       1144.70       1190.91        83.34 o
 -18   4   9         89.35         79.71        48.73 o
 -17   4   9          5.57          6.36        57.31 o
 -16   4   9        313.69        419.03        47.98 o
 -15   4   9        461.78        396.21        52.56 o
 -14   4   9        615.50        540.96        72.78 o
 -13   4   9          0.01         -3.03        40.11 o
 -12   4   9        210.90        162.86        40.00 o
 -11   4   9        128.90        139.42        32.64 o
 -10   4   9        644.63        649.49        45.60 o
  -9   4   9        609.89        650.72        28.93 o
  -8   4   9        627.18        628.41        25.26 o
  -7   4   9         89.05        111.94        13.90 o
  -6   4   9         69.62        125.79        14.33 o
  -5   4   9        956.65        926.56        24.40 o
  -4   4   9         18.06         47.90         9.24 o
  -3   4   9       4755.41       4731.51        68.37 o
  -2   4   9        306.96        264.23        14.72 o
  -1   4   9       2350.34       2273.55        40.63 o
   0   4   9       2169.28       2169.43        56.33 o
   1   4   9       2334.08       2431.00        43.62 o
   2   4   9        500.24        550.82        20.19 o
   3   4   9       9371.90       9523.05       125.98 o
   4   4   9         89.23         64.85        11.83 o
   5   4   9       7038.80       6888.75        89.01 o
   6   4   9        531.40        562.83        24.34 o
   7   4   9        769.84        751.84        37.83 o
   8   4   9        271.27        235.95        19.61 o
   9   4   9       2071.30       2163.50        58.75 o
  10   4   9        709.41        645.42        43.74 o
  11   4   9       1608.85       1776.59        60.27 o
  12   4   9        195.24        180.17        29.15 o
  13   4   9       2478.37       2569.65        83.19 o
  14   4   9        124.86        162.38        35.51 o
  15   4   9       1149.98       1318.41        78.94 o
  16   4   9          1.18        -23.95        38.69 o
 -18   5   9         53.07         12.45        45.38 o
 -17   5   9         10.27         -2.99        49.46 o
 -16   5   9         35.76         -4.00        38.34 o
 -15   5   9        383.69        473.78        57.48 o
 -14   5   9          1.52        -18.07        38.52 o
 -13   5   9         38.61        139.77        46.54 o
 -12   5   9          0.29         -1.14        27.38 o
 -11   5   9        203.28        141.94        33.06 o
 -10   5   9         80.07         65.64        22.63 o
  -9   5   9       1650.50       1786.29        47.57 o
  -8   5   9        180.18        168.58        16.07 o
  -7   5   9       1351.01       1352.87        37.58 o
  -6   5   9         41.52         65.98        12.33 o
  -5   5   9       2327.80       2320.96        50.40 o
  -4   5   9       2402.59       2347.62        43.94 o
  -3   5   9        493.48        528.09        22.34 o
  -2   5   9       1908.26       1822.67        35.93 o
  -1   5   9       2035.76       2136.48        39.14 o
   0   5   9        978.50        855.91        24.44 o
   1   5   9        291.90        315.62        13.93 o
   2   5   9       2149.66       2002.12        48.28 o
   3   5   9        297.34        274.70        17.95 o
   4   5   9       6906.25       6787.37        93.76 o
   5   5   9       1492.81       1423.20        36.60 o
   6   5   9        518.34        521.16        32.02 o
   7   5   9          9.50         -3.14        13.65 o
   8   5   9       1810.38       1689.74        47.40 o
   9   5   9         99.43        125.22        25.38 o
  10   5   9       1799.86       1698.55        61.90 o
  11   5   9        274.26        286.33        34.12 o
  12   5   9       4750.98       5094.71       118.70 o
  13   5   9         23.31        -22.35        35.02 o
  14   5   9       1314.63       1231.04        77.72 o
  15   5   9         18.80          8.10        35.43 o
 -17   6   9        281.34        238.04        74.62 o
 -16   6   9        102.60        166.06        50.67 o
 -15   6   9         34.22         25.81        34.12 o
 -14   6   9         43.07         16.16        31.24 o
 -13   6   9         29.70         24.65        29.77 o
 -12   6   9        740.49        730.18        54.46 o
 -11   6   9        123.10         96.60        24.69 o
 -10   6   9        370.59        311.29        35.83 o
  -9   6   9        156.91        154.47        18.55 o
  -8   6   9          3.52          6.58        15.64 o
  -7   6   9        238.42        235.64        17.62 o
  -6   6   9        129.74        152.56        16.45 o
  -5   6   9       2090.66       1983.73        42.27 o
  -4   6   9        549.98        526.36        22.80 o
  -3   6   9       2002.77       2191.92        51.06 o
  -2   6   9          4.91         22.28         9.57 o
  -1   6   9        452.71        400.07        18.77 o
   0   6   9         11.49         26.26         8.69 o
   1   6   9       1155.73       1027.98        51.70 o
   2   6   9       1742.26       1771.66        75.16 o
   3   6   9       6132.16       5831.39        82.68 o
   4   6   9       1374.64       1259.47        34.06 o
   5   6   9       2689.75       2694.98        55.54 o
   6   6   9         63.28         64.71        17.22 o
   7   6   9         74.64         73.42        18.23 o
   8   6   9         86.42        107.04        35.73 o
   9   6   9       2017.64       1981.31        65.52 o
  10   6   9        354.61        280.40        38.64 o
  11   6   9       3761.95       3926.49       116.19 o
  12   6   9        118.75         96.41        37.14 o
  13   6   9       2257.91       2390.02       103.83 o
  14   6   9         77.77          9.17        38.67 o
  15   6   9        425.75        306.48        54.43 o
 -17   7   9        174.87        252.44       175.97 o
 -16   7   9        400.81        279.34        57.26 o
 -15   7   9         85.47        129.10        48.22 o
 -14   7   9         69.63         46.12        34.72 o
 -13   7   9        393.99        367.87        47.44 o
 -12   7   9         14.74         10.61        25.74 o
 -11   7   9        344.27        305.03        32.38 o
 -10   7   9        201.75        193.38        26.97 o
  -9   7   9          9.37         54.70        21.65 o
  -8   7   9        376.90        432.73        29.64 o
  -7   7   9          1.87         10.01        17.79 o
  -6   7   9       1824.98       1749.92        45.37 o
  -5   7   9         28.96         23.67        13.07 o
  -4   7   9       1197.31       1234.34        34.80 o
  -3   7   9        540.62        591.93        37.59 o
  -2   7   9        868.06        824.43        31.10 o
  -1   7   9        116.58        100.57        12.33 o
   0   7   9       2155.93       2038.95        39.52 o
   1   7   9        116.42        150.34        25.94 o
   2   7   9       6106.83       5925.67       123.65 o
   3   7   9        324.37        353.80        33.87 o
   4   7   9       7906.73       7601.35       118.88 o
   5   7   9         19.80          1.63        14.18 o
   6   7   9       1915.69       1838.22        51.68 o
   7   7   9        688.38        669.51        35.98 o
   8   7   9        325.73        372.63        38.91 o
   9   7   9         21.30          7.01        26.56 o
  10   7   9       1304.89       1305.08        71.83 o
  11   7   9        119.97         77.14        37.82 o
  12   7   9       3690.30       3861.39       154.78 o
  13   7   9          0.90          1.56        42.55 o
  14   7   9        522.11        510.61        67.39 o
 -16   8   9         38.92         53.35        46.64 o
 -15   8   9        109.46         74.66        54.13 o
 -14   8   9         30.77        -10.32        32.94 o
 -13   8   9         20.32         36.49        31.42 o
 -12   8   9        167.23        149.00        34.16 o
 -11   8   9          4.23         31.35        25.04 o
 -10   8   9         29.01         76.63        24.93 o
  -9   8   9        325.78        281.86        30.35 o
  -8   8   9         58.45         97.86        25.65 o
  -7   8   9       4101.98       4018.63        88.65 o
  -6   8   9        703.69        667.39        40.13 o
  -5   8   9       1249.26       1221.38        62.01 o
  -4   8   9         65.95         58.69        16.43 o
  -3   8   9        235.61        223.72        23.06 o
  -2   8   9         84.60         86.50        17.83 o
  -1   8   9       1156.93       1117.25        28.41 o
   0   8   9        177.60        188.95        13.81 o
   1   8   9       3574.02       3537.45        88.93 o
   2   8   9         49.92         37.72        23.22 o
   3   8   9       1713.55       1797.78        62.98 o
   4   8   9        799.43        720.08        52.75 o
   5   8   9       2186.58       2052.79        51.50 o
   6   8   9        127.75        120.99        19.62 o
   7   8   9        559.40        567.43        35.89 o
   8   8   9          7.01         27.34        48.77 o
   9   8   9       2202.09       2452.15        89.04 o
  10   8   9        228.91        274.96        45.63 o
  11   8   9       2182.16       1990.97        98.10 o
  12   8   9         12.86         60.56        39.24 o
  13   8   9       1308.76       1232.05        90.19 o
 -15   9   9         20.59         -3.76        39.39 o
 -14   9   9         93.61         84.13        43.28 o
 -13   9   9          4.74         29.59        31.75 o
 -12   9   9        275.83        324.91        42.63 o
 -11   9   9          7.71          2.49        30.37 o
 -10   9   9         17.95         -2.15        23.53 o
  -9   9   9          0.09        -22.69        22.69 o
  -8   9   9        298.08        250.95        32.98 o
  -7   9   9          2.64         53.95        24.97 o
  -6   9   9       2510.41       2632.35        72.05 o
  -5   9   9         49.47         53.24        21.31 o
  -4   9   9         75.37        101.45        23.71 o
  -3   9   9         33.15          5.51        16.85 o
  -2   9   9          1.20         12.56        16.06 o
  -1   9   9         70.88         89.98        29.95 o
   0   9   9       1696.52       1667.21        57.69 o
   1   9   9        125.64        151.02        28.80 o
   2   9   9       3495.13       3406.85        88.48 o
   3   9   9         47.67         70.07        26.07 o
   4   9   9        681.81        721.45        52.92 o
   5   9   9        523.83        526.85        40.54 o
   6   9   9        335.58        321.05        32.00 o
   7   9   9        428.49        344.53        36.41 o
   8   9   9       2336.74       2483.46        85.26 o
   9   9   9        282.31        319.81        49.97 o
  10   9   9       1821.68       1889.82        92.97 o
  11   9   9         43.01         -4.62        41.09 o
  12   9   9       1463.22       1416.02        92.30 o
 -14  10   9         51.87        128.55        47.02 o
 -13  10   9        230.22        244.17        50.03 o
 -12  10   9          0.78        -10.85        35.72 o
 -11  10   9        116.57        120.92        37.62 o
 -10  10   9        787.10        834.95        54.40 o
  -9  10   9         80.78         48.12        28.41 o
  -8  10   9          1.49          8.08        25.51 o
  -7  10   9        733.55        790.48        49.31 o
  -6  10   9         20.76         65.66        25.57 o
  -5  10   9        467.21        469.64        34.72 o
  -4  10   9         55.74         16.14        21.30 o
  -3  10   9        143.62         80.10        23.01 o
  -2  10   9        587.69        512.19        32.41 o
  -1  10   9        362.00        375.38        28.03 o
   0  10   9        299.92        274.11        25.06 o
   1  10   9       1926.14       2012.77        78.56 o
   2  10   9        293.44        354.29        36.11 o
   3  10   9        874.65        916.56        60.69 o
   4  10   9        234.08        242.66        32.64 o
   5  10   9        622.26        651.64        59.33 o
   6  10   9        136.40        132.72        33.69 o
   7  10   9       1394.54       1329.62       116.52 o
   8  10   9         52.27         43.75        47.59 o
   9  10   9       2380.98       2061.11       135.65 o
  10  10   9         47.31         16.30        53.97 o
  11  10   9        812.19        843.81       101.49 o
 -12  11   9         14.33         -6.73        60.30 o
 -11  11   9        175.68        196.56        54.44 o
 -10  11   9        257.54        252.73        44.87 o
  -9  11   9        940.08       1031.23        63.79 o
  -8  11   9        402.45        349.90        42.91 o
  -7  11   9          7.84          9.52        27.33 o
  -6  11   9        942.64        912.98        55.53 o
  -5  11   9          2.73         19.28        23.64 o
  -4  11   9        189.89        215.29        34.62 o
  -3  11   9          3.22         14.61        24.99 o
  -2  11   9        459.80        456.72        35.96 o
  -1  11   9        511.16        517.97        36.38 o
   0  11   9        884.08        836.51        52.73 o
   1  11   9        398.01        468.43        39.31 o
   2  11   9        794.76        777.40        51.53 o
   3  11   9          1.65         32.30        26.89 o
   4  11   9        509.72        412.58        53.75 o
   5  11   9        309.41        236.25        45.61 o
   6  11   9        623.39        495.41       164.41 o
   7  11   9         63.59         66.21        68.72 o
   8  11   9       2960.50       2820.30       360.77 o
   9  11   9         28.04        151.80        73.56 o
  10  11   9        932.48       1000.16       120.67 o
 -11  12   9         14.24         53.15        48.91 o
 -10  12   9        461.28        529.23        69.34 o
  -9  12   9        360.87        354.64        52.43 o
  -8  12   9        496.93        543.07        61.20 o
  -7  12   9         36.98         53.27        37.01 o
  -6  12   9         54.30        114.92        35.63 o
  -5  12   9        585.77        593.32        54.65 o
  -4  12   9        176.26        196.93        46.37 o
  -3  12   9       1121.95       1157.95        66.99 o
  -2  12   9        247.87        300.27        50.77 o
  -1  12   9        730.11        678.72        71.52 o
   0  12   9        146.73        142.56        57.74 o
   1  12   9       1295.69       1216.17        93.75 o
   2  12   9        112.03        121.51        36.88 o
   3  12   9        818.39        749.75        75.68 o
   4  12   9         22.29        -34.61        34.61 o
   5  12   9        659.90        696.16        66.94 o
   6  12   9        357.50        402.80       101.82 o
   7  12   9       1252.53       1219.83       152.89 o
   8  12   9        128.54         89.50        80.94 o
  -9  13   9        425.01        461.08        68.58 o
  -8  13   9         35.50         28.42        41.01 o
  -7  13   9         62.97         43.57        39.50 o
  -6  13   9        133.70         60.10        36.64 o
  -5  13   9        393.22        459.50        76.47 o
  -4  13   9        405.73        475.71        65.44 o
  -3  13   9         10.06         71.03        49.78 o
  -2  13   9       1687.26       1711.24       112.28 o
  -1  13   9        307.92        417.13        63.32 o
   0  13   9        856.58        959.61        89.80 o
   1  13   9         60.22         -9.77        41.27 o
   2  13   9         74.09         97.61        52.17 o
   3  13   9          2.30        -23.83        87.76 o
   4  13   9        234.25        195.49        56.06 o
   5  13   9        202.73        198.48        66.53 o
   6  13   9        767.48        605.52        91.06 o
  -5  14   9        116.34        124.86        48.87 o
  -4  14   9        298.57        337.30        82.17 o
  -3  14   9        342.67        422.64        68.61 o
  -2  14   9          1.86          3.78        49.92 o
  -1  14   9        412.89        416.69        71.12 o
   0  14   9        159.57        203.34        59.27 o
   1  14   9        130.74        197.22        76.64 o
   2  14   9        144.36         31.86        56.10 o
   3  14   9        130.00        207.53        72.07 o
 -18   0  10        794.29        752.62       152.02 o
 -16   0  10       1130.21       1108.23       108.40 o
 -14   0  10       8204.31       8313.57       345.95 o
 -12   0  10      12125.45      11992.99       316.43 o
 -10   0  10       5496.54       5349.51       156.35 o
  -8   0  10        986.31        939.36        38.00 o
  -6   0  10      17331.82      17995.78       290.53 o
  -4   0  10      42279.65      42933.91       636.31 o
  -2   0  10       9994.17      10687.19       145.79 o
   0   0  10       6986.66       7502.70       117.88 o
   2   0  10      15192.47      15504.63       221.09 o
   4   0  10       7862.52       7066.65       108.84 o
   6   0  10      10482.10      10620.55       198.24 o
   8   0  10       1427.51       1535.51        99.84 o
  10   0  10       4049.40       4306.63       130.16 o
  12   0  10        584.31        636.44        61.66 o
  14   0  10        353.28        369.35        65.91 o
  16   0  10         97.50        149.98        73.88 o
 -19   1  10       1895.45       1635.46       150.58 o
 -18   1  10         83.53         32.32        64.52 o
 -17   1  10        966.82       1031.32        90.05 o
 -16   1  10          3.70         -9.38        27.87 o
 -15   1  10       3929.44       4029.62       110.24 o
 -14   1  10        169.97        190.12        35.68 o
 -13   1  10       8408.82       8767.49       234.48 o
 -12   1  10        207.02        170.91        34.71 o
 -11   1  10       9471.14       9355.77       181.90 o
 -10   1  10        535.45        475.86        27.37 o
  -9   1  10       1314.15       1263.54        33.15 o
  -8   1  10        228.37        230.75        16.34 o
  -7   1  10       5894.84       5911.01        78.82 o
  -6   1  10        522.43        480.14        30.33 o
  -5   1  10      15000.24      14841.69       160.81 o
  -4   1  10       1096.41       1205.19        26.44 o
  -3   1  10      33445.93      34688.57       327.87 o
  -2   1  10          0.66          3.83         6.32 o
  -1   1  10       2562.54       2510.61        38.65 o
   0   1  10       6499.29       7172.55        80.40 o
   1   1  10       2112.71       2066.35        34.95 o
   2   1  10      10531.97      11627.80       106.47 o
   3   1  10      19321.18      19217.36       160.63 o
   4   1  10        532.32        487.76        16.47 o
   5   1  10       7115.37       7168.04        78.54 o
   6   1  10       4703.89       4547.65        83.18 o
   7   1  10       1871.89       1911.19        47.98 o
   8   1  10        429.27        406.59        28.78 o
   9   1  10       1623.84       1651.20        59.36 o
  10   1  10         50.35        112.37        25.52 o
  11   1  10       1414.20       1595.97        76.21 o
  12   1  10         47.16         19.68        25.06 o
  13   1  10        459.05        598.92        68.28 o
  14   1  10          0.23        -28.84        39.40 o
  15   1  10        149.71         94.13        49.34 o
  16   1  10        170.94        254.99        50.47 o
 -19   2  10        166.58        304.96       138.20 o
 -18   2  10       2050.81       2047.55       177.96 o
 -17   2  10         93.50         92.25        38.06 o
 -16   2  10       2599.24       2827.97       123.51 o
 -15   2  10        917.08        878.96        54.91 o
 -14   2  10       3805.55       4018.91       112.67 o
 -13   2  10       1162.03       1121.94        72.83 o
 -12   2  10       8660.11       8497.00       268.48 o
 -11   2  10       3232.40       3148.89       111.81 o
 -10   2  10       5791.74       5740.10        95.00 o
  -9   2  10        113.71        113.02        14.57 o
  -8   2  10       3815.26       3895.37        61.32 o
  -7   2  10        410.91        448.39        20.19 o
  -6   2  10       3225.62       2939.50        43.58 o
  -5   2  10         55.38         53.12         9.76 o
  -4   2  10      16761.95      16363.73       159.60 o
  -3   2  10       3117.28       3216.43        42.90 o
  -2   2  10       4916.90       4891.27        51.88 o
  -1   2  10        374.05        383.69        15.65 o
   0   2  10        254.48        134.25        10.00 o
   1   2  10         55.64         38.47         8.20 o
   2   2  10       4847.25       4694.03        61.44 o
   3   2  10       1304.12       1368.24        33.07 o
   4   2  10      10338.88       9921.30       122.58 o
   5   2  10       1959.86       1947.96        34.62 o
   6   2  10       4414.36       4571.49        72.70 o
   7   2  10         82.48         79.85        16.86 o
   8   2  10         66.06         52.93        17.27 o
   9   2  10          1.91         -6.97        16.42 o
  10   2  10       1544.47       1559.76        57.22 o
  11   2  10        527.91        502.23        35.59 o
  12   2  10        799.36        877.88        47.63 o
  13   2  10          4.11          5.07        27.27 o
  14   2  10        557.96        595.34        52.59 o
  15   2  10         80.64         32.14        40.36 o
  16   2  10         85.94         41.57        42.36 o
 -18   3  10        110.66        137.41        60.11 o
 -17   3  10       2340.30       2344.18       100.26 o
 -16   3  10        761.83        852.95        57.38 o
 -15   3  10       2246.23       2227.32        84.35 o
 -14   3  10        769.42        861.20        78.19 o
 -13   3  10       3738.74       3923.79       138.05 o
 -12   3  10       1648.37       1586.57        92.91 o
 -11   3  10       7131.78       7044.31       186.34 o
 -10   3  10       2882.22       2882.28        63.52 o
  -9   3  10       4357.01       4434.56        70.06 o
  -8   3  10       1014.05       1072.14        36.05 o
  -7   3  10      10923.21      10958.41       108.49 o
  -6   3  10       6229.24       6267.56        73.88 o
  -5   3  10       2838.39       2671.36        44.41 o
  -4   3  10       2351.58       2519.06        42.84 o
  -3   3  10       7834.05       7977.15        91.17 o
  -2   3  10          1.21         33.51         7.87 o
  -1   3  10       7102.51       6561.43        79.49 o
   0   3  10        322.77        438.19        18.39 o
   1   3  10       6269.42       6058.50        75.21 o
   2   3  10        760.36        572.55        21.34 o
   3   3  10       6255.53       6274.51        90.15 o
   4   3  10       1505.47       1397.73        34.22 o
   5   3  10       8598.61       8539.14       101.19 o
   6   3  10         10.72         10.92        10.36 o
   7   3  10       1090.63        971.19        42.43 o
   8   3  10         33.68         52.24        17.15 o
   9   3  10        350.15        405.52        29.80 o
  10   3  10        360.46        346.68        30.07 o
  11   3  10       1000.16        982.54        47.07 o
  12   3  10         43.40         37.21        23.87 o
  13   3  10       1887.18       2010.17        80.90 o
  14   3  10          1.45         12.62        30.03 o
  15   3  10        140.13        113.84        46.15 o
  16   3  10        201.69        261.25        52.96 o
 -18   4  10       1693.94       1662.29       121.63 o
 -17   4  10         10.00        -34.03        34.03 o
 -16   4  10       2952.81       2936.31       102.27 o
 -15   4  10        736.25        817.07        68.37 o
 -14   4  10       2552.37       2499.29       177.62 o
 -13   4  10          2.64        -15.85        33.08 o
 -12   4  10       2762.30       2601.97       179.68 o
 -11   4  10       2057.39       1775.54        78.13 o
 -10   4  10       5451.60       5159.98       106.59 o
  -9   4  10         36.15         53.16        13.93 o
  -8   4  10      15327.86      15111.66       159.15 o
  -7   4  10       2445.13       2424.50        47.42 o
  -6   4  10      11086.83      10516.72       123.04 o
  -5   4  10        112.09         97.16        11.42 o
  -4   4  10       5725.26       5635.23        78.59 o
  -3   4  10        622.53        541.81        24.82 o
  -2   4  10      16277.38      15668.97       168.56 o
  -1   4  10        257.31        204.07        15.09 o
   0   4  10      12217.53      12218.02       144.43 o
   1   4  10       1205.19       1245.99        36.55 o
   2   4  10       4200.46       4192.89        66.10 o
   3   4  10        636.47        719.39        26.38 o
   4   4  10       1810.45       1758.15        43.23 o
   5   4  10        228.15        243.57        17.94 o
   6   4  10       4717.34       4555.12       100.65 o
   7   4  10        108.93        128.54        19.42 o
   8   4  10       2240.24       2338.02        61.54 o
   9   4  10        849.55        838.40        42.03 o
  10   4  10       1569.80       1543.42        56.83 o
  11   4  10         51.73         12.39        20.82 o
  12   4  10        742.22        686.71        45.22 o
  13   4  10         35.24         50.64        29.33 o
  14   4  10       1517.85       1580.79       104.07 o
  15   4  10        130.63        140.49        51.27 o
 -18   5  10         83.31        106.14        73.88 o
 -17   5  10       3392.18       3497.32       132.46 o
 -16   5  10          0.22        -25.46        35.24 o
 -15   5  10       3894.91       4016.85       190.00 o
 -14   5  10         12.54        -32.00        32.00 o
 -13   5  10        967.10        984.73        83.21 o
 -12   5  10          6.99        -14.56        27.75 o
 -11   5  10       3734.25       3732.00       114.27 o
 -10   5  10        182.21        133.49        25.56 o
  -9   5  10       9454.18       9259.03       123.85 o
  -8   5  10         68.72         72.50        14.47 o
  -7   5  10      13508.29      13398.42       151.24 o
  -6   5  10       1017.84       1082.37        32.09 o
  -5   5  10       2298.91       2347.17        40.45 o
  -4   5  10        472.17        567.53        24.21 o
  -3   5  10       7071.41       7087.16       110.85 o
  -2   5  10         51.83         29.63        11.11 o
  -1   5  10      22188.89      21515.31       241.31 o
   0   5  10        221.63        223.22        21.33 o
   1   5  10       6833.94       6768.60        95.73 o
   2   5  10       1626.74       1531.96        32.79 o
   3   5  10        557.09        552.02        22.02 o
   4   5  10        118.29        102.65        15.81 o
   5   5  10       1525.97       1558.84        38.89 o
   6   5  10        203.52        240.40        32.33 o
   7   5  10       7175.08       6888.97       109.11 o
   8   5  10       1433.84       1297.18        52.35 o
   9   5  10       1853.17       1927.26        80.70 o
  10   5  10         82.80         62.21        24.58 o
  11   5  10        358.24        282.04        33.96 o
  12   5  10          5.81         36.96        28.14 o
  13   5  10        481.65        523.69        57.89 o
  14   5  10        154.52        202.36        47.60 o
  15   5  10       1068.07       1199.44       104.19 o
 -17   6  10         83.45         89.26        70.12 o
 -16   6  10       4140.95       3899.76       300.04 o
 -15   6  10         48.75         63.66        47.34 o
 -14   6  10       2025.71       1772.63       118.95 o
 -13   6  10          7.82          3.45        33.49 o
 -12   6  10        986.19        959.16        62.67 o
 -11   6  10          0.64         -5.77        21.90 o
 -10   6  10       3463.32       3594.12        98.33 o
  -9   6  10         69.10         45.48        17.98 o
  -8   6  10      10734.52      10667.80       135.71 o
  -7   6  10         46.45         45.68        15.82 o
  -6   6  10       4436.67       4405.26        72.93 o
  -5   6  10        119.56        130.47        13.29 o
  -4   6  10       1017.30       1170.92        33.02 o
  -3   6  10        161.07        151.96        17.54 o
  -2   6  10       7533.03       7560.97       104.90 o
  -1   6  10        878.18        901.65        27.32 o
   0   6  10      12432.99      12115.81       166.09 o
   1   6  10         72.61         58.32        22.12 o
   2   6  10       4140.14       4101.60        95.01 o
   3   6  10          1.50          6.48         8.71 o
   4   6  10        724.89        785.76        36.19 o
   5   6  10         98.85        110.08        19.96 o
   6   6  10       2965.04       2933.18        70.49 o
   7   6  10         29.04         11.43        16.38 o
   8   6  10       3978.61       3703.18        98.63 o
   9   6  10         18.63        -20.87        26.01 o
  10   6  10        862.29        897.17        63.03 o
  11   6  10        128.41        117.52        47.22 o
  12   6  10        110.55         -7.50        33.70 o
  13   6  10         42.56         83.92        49.54 o
  14   6  10        172.37        216.10        62.48 o
 -16   7  10          7.24         42.10        47.86 o
 -15   7  10       3041.79       3369.47       133.56 o
 -14   7  10         66.12         97.09        37.70 o
 -13   7  10        452.92        421.81        47.69 o
 -12   7  10        303.68        337.56        40.31 o
 -11   7  10       3511.85       3477.32        86.39 o
 -10   7  10        279.73        301.25        30.84 o
  -9   7  10       8543.15       8736.93       137.08 o
  -8   7  10        295.94        284.18        25.81 o
  -7   7  10       6215.34       6439.35       108.33 o
  -6   7  10        145.20        148.78        19.35 o
  -5   7  10       1945.86       1850.57        55.11 o
  -4   7  10        337.61        309.93        25.65 o
  -3   7  10       4342.46       4413.34        81.95 o
  -2   7  10          6.83         -4.69        12.53 o
  -1   7  10       4927.61       4779.17        74.48 o
   0   7  10       1233.82       1162.23        28.53 o
   1   7  10       3111.21       3297.67        85.80 o
   2   7  10       1308.34       1235.28        56.47 o
   3   7  10        860.51        953.14        73.75 o
   4   7  10        114.43        122.09        19.67 o
   5   7  10        402.89        350.56        37.18 o
   6   7  10          0.47        -15.26        15.26 o
   7   7  10       2041.92       1938.83        54.97 o
   8   7  10          1.12        -12.45        22.87 o
   9   7  10       1913.19       1995.62       114.67 o
  10   7  10          2.03         -6.86        27.53 o
  11   7  10       1355.22       1257.45        82.26 o
  12   7  10         38.36        150.44        52.00 o
  13   7  10        136.32         76.61        43.65 o
  14   7  10        226.05        264.08        63.58 o
 -16   8  10       2187.36       2321.63       130.96 o
 -15   8  10        128.25        126.59        65.96 o
 -14   8  10        896.79        880.52        64.09 o
 -13   8  10         28.51        -26.76        26.76 o
 -12   8  10       1736.46       1748.41        79.73 o
 -11   8  10        668.81        676.76        46.86 o
 -10   8  10       3611.27       3677.95        85.92 o
  -9   8  10         94.70         39.67        22.42 o
  -8   8  10       7517.64       7192.92       123.53 o
  -7   8  10        138.23        151.64        26.63 o
  -6   8  10       1242.53       1323.51        54.95 o
  -5   8  10        858.02        851.80        37.62 o
  -4   8  10       2601.76       2580.15        61.41 o
  -3   8  10       1341.65       1314.02        50.64 o
  -2   8  10       4231.29       4187.69        84.82 o
  -1   8  10        490.97        424.62        33.78 o
   0   8  10       6200.11       6038.80       132.88 o
   1   8  10        335.19        380.10        32.19 o
   2   8  10       4093.29       4230.24       105.35 o
   3   8  10        238.83        237.66        34.57 o
   4   8  10       1029.57       1069.64        60.83 o
   5   8  10        423.79        421.36        35.55 o
   6   8  10        331.80        331.67        28.29 o
   7   8  10         46.31         75.10        23.29 o
   8   8  10       1493.24       1501.83        68.44 o
   9   8  10        584.57        581.20        62.54 o
  10   8  10       1475.32       1523.54       119.67 o
  11   8  10         25.16         72.82        43.62 o
  12   8  10        710.98        738.29        82.83 o
  13   8  10        100.18         60.30        40.77 o
 -15   9  10       2134.92       2269.37       149.19 o
 -14   9  10        197.44        221.21        50.50 o
 -13   9  10       1997.94       1831.95       111.61 o
 -12   9  10          0.57        -15.33        28.02 o
 -11   9  10       2621.76       2713.11        85.40 o
 -10   9  10        148.02        109.88        28.91 o
  -9   9  10       2333.17       2450.49        77.70 o
  -8   9  10         48.32         21.09        24.71 o
  -7   9  10       6115.37       6370.80       122.26 o
  -6   9  10       1253.80       1282.69        57.57 o
  -5   9  10       3916.58       3897.60        93.42 o
  -4   9  10        186.05        155.29        25.77 o
  -3   9  10        578.78        584.84        34.27 o
  -2   9  10        305.22        276.27        26.86 o
  -1   9  10       2778.07       2840.57        66.11 o
   0   9  10         13.63        -20.47        20.47 o
   1   9  10       8697.31       8677.27       177.71 o
   2   9  10         17.26         47.97        26.79 o
   3   9  10       4655.73       4581.30       145.23 o
   4   9  10         94.44         59.60        25.76 o
   5   9  10        246.03        227.60        31.91 o
   6   9  10        125.59        133.22        29.05 o
   7   9  10       1450.36       1370.39        89.33 o
   8   9  10          5.21         -4.52        37.10 o
   9   9  10        865.86        778.41        87.73 o
  10   9  10         24.50         84.81        53.87 o
  11   9  10        896.84        887.09        99.82 o
  12   9  10         60.04         55.43        60.09 o
 -14  10  10       2030.18       2048.07       107.60 o
 -13  10  10         16.93         59.54        41.64 o
 -12  10  10       3491.93       3668.42       123.11 o
 -11  10  10        169.45        169.80        41.55 o
 -10  10  10       1932.33       2114.71        85.80 o
  -9  10  10         41.20          8.67        27.83 o
  -8  10  10       2623.79       2695.47        81.27 o
  -7  10  10          2.38         23.57        25.72 o
  -6  10  10       3895.71       4101.34       116.69 o
  -5  10  10        130.19        165.22        28.48 o
  -4  10  10       2596.18       2642.73        69.24 o
  -3  10  10        165.88        178.66        27.24 o
  -2  10  10       1244.99       1190.29        51.45 o
  -1  10  10        212.09        166.14        22.68 o
   0  10  10       2867.49       2914.30        75.15 o
   1  10  10        272.49        301.36        38.90 o
   2  10  10       5452.76       5372.15       124.28 o
   3  10  10        216.33        166.51        39.63 o
   4  10  10       1992.75       1946.73        81.55 o
   5  10  10         22.85        -17.09        24.39 o
   6  10  10       1159.44       1084.20        69.61 o
   7  10  10         15.69          7.81        41.98 o
   8  10  10       1137.10       1338.05       162.50 o
   9  10  10        138.45         79.94        53.67 o
  10  10  10        833.34        991.63       104.79 o
  11  10  10         70.04         73.81        60.25 o
 -12  11  10          1.16        -15.03        44.80 o
 -11  11  10       2753.20       2727.61       111.45 o
 -10  11  10          4.95        -21.55        30.66 o
  -9  11  10        647.09        631.58        53.05 o
  -8  11  10         41.91         41.97        31.34 o
  -7  11  10       1773.37       1902.81        82.54 o
  -6  11  10         28.96         46.98        27.58 o
  -5  11  10       2880.13       3008.60        94.20 o
  -4  11  10         64.38         22.40        23.87 o
  -3  11  10       1841.83       1893.76        66.87 o
  -2  11  10         20.43        -19.21        20.53 o
  -1  11  10       1416.57       1449.52        68.87 o
   0  11  10         87.26         55.14        25.29 o
   1  11  10       1390.62       1467.15        83.51 o
   2  11  10        373.19        344.31        39.48 o
   3  11  10       3303.87       3091.07       102.15 o
   4  11  10        109.93        124.09        35.84 o
   5  11  10        834.88        827.77        63.11 o
   6  11  10         86.21        -39.05        59.31 o
   7  11  10       1026.45        947.62       305.42 o
   8  11  10         75.81        178.79        81.01 o
   9  11  10        352.19        414.14       106.33 o
  10  11  10        139.53        239.54       140.04 o
 -11  12  10          6.47        -17.27        54.12 o
 -10  12  10        485.89        532.38        72.75 o
  -9  12  10         29.02         26.16        39.70 o
  -8  12  10        663.76        767.88        76.07 o
  -7  12  10          4.49        -26.91        33.44 o
  -6  12  10       3065.76       3062.24       108.58 o
  -5  12  10          1.25        -24.35        32.27 o
  -4  12  10       3804.67       4151.21       173.51 o
  -3  12  10          8.80        -14.22        37.37 o
  -2  12  10       1018.95       1070.55        87.45 o
  -1  12  10         12.42        -33.76        41.16 o
   0  12  10        399.30        391.63        60.93 o
   1  12  10         63.24        -32.38        33.14 o
   2  12  10        702.54        671.63        58.09 o
   3  12  10         71.99         39.25        38.40 o
   4  12  10        783.66        785.72        66.67 o
   5  12  10        190.50        242.01        89.42 o
   6  12  10        927.64        996.24       154.78 o
   7  12  10         48.74         69.70        78.33 o
   8  12  10        133.10         90.11       153.40 o
  -8  13  10        137.59        158.33        48.04 o
  -7  13  10        763.05        601.75        72.79 o
  -6  13  10        271.76        328.90        49.11 o
  -5  13  10       1302.46       1503.77        85.76 o
  -4  13  10         46.32         81.31        34.71 o
  -3  13  10       3186.61       3452.42       163.03 o
  -2  13  10          2.32        101.69        49.16 o
  -1  13  10       1082.77       1288.97       118.19 o
   0  13  10        371.80        318.94        63.62 o
   1  13  10        279.43        279.39        56.10 o
   2  13  10         34.63        -32.46        47.19 o
   3  13  10       1275.85       1230.11       103.57 o
   4  13  10        150.38        241.64        79.79 o
   5  13  10       1604.78       1580.85       140.06 o
   6  13  10          1.28         84.76       135.43 o
  -5  14  10         31.44         52.52       121.61 o
  -4  14  10       1531.87       1849.02       119.85 o
  -3  14  10          9.14         52.41        53.10 o
  -2  14  10       1230.03       1201.93       100.14 o
  -1  14  10        105.27        175.32        62.77 o
   0  14  10        677.16        743.56        82.86 o
   1  14  10         34.89         85.22        63.57 o
   2  14  10        992.55       1113.71        91.95 o
 -19   0  11         34.64        -22.11        95.82 o
 -17   0  11          5.28        -42.02        43.29 o
 -15   0  11          5.31          9.89        39.62 o
 -13   0  11        385.17        396.52        58.35 o
 -11   0  11        345.07        297.87        40.67 o
  -9   0  11       1444.82       1431.00        48.55 o
  -7   0  11       2293.85       2230.70        56.88 o
  -5   0  11        685.53        592.03        46.28 o
  -3   0  11        260.49        296.39        27.80 o
  -1   0  11       7536.04       6954.95       152.58 o
   1   0  11      13344.03      13209.55       191.05 o
   3   0  11       9428.25       9449.60       122.88 o
   5   0  11         39.02         43.57        13.65 o
   7   0  11      10576.80      10626.62       205.86 o
   9   0  11      10598.11      10370.07       248.96 o
  11   0  11       2045.28       1971.18       139.04 o
  13   0  11         86.42         51.84        56.35 o
  15   0  11       2404.66       2893.25       187.66 o
 -19   1  11         52.15         24.26       109.18 o
 -18   1  11         30.53         12.76        58.22 o
 -17   1  11         16.83          6.70        34.20 o
 -16   1  11         32.22         24.29        39.03 o
 -15   1  11         85.75         76.03        32.46 o
 -14   1  11        139.92        205.88        69.37 o
 -13   1  11         38.43        112.77        29.14 o
 -12   1  11        589.37        595.29        46.22 o
 -11   1  11         14.42         71.20        22.19 o
 -10   1  11        779.45        756.41        31.62 o
  -9   1  11         68.21         69.17        13.16 o
  -8   1  11        748.17        772.93        27.11 o
  -7   1  11        541.70        573.75        26.42 o
  -6   1  11       3942.78       4054.28        75.09 o
  -5   1  11         11.06         18.44         9.01 o
  -4   1  11       3133.77       3278.85        64.97 o
  -3   1  11        126.76        180.51        11.14 o
  -2   1  11       3025.48       3011.86        44.85 o
  -1   1  11       3240.85       3682.47        52.22 o
   0   1  11       6437.92       6398.35        74.74 o
   1   1  11       1194.81       1455.24        28.66 o
   2   1  11       8822.97       9034.65        91.53 o
   3   1  11        339.33        319.03        13.02 o
   4   1  11       2912.64       2749.85        37.78 o
   5   1  11        567.25        615.85        20.44 o
   6   1  11       4532.36       4536.05        63.31 o
   7   1  11         83.63         93.55        19.74 o
   8   1  11       4825.16       4868.50        97.49 o
   9   1  11        346.61        344.38        33.70 o
  10   1  11       7552.67       7425.94       132.78 o
  11   1  11         64.12         97.61        27.41 o
  12   1  11        523.77        537.24        45.56 o
  13   1  11         56.02        -10.80        31.76 o
  14   1  11       1100.99       1165.17        78.12 o
  15   1  11         13.35        -34.70        34.70 o
  16   1  11       2553.80       2689.09       211.16 o
 -18   2  11        204.18        192.28        75.36 o
 -17   2  11         23.64        -17.86        30.51 o
 -16   2  11         58.80         65.95        33.13 o
 -15   2  11          1.55          0.75        32.52 o
 -14   2  11        283.91        338.43        51.24 o
 -13   2  11        287.94        345.29        51.23 o
 -12   2  11        146.44        202.18        31.22 o
 -11   2  11       3438.98       3313.46       124.57 o
 -10   2  11         55.41         72.24        16.36 o
  -9   2  11       1869.48       1937.58        43.56 o
  -8   2  11         88.59         98.55        14.07 o
  -7   2  11        445.37        471.84        21.01 o
  -6   2  11        585.96        635.85        23.83 o
  -5   2  11        165.15        160.76        13.87 o
  -4   2  11         86.75        121.15        10.85 o
  -3   2  11       9667.57      10365.78       112.03 o
  -2   2  11       1411.22       1406.12        30.93 o
  -1   2  11       6545.35       6735.73        99.90 o
   0   2  11        130.55        119.53        10.66 o
   1   2  11       1221.16       1067.95        25.55 o
   2   2  11       2217.79       2338.70        38.60 o
   3   2  11       3529.34       3618.77        48.10 o
   4   2  11        630.25        590.52        18.91 o
   5   2  11       1833.20       1831.38        33.89 o
   6   2  11       2366.72       2389.90        48.41 o
   7   2  11       7329.73       7302.72       119.37 o
   8   2  11        374.17        399.10        27.59 o
   9   2  11       3017.32       2983.34        66.10 o
  10   2  11       1141.31       1162.80        48.72 o
  11   2  11       2786.43       2871.47        70.88 o
  12   2  11         21.31         -0.12        22.21 o
  13   2  11       1192.68       1150.07        66.71 o
  14   2  11        230.91        237.04        45.80 o
  15   2  11       1666.01       1650.08       109.37 o
 -18   3  11        423.38        309.40        54.58 o
 -17   3  11          3.10         16.55        32.04 o
 -16   3  11          1.49        -26.49        26.49 o
 -15   3  11        245.00        300.55        55.19 o
 -14   3  11        145.43         89.95        34.65 o
 -13   3  11          0.10         44.84        43.76 o
 -12   3  11        627.78        570.82        61.51 o
 -11   3  11        681.71        644.61        59.43 o
 -10   3  11       3764.05       3677.19       102.04 o
  -9   3  11        910.68        889.19        29.55 o
  -8   3  11        548.45        620.11        22.87 o
  -7   3  11        468.02        498.08        19.48 o
  -6   3  11          9.92          9.83        11.53 o
  -5   3  11         40.10         14.18        10.58 o
  -4   3  11       2301.19       2284.29        53.97 o
  -3   3  11        614.81        527.84        17.48 o
  -2   3  11       5758.96       5941.26        67.28 o
  -1   3  11       9262.97       9612.41       110.16 o
   0   3  11       4029.30       3827.40        69.36 o
   1   3  11        425.37        442.70        22.30 o
   2   3  11       3553.44       3253.51        52.83 o
   3   3  11        569.66        650.71        36.60 o
   4   3  11        736.61        672.23        34.56 o
   5   3  11       1359.93       1343.43        31.24 o
   6   3  11       6897.17       6812.89        85.59 o
   7   3  11        857.18        884.84        36.38 o
   8   3  11       2790.39       2651.39        59.27 o
   9   3  11        921.86        972.04        49.88 o
  10   3  11       1733.27       1840.06        58.33 o
  11   3  11        330.03        328.44        31.27 o
  12   3  11        874.79       1029.16        51.62 o
  13   3  11        218.61        269.02        38.12 o
  14   3  11       2617.99       2675.80       111.36 o
  15   3  11        234.12        214.02        44.30 o
 -18   4  11          1.87        -14.56        49.48 o
 -17   4  11         76.22         97.63        38.73 o
 -16   4  11        161.47        165.87        40.34 o
 -15   4  11          0.15        -14.15        54.65 o
 -14   4  11        150.69        126.81        46.59 o
 -13   4  11          8.91         20.11        49.11 o
 -12   4  11         64.58         93.71        38.28 o
 -11   4  11        295.34        301.39        48.56 o
 -10   4  11         97.94        130.86        20.96 o
  -9   4  11         90.62        134.80        17.38 o
  -8   4  11          3.18         47.99        12.50 o
  -7   4  11       1636.30       1745.49        32.48 o
  -6   4  11        746.91        717.78        22.92 o
  -5   4  11       4486.93       4497.72        59.74 o
  -4   4  11         98.98        117.43        12.26 o
  -3   4  11       6073.75       6040.73        92.39 o
  -2   4  11       1258.48       1218.39        28.39 o
  -1   4  11        787.30        699.22        23.94 o
   0   4  11        173.05        161.21        15.16 o
   1   4  11       2108.29       2101.24        40.00 o
   2   4  11       2794.62       2936.01        50.54 o
   3   4  11       7821.58       7508.00       106.30 o
   4   4  11        338.28        383.09        22.80 o
   5   4  11       5780.69       5649.21        91.27 o
   6   4  11       1622.09       1537.36        41.65 o
   7   4  11       3388.98       3291.83        61.98 o
   8   4  11        149.95         75.62        21.07 o
   9   4  11        571.55        605.89        37.71 o
  10   4  11        161.50        207.45        26.87 o
  11   4  11       2229.74       2309.62        66.86 o
  12   4  11         13.92         17.85        25.82 o
  13   4  11       2931.36       2989.88       123.76 o
  14   4  11        604.41        600.91        54.40 o
  15   4  11       1569.27       1579.02       104.64 o
 -17   5  11          1.09        108.53        39.97 o
 -16   5  11         35.09         56.88        40.87 o
 -15   5  11          8.05        111.70        53.04 o
 -14   5  11         69.43        110.59        45.93 o
 -13   5  11        468.05        485.12        70.63 o
 -12   5  11        108.65         62.35        31.84 o
 -11   5  11         35.35         45.75        26.69 o
 -10   5  11         60.00         55.30        23.25 o
  -9   5  11        127.66        138.16        18.02 o
  -8   5  11       1164.54       1094.83        44.50 o
  -7   5  11        550.04        599.85        26.90 o
  -6   5  11        652.72        700.29        21.46 o
  -5   5  11        505.22        527.96        22.10 o
  -4   5  11       5177.60       5009.56        82.05 o
  -3   5  11         12.16          3.35        12.00 o
  -2   5  11       1910.31       1860.16        40.78 o
  -1   5  11        620.74        676.24        30.08 o
   0   5  11       4250.58       4227.52        67.51 o
   1   5  11       2854.31       2892.25        49.86 o
   2   5  11       4811.51       4715.69        74.01 o
   3   5  11        102.38         92.73        13.30 o
   4   5  11       5521.35       5505.47        82.15 o
   5   5  11       1082.82       1039.47        45.45 o
   6   5  11       3677.50       3672.85        89.87 o
   7   5  11         71.53         68.29        19.37 o
   8   5  11       2499.34       2535.43        70.47 o
   9   5  11        138.35        122.01        25.04 o
  10   5  11       2213.65       2204.93        67.42 o
  11   5  11         48.97        -23.18        23.18 o
  12   5  11       3920.80       3974.04       120.59 o
  13   5  11          9.07          8.82        40.80 o
  14   5  11       1751.77       1689.82       106.72 o
 -17   6  11        264.88        231.13        65.29 o
 -16   6  11        130.42        222.18        51.52 o
 -15   6  11        367.90        342.17        79.98 o
 -14   6  11         55.07         53.87        46.36 o
 -13   6  11          9.50         60.53        35.57 o
 -12   6  11        502.22        491.18        46.96 o
 -11   6  11        289.03        297.92        35.46 o
 -10   6  11         53.77         18.94        23.67 o
  -9   6  11         63.16         45.00        18.54 o
  -8   6  11        425.12        401.39        24.20 o
  -7   6  11       1218.09       1112.24        35.92 o
  -6   6  11          0.40         28.56        14.28 o
  -5   6  11       2343.63       2222.63        43.54 o
  -4   6  11       3248.18       3253.13        68.13 o
  -3   6  11       5713.40       5661.43        97.08 o
  -2   6  11         95.04         92.71        15.67 o
  -1   6  11       2855.38       2783.21        62.24 o
   0   6  11         83.69        103.10        11.83 o
   1   6  11       3724.54       3635.30        69.71 o
   2   6  11        233.91        181.78        16.53 o
   3   6  11       3167.74       3088.85        53.65 o
   4   6  11       1626.34       1549.25        39.31 o
   5   6  11       3703.11       3652.99        77.73 o
   6   6  11        581.58        526.96        41.08 o
   7   6  11       1415.82       1279.38        71.80 o
   8   6  11        377.26        329.65        36.90 o
   9   6  11        842.39        842.63        56.59 o
  10   6  11         24.35         13.70        27.22 o
  11   6  11       3380.77       3367.51       141.07 o
  12   6  11         53.93         35.72        38.60 o
  13   6  11       3044.31       3449.88       153.24 o
  14   6  11          4.88         31.20        51.16 o
 -16   7  11        723.48        654.16       100.29 o
 -15   7  11        229.71        216.66        88.68 o
 -14   7  11        410.25        386.59        52.40 o
 -13   7  11        198.71        197.01        36.83 o
 -12   7  11          6.37         -0.48        24.29 o
 -11   7  11        719.49        727.69        47.56 o
 -10   7  11          3.48         11.32        20.44 o
  -9   7  11         51.58         39.22        23.38 o
  -8   7  11       1844.66       1808.36        53.23 o
  -7   7  11        616.56        598.06        28.88 o
  -6   7  11       1087.72       1095.02        40.46 o
  -5   7  11        549.59        536.05        31.37 o
  -4   7  11       3678.50       3575.62        83.77 o
  -3   7  11       2235.26       2098.09        61.17 o
  -2   7  11       1553.50       1521.53        48.59 o
  -1   7  11        144.46        136.51        18.49 o
   0   7  11         47.30         50.33         8.97 o
   1   7  11         84.84         91.37        21.53 o
   2   7  11       1041.09        948.21        51.44 o
   3   7  11        101.28        103.14        26.29 o
   4   7  11       5226.81       4850.69        86.61 o
   5   7  11         40.45          4.00        16.48 o
   6   7  11       2091.23       2023.21        65.68 o
   7   7  11        425.50        408.25        55.03 o
   8   7  11         18.46         33.97        24.52 o
   9   7  11        293.84        392.54        50.30 o
  10   7  11       1389.60       1501.50        76.63 o
  11   7  11        114.01        207.42        59.44 o
  12   7  11       3363.64       3413.12       190.68 o
  13   7  11         64.98        -38.14        46.91 o
 -16   8  11         54.74        -39.62        95.82 o
 -15   8  11        547.23        448.82        60.63 o
 -14   8  11         12.65        -23.96        37.18 o
 -13   8  11         38.31        -11.70        33.03 o
 -12   8  11        149.19        187.13        36.80 o
 -11   8  11         23.28         18.83        29.15 o
 -10   8  11         53.68         62.78        25.37 o
  -9   8  11         77.20         78.20        26.10 o
  -8   8  11        147.27        141.24        23.12 o
  -7   8  11       2760.35       2866.05        76.16 o
  -6   8  11        104.73        100.40        24.76 o
  -5   8  11        177.16        200.32        23.64 o
  -4   8  11         24.43         40.47        17.67 o
  -3   8  11        458.93        475.60        33.48 o
  -2   8  11        264.54        197.64        24.49 o
  -1   8  11        828.05        727.27        40.31 o
   0   8  11         34.20         31.79        17.37 o
   1   8  11       2600.92       2535.65        70.31 o
   2   8  11         63.09         40.29        25.83 o
   3   8  11       3481.28       3457.20        96.76 o
   4   8  11          0.64         -5.74        23.85 o
   5   8  11       3132.01       3210.79        79.93 o
   6   8  11         79.25         44.78        23.65 o
   7   8  11        819.56        769.28        94.82 o
   8   8  11        100.99        130.55        32.92 o
   9   8  11       1065.06       1035.15        62.01 o
  10   8  11        466.99        532.82        55.48 o
  11   8  11       2570.93       2816.88       112.72 o
  12   8  11        171.37         51.72        67.35 o
  13   8  11        654.70        772.89       112.40 o
 -15   9  11          5.76         48.26        44.05 o
 -14   9  11        444.39        432.19        58.44 o
 -13   9  11         30.12         18.41        39.42 o
 -12   9  11        138.25         46.03        36.40 o
 -11   9  11          0.07        -21.63        23.76 o
 -10   9  11         83.74         92.78        29.80 o
  -9   9  11         30.26         40.06        24.75 o
  -8   9  11       1628.21       1666.83        68.68 o
  -7   9  11        422.90        464.50        38.87 o
  -6   9  11       2484.10       2619.73       114.40 o
  -5   9  11         15.66         13.38        25.96 o
  -4   9  11        603.49        669.93        42.61 o
  -3   9  11        431.64        379.52        44.97 o
  -2   9  11          1.00          6.32        16.32 o
  -1   9  11          2.88        -16.21        16.21 o
   0   9  11       3117.83       3118.89        87.31 o
   1   9  11        500.47        529.50        48.94 o
   2   9  11       5639.89       5782.70       133.93 o
   3   9  11        257.43        247.98        34.35 o
   4   9  11       1591.72       1566.37        63.57 o
   5   9  11          0.02        -19.87        23.00 o
   6   9  11        977.73        918.28        68.63 o
   7   9  11        126.49         98.53        37.62 o
   8   9  11       1766.63       1856.60       153.99 o
   9   9  11         82.36        117.98        54.68 o
  10   9  11       2577.86       2502.76       200.46 o
  11   9  11         73.49        128.68        88.75 o
  12   9  11        963.76       1046.49       219.73 o
 -13  10  11        690.43        675.38        67.15 o
 -12  10  11         39.50        125.84        42.59 o
 -11  10  11         46.38         29.19        33.33 o
 -10  10  11        137.42        182.13        39.16 o
  -9  10  11         25.97        -12.48        29.66 o
  -8  10  11        174.31        137.98        30.56 o
  -7  10  11       2765.77       2812.15        83.49 o
  -6  10  11        113.87        148.24        35.52 o
  -5  10  11       1770.94       1722.84        66.38 o
  -4  10  11        166.63        172.93        29.51 o
  -3  10  11        150.99        225.06        30.58 o
  -2  10  11         56.53         23.66        19.68 o
  -1  10  11        936.55        889.68        52.93 o
   0  10  11        134.27        138.57        28.72 o
   1  10  11       2612.13       2738.76        79.41 o
   2  10  11        134.87        112.08        31.83 o
   3  10  11       1621.78       1798.78        91.29 o
   4  10  11         11.32        -23.00        26.65 o
   5  10  11        629.26        575.22        49.77 o
   6  10  11        126.55         98.86        38.63 o
   7  10  11       2028.92       1959.96       115.95 o
   8  10  11         30.04         11.08        49.22 o
   9  10  11       1965.28       1942.85       134.37 o
  10  10  11         32.38         42.09        56.42 o
 -12  11  11        288.93        184.49        51.25 o
 -11  11  11          8.19         39.74        41.82 o
 -10  11  11          0.45        -28.04        31.48 o
  -9  11  11         13.25         28.90        33.33 o
  -8  11  11        433.19        468.30        47.85 o
  -7  11  11        910.36        956.26        59.74 o
  -6  11  11        443.31        491.63        43.35 o
  -5  11  11          1.07         40.64        26.79 o
  -4  11  11        443.49        414.66        43.10 o
  -3  11  11        168.32        185.17        29.49 o
  -2  11  11        242.22        240.69        29.70 o
  -1  11  11          0.70          2.03        28.03 o
   0  11  11       1634.30       1543.73        67.29 o
   1  11  11        850.51        839.49        48.83 o
   2  11  11       1209.09       1238.85        66.20 o
   3  11  11          0.14         76.16        31.05 o
   4  11  11        770.41        673.53        56.77 o
   5  11  11         68.31         35.22        31.97 o
   6  11  11       2451.93       2217.35       149.44 o
   7  11  11        100.33        158.59        73.17 o
   8  11  11       2019.25       2106.41       197.16 o
   9  11  11        270.11        254.88        90.74 o
 -10  12  11         49.58         31.77        46.90 o
  -9  12  11         25.22        -35.99        35.99 o
  -8  12  11        304.60        353.06        52.74 o
  -7  12  11        279.35        268.60        47.66 o
  -6  12  11          2.25          7.61        34.73 o
  -5  12  11        610.60        710.29        61.14 o
  -4  12  11         60.40         33.91        33.01 o
  -3  12  11        735.34        663.87        72.72 o
  -2  12  11         25.02         -5.73        41.61 o
  -1  12  11        305.78        229.05        58.08 o
   0  12  11        427.20        311.71        52.12 o
   1  12  11        344.67        348.33        48.38 o
   2  12  11         74.98         84.42        47.62 o
   3  12  11        604.87        613.44        74.89 o
   4  12  11        148.76        131.03        45.08 o
   5  12  11        769.67        728.54        97.32 o
   6  12  11          0.45         25.07        73.49 o
   7  12  11       2381.71       2359.72       410.40 o
  -8  13  11         46.39         73.49        42.14 o
  -7  13  11         18.34         32.01        40.30 o
  -6  13  11         22.35         17.34        35.73 o
  -5  13  11        276.96        310.00        50.59 o
  -4  13  11        512.66        402.53        64.90 o
  -3  13  11          4.25         39.12        46.68 o
  -2  13  11       1936.28       2137.62       126.31 o
  -1  13  11        258.67        245.67        59.17 o
   0  13  11        771.70        707.10        78.91 o
   1  13  11        207.11        289.46        63.03 o
   2  13  11        406.81        380.05       113.93 o
   3  13  11         15.14         47.85        48.18 o
   4  13  11        166.88        132.71        48.34 o
   5  13  11          0.04        -72.64        73.93 o
  -3  14  11        854.10        854.48        88.89 o
  -2  14  11         29.99         -3.65        46.75 o
  -1  14  11       1147.75       1193.25        98.77 o
   0  14  11        322.58        344.05        69.07 o
 -18   0  12       2554.01       2441.21       252.44 o
 -16   0  12        901.97        984.49       110.61 o
 -14   0  12       5494.38       5698.52       197.26 o
 -12   0  12      12050.55      11999.75       349.18 o
 -10   0  12       7037.59       7048.28       131.64 o
  -8   0  12         46.05         65.10        20.88 o
  -6   0  12       7557.54       7546.49       174.27 o
  -4   0  12      34371.49      34142.76       878.01 o
  -2   0  12      15202.35      15199.62       226.22 o
   0   0  12       9010.44      10007.42       203.88 o
   2   0  12       1199.51       1055.24        36.90 o
   4   0  12       3685.84       3650.75       106.48 o
   6   0  12        691.40        731.47        41.54 o
   8   0  12       1317.85       1395.57        98.38 o
  10   0  12        264.72        246.63        50.66 o
  12   0  12       1005.09        989.99        94.82 o
  14   0  12         24.64        -42.91        55.54 o
 -18   1  12        106.73         39.85        65.28 o
 -17   1  12       1787.63       1854.44       104.84 o
 -16   1  12         40.38          5.24        40.78 o
 -15   1  12       1767.50       1592.42        98.35 o
 -14   1  12        411.93        380.01        52.26 o
 -13   1  12       8626.14       8618.42       180.93 o
 -12   1  12        125.67         82.80        26.80 o
 -11   1  12      12047.48      11855.49       178.44 o
 -10   1  12        104.57        126.32        15.76 o
  -9   1  12       1804.14       1740.64        40.10 o
  -8   1  12          0.73         -1.98        10.98 o
  -7   1  12        250.21        264.36        20.72 o
  -6   1  12          2.46          7.07        11.74 o
  -5   1  12      16483.48      17016.30       175.19 o
  -4   1  12        165.36        157.59        13.16 o
  -3   1  12      15337.27      15066.24       158.40 o
  -2   1  12       4204.31       4374.13        65.45 o
  -1   1  12       3392.29       3315.53        55.97 o
   0   1  12        127.28        130.16        12.60 o
   1   1  12       1586.05       1628.89        30.95 o
   2   1  12         27.59         34.90         8.57 o
   3   1  12       3083.93       2872.18        40.34 o
   4   1  12       1341.73       1421.87        27.09 o
   5   1  12       8079.65       8150.36        93.03 o
   6   1  12       3327.64       3411.58        53.27 o
   7   1  12       1826.66       1881.22        44.67 o
   8   1  12          5.17         39.03        16.53 o
   9   1  12       1545.54       1483.93        63.54 o
  10   1  12        104.90        103.05        25.69 o
  11   1  12         53.11         28.52        25.75 o
  12   1  12          1.10        -20.94        31.45 o
  13   1  12        175.46        232.46        63.56 o
  14   1  12         12.94         -2.16        39.62 o
  15   1  12        210.80        179.35        54.46 o
 -18   2  12       1552.27       1436.84       172.70 o
 -17   2  12        330.21        297.58        51.27 o
 -16   2  12       1406.51       1344.74        84.19 o
 -15   2  12        621.93        545.92        57.26 o
 -14   2  12       2412.30       2473.10       120.85 o
 -13   2  12        643.87        770.89        69.77 o
 -12   2  12       5537.12       5276.89       125.63 o
 -11   2  12       1043.50        970.02        53.52 o
 -10   2  12       5158.14       5014.95       108.46 o
  -9   2  12       1297.61       1320.42        37.94 o
  -8   2  12       3329.35       3336.66        59.94 o
  -7   2  12        117.89        104.58        15.50 o
  -6   2  12       5079.12       5083.29        74.95 o
  -5   2  12       1071.71       1063.66        30.46 o
  -4   2  12      18938.77      19163.53       193.55 o
  -3   2  12        264.08        352.25        16.05 o
  -2   2  12       5358.54       4967.28        68.25 o
  -1   2  12       2366.53       2316.15        33.78 o
   0   2  12        754.12        578.31        19.76 o
   1   2  12       1339.34       1363.64        29.67 o
   2   2  12       2550.65       2483.94        41.54 o
   3   2  12       1334.56       1315.00        27.56 o
   4   2  12      13720.45      13406.64       130.86 o
   5   2  12        938.44        919.20        24.92 o
   6   2  12       4626.15       4415.95        70.42 o
   7   2  12       1519.01       1509.65        43.98 o
   8   2  12       2445.57       2317.52        62.97 o
   9   2  12        945.27        984.95        47.20 o
  10   2  12        188.00        167.44        27.21 o
  11   2  12         76.59         54.45        24.74 o
  12   2  12       1125.04       1156.40        57.67 o
  13   2  12         16.27         41.86        37.06 o
  14   2  12         25.98        -27.88        41.27 o
  15   2  12        148.34        220.61        52.80 o
 -18   3  12        501.30        451.51        80.71 o
 -17   3  12       1386.64       1455.58        84.38 o
 -16   3  12          9.39        -22.32        32.53 o
 -15   3  12       2597.26       2739.78       107.05 o
 -14   3  12        792.49        772.29        65.60 o
 -13   3  12       3405.20       3489.27       132.51 o
 -12   3  12        169.64        169.29        44.11 o
 -11   3  12       2546.40       2443.95        77.77 o
 -10   3  12       2186.80       2080.97        62.87 o
  -9   3  12       8629.08       8271.57       105.15 o
  -8   3  12        502.89        480.99        23.82 o
  -7   3  12       6862.73       6935.91        82.94 o
  -6   3  12       2123.05       2108.08        40.13 o
  -5   3  12       4221.10       4211.40        67.41 o
  -4   3  12       1982.80       2048.93        38.63 o
  -3   3  12       4795.97       4666.66        56.85 o
  -2   3  12       1033.68        880.83        25.02 o
  -1   3  12      10454.29      10670.63       121.80 o
   0   3  12        286.07        317.45        16.69 o
   1   3  12       6083.73       6086.93        82.36 o
   2   3  12        440.60        449.92        19.59 o
   3   3  12       4277.91       4256.23        66.53 o
   4   3  12          2.56         -1.28        11.09 o
   5   3  12       4078.50       4010.97        62.31 o
   6   3  12         38.83         44.51        11.89 o
   7   3  12         47.00         54.73        18.19 o
   8   3  12        174.86        128.96        23.08 o
   9   3  12        824.01        786.73        42.15 o
  10   3  12        222.03        224.27        27.27 o
  11   3  12        901.79        890.23        45.86 o
  12   3  12         15.74         -0.31        26.37 o
  13   3  12       1028.75       1084.94        65.95 o
  14   3  12          0.46         16.08        41.35 o
  15   3  12        187.75        158.65        48.09 o
 -18   4  12       1598.41       1589.39       126.27 o
 -17   4  12        556.16        610.55        81.69 o
 -16   4  12       3244.74       3214.23       123.99 o
 -15   4  12         57.86         52.49        46.58 o
 -14   4  12       3955.28       3784.73       188.41 o
 -13   4  12        344.73        440.57        59.68 o
 -12   4  12       2816.93       2609.26       113.01 o
 -11   4  12        316.23        317.40        75.90 o
 -10   4  12       7055.13       7056.67       108.36 o
  -9   4  12       1320.65       1433.66        40.29 o
  -8   4  12      10477.32      10721.83       110.57 o
  -7   4  12       2350.52       2358.70        44.60 o
  -6   4  12       2195.54       2171.02        38.26 o
  -5   4  12       2043.73       2098.59        45.49 o
  -4   4  12        281.22        282.96        18.10 o
  -3   4  12         55.24         54.12        11.19 o
  -2   4  12       7612.59       7517.73        88.62 o
  -1   4  12       2545.54       2413.14        49.26 o
   0   4  12      13323.66      13368.69       169.14 o
   1   4  12         62.07         70.35        11.83 o
   2   4  12       5966.64       5804.86        82.47 o
   3   4  12          1.23         19.72        11.08 o
   4   4  12        594.84        728.79        39.34 o
   5   4  12          3.55         30.64        14.51 o
   6   4  12          2.85        -10.53        13.75 o
   7   4  12        400.42        457.84        35.70 o
   8   4  12       1934.09       1983.64        66.93 o
   9   4  12        193.01        192.11        30.60 o
  10   4  12       1051.86       1117.42        49.37 o
  11   4  12        130.71        113.02        27.84 o
  12   4  12        572.00        626.47        50.26 o
  13   4  12        283.90        341.92        49.43 o
  14   4  12        397.30        429.61        58.27 o
  15   4  12        102.34         80.58        90.29 o
 -17   5  12       3673.61       3670.92       121.70 o
 -16   5  12          2.69         45.45        41.68 o
 -15   5  12       3254.40       2820.87       134.55 o
 -14   5  12        263.16        272.39        54.90 o
 -13   5  12       1835.25       1684.42       144.08 o
 -12   5  12          3.63        -13.35        29.85 o
 -11   5  12        874.34        903.11        58.99 o
 -10   5  12        760.26        775.67        39.70 o
  -9   5  12      15922.72      15839.10       179.11 o
  -8   5  12        212.67        207.30        19.44 o
  -7   5  12       8506.39       8561.72       109.26 o
  -6   5  12        670.59        674.16        23.22 o
  -5   5  12       6346.58       6391.01        79.88 o
  -4   5  12         42.99         15.70        12.95 o
  -3   5  12       1142.28       1218.24        58.17 o
  -2   5  12       3323.93       3463.30        61.51 o
  -1   5  12       9554.55       9659.84       132.22 o
   0   5  12        484.96        496.75        31.40 o
   1   5  12       4182.91       4098.55        68.54 o
   2   5  12        309.91        343.46        19.19 o
   3   5  12       1530.75       1525.03        38.95 o
   4   5  12       1616.02       1612.10        51.58 o
   5   5  12        350.38        382.72        26.52 o
   6   5  12        227.52        239.61        23.09 o
   7   5  12       3625.89       3681.88       127.00 o
   8   5  12       3470.00       3324.02       111.69 o
   9   5  12       2088.76       2171.50        71.42 o
  10   5  12         76.20         40.20        23.78 o
  11   5  12        136.46        105.26        32.47 o
  12   5  12         22.79         46.93        39.28 o
  13   5  12         56.15         -9.53        37.05 o
  14   5  12         17.59          7.07        39.16 o
 -17   6  12        110.50        113.31        60.33 o
 -16   6  12       4363.31       4702.48       219.94 o
 -15   6  12          1.42         -5.51        43.92 o
 -14   6  12       2692.80       2734.86       211.00 o
 -13   6  12         71.93         72.34        33.31 o
 -12   6  12        400.09        476.46        48.19 o
 -11   6  12         42.66         -1.62        31.62 o
 -10   6  12       3240.22       3131.49        81.54 o
  -9   6  12         34.39          5.27        15.17 o
  -8   6  12      11657.79      11405.78       138.89 o
  -7   6  12          6.87         -1.23        13.63 o
  -6   6  12      12568.58      12319.10       145.69 o
  -5   6  12         13.97         28.91        15.67 o
  -4   6  12       1359.35       1385.17        44.87 o
  -3   6  12        181.95        165.81        26.58 o
  -2   6  12       3009.41       2992.77        56.02 o
  -1   6  12        474.36        460.63        21.95 o
   0   6  12       2870.34       2875.05        63.72 o
   1   6  12        120.19         99.15        12.61 o
   2   6  12       1442.97       1524.20        35.01 o
   3   6  12        100.00        142.74        14.24 o
   4   6  12       1198.22       1213.67        46.47 o
   5   6  12       1197.94       1235.04        54.23 o
   6   6  12       3324.17       3295.81        76.64 o
   7   6  12        293.53        278.44        43.56 o
   8   6  12       2842.58       2629.39       101.82 o
   9   6  12          0.13         -6.35        25.99 o
  10   6  12        629.71        716.41        57.68 o
  11   6  12          9.09         15.50        33.08 o
  12   6  12         46.16         41.70        45.70 o
  13   6  12          0.87         81.84        52.82 o
  14   6  12         15.74         67.67        62.19 o
 -16   7  12          6.60         17.19        54.55 o
 -15   7  12       2615.00       2447.54       141.25 o
 -14   7  12         85.94         93.64        39.56 o
 -13   7  12       2049.93       2264.57       101.25 o
 -12   7  12         16.63         26.57        30.56 o
 -11   7  12        838.04        828.95        53.49 o
 -10   7  12         67.54        103.30        27.78 o
  -9   7  12       4545.54       4569.83       107.48 o
  -8   7  12          2.94          7.32        18.98 o
  -7   7  12       2697.91       2719.77        58.48 o
  -6   7  12        107.75         86.85        19.51 o
  -5   7  12       6378.39       6358.43       107.96 o
  -4   7  12        140.47        206.30        26.35 o
  -3   7  12       2355.41       2273.33        65.07 o
  -2   7  12        217.72        202.16        19.98 o
  -1   7  12       3031.57       3031.97        58.47 o
   0   7  12         27.24         27.79         9.66 o
   1   7  12       4585.51       4482.79       103.61 o
   2   7  12       1098.60        997.95        54.80 o
   3   7  12       1908.20       1844.68        61.36 o
   4   7  12         20.89         20.05        18.77 o
   5   7  12       1181.60       1206.18        50.56 o
   6   7  12        188.17        156.82        24.34 o
   7   7  12       1190.75       1237.94        79.72 o
   8   7  12          0.20          6.82        32.46 o
   9   7  12        683.09        675.12        68.40 o
  10   7  12         32.65        -11.67        37.71 o
  11   7  12        592.45        559.23        66.97 o
  12   7  12         69.82         25.46        50.68 o
  13   7  12        424.01        308.95        64.58 o
 -15   8  12         51.75         30.44        41.74 o
 -14   8  12       1525.25       1559.11        91.62 o
 -13   8  12         66.24         67.24        38.32 o
 -12   8  12       2242.28       2275.23        91.65 o
 -11   8  12        324.51        349.09        37.91 o
 -10   8  12       2340.77       2406.27        72.78 o
  -9   8  12        505.38        590.80        41.82 o
  -8   8  12       1469.42       1511.21        53.29 o
  -7   8  12       1429.43       1279.21        58.75 o
  -6   8  12       3773.56       3923.68       103.04 o
  -5   8  12       1083.93       1086.99        58.22 o
  -4   8  12       1617.36       1812.31        80.00 o
  -3   8  12        451.71        457.84        33.98 o
  -2   8  12       1853.32       1887.68        63.30 o
  -1   8  12        617.53        603.45        33.99 o
   0   8  12       3148.87       3231.08        77.49 o
   1   8  12        538.78        517.79        35.49 o
   2   8  12       5165.78       5018.78       118.67 o
   3   8  12        703.31        655.53        45.00 o
   4   8  12       1222.41       1242.83        59.63 o
   5   8  12         57.93         34.83        26.19 o
   6   8  12        405.01        388.44        34.83 o
   7   8  12         11.69        -21.84        21.84 o
   8   8  12        111.62        128.75        44.55 o
   9   8  12         40.39        -18.29        37.71 o
  10   8  12       1189.07       1384.52       112.67 o
  11   8  12          0.73         67.66       102.27 o
  12   8  12        983.20       1038.46       130.56 o
 -14   9  12        170.40         93.03        49.66 o
 -13   9  12       2264.74       2443.07       210.14 o
 -12   9  12          2.78         20.96        35.78 o
 -11   9  12       1569.78       1605.46        82.62 o
 -10   9  12       1078.20       1085.53        56.82 o
  -9   9  12       3635.55       3643.00        88.29 o
  -8   9  12          6.22        -18.07        23.98 o
  -7   9  12       3562.81       3661.21        91.09 o
  -6   9  12       1886.19       2017.87        72.42 o
  -5   9  12       3976.69       4316.38       101.69 o
  -4   9  12        442.98        439.03        39.92 o
  -3   9  12        560.34        641.71        43.43 o
  -2   9  12        640.23        588.27        36.12 o
  -1   9  12       1651.73       1749.34        53.61 o
   0   9  12         17.71          8.39        24.09 o
   1   9  12       5060.93       5231.26       117.62 o
   2   9  12        215.89        239.03        35.98 o
   3   9  12       2178.17       2158.94        77.00 o
   4   9  12        126.79        140.92        29.13 o
   5   9  12        534.45        528.75        56.77 o
   6   9  12         75.14         46.21        34.92 o
   7   9  12        132.25        148.48        42.30 o
   8   9  12          0.31        -37.08        37.08 o
   9   9  12        804.66        683.83        76.25 o
  10   9  12        169.79         76.17        51.83 o
  11   9  12        709.07        859.78       118.89 o
 -13  10  12        306.21        283.21        53.44 o
 -12  10  12       2475.47       2531.45       134.12 o
 -11  10  12         16.10         32.38        31.44 o
 -10  10  12       3384.62       3402.46       104.03 o
  -9  10  12        207.18        167.44        36.48 o
  -8  10  12       1706.56       1820.69        86.53 o
  -7  10  12        548.17        566.22        47.66 o
  -6  10  12       3626.61       3777.38        94.24 o
  -5  10  12        177.59        159.32        30.77 o
  -4  10  12       2656.34       2684.97        99.02 o
  -3  10  12         20.27         14.58        25.00 o
  -2  10  12       2013.55       2127.18        72.78 o
  -1  10  12         64.40         55.46        28.30 o
   0  10  12       1392.25       1397.81        66.73 o
   1  10  12         32.52         33.35        24.99 o
   2  10  12       2842.44       2750.33        90.14 o
   3  10  12          0.74         -2.75        27.85 o
   4  10  12       1941.30       1886.09        85.37 o
   5  10  12          6.99          1.85        28.20 o
   6  10  12        248.84        197.49        44.47 o
   7  10  12         39.58          4.08        42.27 o
   8  10  12        295.00        278.82        58.28 o
   9  10  12          3.35         21.27        59.18 o
  10  10  12        269.02        210.30        85.58 o
 -12  11  12        145.64         82.33        43.91 o
 -11  11  12       1679.89       1810.66       120.09 o
 -10  11  12         66.12         32.63        40.17 o
  -9  11  12       1793.76       1784.15        84.29 o
  -8  11  12        511.94        529.20        54.50 o
  -7  11  12        657.57        718.68        55.53 o
  -6  11  12         12.33        -24.71        28.17 o
  -5  11  12       2050.43       2106.78        92.68 o
  -4  11  12          8.63         18.01        26.82 o
  -3  11  12       2486.14       2513.35        79.04 o
  -2  11  12          0.32         -1.75        28.28 o
  -1  11  12       1212.15       1166.48        67.44 o
   0  11  12         53.46         33.42        24.85 o
   1  11  12        901.65        930.77        57.23 o
   2  11  12        141.38        146.13        32.99 o
   3  11  12       1778.56       1797.55        97.72 o
   4  11  12        240.05        179.15        40.54 o
   5  11  12       1191.99       1234.87       112.98 o
   6  11  12        176.68         92.83        53.97 o
   7  11  12         14.73        -42.91        52.11 o
   8  11  12         92.56         16.92        63.86 o
 -10  12  12        397.50        359.74        65.83 o
  -9  12  12         34.26         -3.46        39.07 o
  -8  12  12        565.46        644.81        63.56 o
  -7  12  12         13.55        -23.48        35.83 o
  -6  12  12        704.32        840.91        67.56 o
  -5  12  12         13.90          3.62        49.56 o
  -4  12  12       1349.30       1490.70       125.18 o
  -3  12  12        351.05        416.31        61.54 o
  -2  12  12       2104.17       2443.59       125.58 o
  -1  12  12         62.58         45.48        43.53 o
   0  12  12       1159.38       1032.02        77.90 o
   1  12  12         26.78         30.22        37.54 o
   2  12  12        849.87        795.05       125.27 o
   3  12  12        170.88        126.07        49.54 o
   4  12  12       1481.39       1387.67       101.92 o
   5  12  12        231.58        244.48        74.63 o
   6  12  12        343.58        251.98        78.88 o
   7  12  12         18.42        -51.83        51.83 o
  -7  13  12       1001.10       1092.18        74.88 o
  -6  13  12         10.78         -0.47        39.02 o
  -5  13  12       1695.58       1698.33       196.87 o
  -4  13  12        226.48        220.54        60.50 o
  -3  13  12       2170.21       2068.51       122.64 o
  -2  13  12          5.89         23.14        45.86 o
  -1  13  12        652.39        719.82        81.81 o
   0  13  12        343.09        275.38        61.07 o
   1  13  12        344.59        378.75        64.82 o
   2  13  12         11.97          3.27        48.32 o
   3  13  12        352.63        363.38        58.65 o
   4  13  12         88.20        141.54        64.43 o
 -17   0  13        197.25        238.39        70.16 o
 -15   0  13        326.88        269.95        89.37 o
 -13   0  13       1808.09       1771.46       109.18 o
 -11   0  13       1543.56       1376.69        56.30 o
  -9   0  13       1488.71       1579.50        53.27 o
  -7   0  13      10719.90      10970.71       237.14 o
  -5   0  13       1885.71       2134.60        79.35 o
  -3   0  13        437.68        453.60        22.28 o
  -1   0  13      10677.45      10618.00       170.92 o
   1   0  13      25019.91      25753.50       353.45 o
   3   0  13       2576.38       2389.97        58.94 o
   5   0  13       2341.23       2344.27        49.66 o
   7   0  13       4725.74       4599.68       107.58 o
   9   0  13      10882.62      11196.89       229.33 o
  11   0  13        174.75        184.37        42.91 o
  13   0  13        809.80        678.23        93.54 o
  15   0  13       1801.30       1622.13       122.69 o
 -18   1  13          4.27         19.18        41.21 o
 -17   1  13         27.05         57.67        39.63 o
 -16   1  13        239.62        153.46        59.77 o
 -15   1  13        306.76        294.77        53.63 o
 -14   1  13        942.11        809.07        70.20 o
 -13   1  13        357.39        332.51        38.67 o
 -12   1  13       1163.07       1302.32        65.60 o
 -11   1  13        777.52        797.48        38.50 o
 -10   1  13        555.61        577.18        26.76 o
  -9   1  13         13.71         26.96        13.27 o
  -8   1  13       1415.07       1334.01        37.53 o
  -7   1  13        104.75        136.68        23.07 o
  -6   1  13       4462.71       4564.41        79.31 o
  -5   1  13          0.66         10.63         9.86 o
  -4   1  13       1677.16       1738.71        34.93 o
  -3   1  13        631.47        627.19        24.57 o
  -2   1  13       1294.42       1285.66        31.54 o
  -1   1  13        161.62        131.93        16.24 o
   0   1  13      10403.15      10378.55       122.27 o
   1   1  13        476.02        420.56        21.40 o
   2   1  13       9549.33       9486.03       106.98 o
   3   1  13        153.35        182.90        13.78 o
   4   1  13       2500.87       2412.55        36.13 o
   5   1  13        246.43        236.85        15.35 o
   6   1  13       2225.88       2176.56        41.92 o
   7   1  13       1639.37       1560.25        51.73 o
   8   1  13       9640.38       9863.51       146.69 o
   9   1  13        424.87        420.72        29.92 o
  10   1  13       3173.96       3200.02        68.62 o
  11   1  13         34.14          9.00        23.30 o
  12   1  13       1037.69       1062.87        66.06 o
  13   1  13         37.67         24.10        33.52 o
  14   1  13        680.95        530.38        59.80 o
  15   1  13         39.03        -17.93        39.37 o
 -18   2  13        147.99        121.54        46.73 o
 -17   2  13          7.90        -35.23        35.23 o
 -16   2  13         20.89        -32.73        32.73 o
 -15   2  13          1.23         -9.73        35.75 o
 -14   2  13         95.43         69.64        51.12 o
 -13   2  13         22.61         -3.98        32.24 o
 -12   2  13        142.81        129.34        39.10 o
 -11   2  13        524.38        611.95        50.17 o
 -10   2  13        123.68        141.62        19.01 o
  -9   2  13       1090.22       1111.68        35.68 o
  -8   2  13        187.23        166.61        17.32 o
  -7   2  13       1865.89       1897.65        44.70 o
  -6   2  13        268.41        324.26        23.27 o
  -5   2  13       1313.17       1420.72        33.76 o
  -4   2  13        181.40        194.87        15.91 o
  -3   2  13       3166.38       3357.59        51.97 o
  -2   2  13       4151.79       4429.23        62.69 o
  -1   2  13       8468.61       8501.70        96.54 o
   0   2  13       1104.17       1083.38        26.25 o
   1   2  13       6648.72       6236.93        92.99 o
   2   2  13        783.13        758.20        26.03 o
   3   2  13       1308.14       1286.95        27.51 o
   4   2  13        926.05        971.66        24.65 o
   5   2  13       1690.76       1772.14        35.19 o
   6   2  13         99.63         92.90        10.31 o
   7   2  13       3625.49       3580.95        67.30 o
   8   2  13         15.18        -10.92        16.72 o
   9   2  13       7222.32       7295.37       113.62 o
  10   2  13         22.23         22.44        21.35 o
  11   2  13       1751.12       1924.29        89.83 o
  12   2  13        442.31        495.72        54.07 o
  13   2  13       1368.81       1455.80        84.55 o
  14   2  13         44.47        -37.83        37.83 o
  15   2  13       1685.06       1901.34       112.99 o
 -18   3  13        265.46        233.47        47.69 o
 -17   3  13         60.56         32.20        35.06 o
 -16   3  13          0.69         -5.31        36.60 o
 -15   3  13          0.41         72.06        36.32 o
 -14   3  13          9.36         10.17        31.10 o
 -13   3  13         93.34         97.62        41.79 o
 -12   3  13        102.57         73.54        39.51 o
 -11   3  13        275.42        245.43        27.23 o
 -10   3  13       3332.34       3305.62        63.55 o
  -9   3  13          3.33         17.91        13.01 o
  -8   3  13       2105.67       1998.52        40.22 o
  -7   3  13        116.80        101.14        15.14 o
  -6   3  13        983.96        962.01        29.95 o
  -5   3  13        288.34        281.17        18.98 o
  -4   3  13         13.94         20.37         9.38 o
  -3   3  13         22.41         32.51         7.24 o
  -2   3  13       5887.88       5810.70        67.46 o
  -1   3  13       1607.90       1566.01        35.01 o
   0   3  13       6760.44       6367.19        91.48 o
   1   3  13         97.63         74.23        11.74 o
   2   3  13       2910.60       2861.12        47.54 o
   3   3  13        681.78        637.60        26.23 o
   4   3  13       1565.56       1575.66        36.52 o
   5   3  13       2382.71       2318.75        46.69 o
   6   3  13       5079.42       4914.80        67.62 o
   7   3  13        205.07        148.81        20.76 o
   8   3  13       4193.70       4086.72        76.84 o
   9   3  13        250.14        257.38        29.58 o
  10   3  13       1905.09       1868.28        62.99 o
  11   3  13        585.50        549.56        45.05 o
  12   3  13       3082.80       3140.06       106.71 o
  13   3  13         21.41         42.84        38.05 o
  14   3  13       1691.40       1686.12        94.32 o
 -18   4  13          4.69         25.26        59.33 o
 -17   4  13        243.98        320.09        51.23 o
 -16   4  13         56.85        105.39        43.95 o
 -15   4  13        355.83        366.65        63.30 o
 -14   4  13          0.08         30.66        36.51 o
 -13   4  13        537.42        512.41        65.41 o
 -12   4  13         23.75         10.94        32.80 o
 -11   4  13        924.32        982.29        79.30 o
 -10   4  13         92.33        125.82        20.09 o
  -9   4  13       4163.17       4215.03        70.23 o
  -8   4  13        616.92        658.48        22.83 o
  -7   4  13        895.24        964.05        31.85 o
  -6   4  13          0.07         -9.31        10.26 o
  -5   4  13       2685.27       2564.52        53.71 o
  -4   4  13        253.32        313.78        23.29 o
  -3   4  13       1410.51       1240.87        31.61 o
  -2   4  13         57.63         53.96        12.75 o
  -1   4  13       4011.09       3945.44        76.18 o
   0   4  13          2.98         -2.13         9.75 o
   1   4  13       3201.80       3076.95        56.51 o
   2   4  13        110.35        112.63        14.37 o
   3   4  13       7201.60       6981.48        98.11 o
   4   4  13         19.21         16.18        15.11 o
   5   4  13       8830.98       8565.27       125.89 o
   6   4  13        867.05        832.42        35.75 o
   7   4  13       2331.89       2129.44        73.13 o
   8   4  13        545.13        619.54        52.95 o
   9   4  13       1044.73        970.20        54.53 o
  10   4  13        214.45        185.94        33.67 o
  11   4  13       2039.16       2335.62        84.61 o
  12   4  13        132.14         79.50        36.44 o
  13   4  13       3077.10       3294.73       156.66 o
  14   4  13         51.85          9.12        46.36 o
 -17   5  13         43.91         84.93        41.02 o
 -16   5  13        446.17        366.83        68.54 o
 -15   5  13         25.57         36.55        47.30 o
 -14   5  13         46.15         48.72        52.14 o
 -13   5  13        298.69        284.26        55.98 o
 -12   5  13         97.88         97.01        42.69 o
 -11   5  13        190.84        128.69        32.39 o
 -10   5  13       1078.16       1052.20        41.27 o
  -9   5  13         23.97         68.06        16.66 o
  -8   5  13       2920.07       2983.19        57.27 o
  -7   5  13         86.17        112.59        16.39 o
  -6   5  13       4159.71       3949.79        64.54 o
  -5   5  13          2.34         24.41        12.77 o
  -4   5  13       6516.72       6601.70       116.64 o
  -3   5  13        773.87        739.78        31.59 o
  -2   5  13      10378.11      10361.59       131.14 o
  -1   5  13        394.30        346.62        20.90 o
   0   5  13       3533.01       3433.28        65.02 o
   1   5  13         81.42         77.27        12.65 o
   2   5  13       2656.70       2732.92        53.67 o
   3   5  13        447.71        394.18        22.55 o
   4   5  13       5468.70       5592.99        93.31 o
   5   5  13        274.10        245.58        23.13 o
   6   5  13       3871.33       3804.15        89.97 o
   7   5  13       1760.47       1790.74        68.99 o
   8   5  13       1222.92       1304.47        79.08 o
   9   5  13          4.11        -14.52        30.79 o
  10   5  13        822.01        944.89        94.20 o
  11   5  13         82.56         36.80        31.37 o
  12   5  13       2969.08       3172.23       150.20 o
  13   5  13          4.29        -16.03        97.61 o
  14   5  13       2019.95       1838.80       180.59 o
 -17   6  13        316.55        294.59        69.87 o
 -16   6  13        105.85        214.62        62.25 o
 -15   6  13        245.26        208.58        59.61 o
 -14   6  13          8.83         25.52        41.68 o
 -13   6  13        272.46        230.19        41.09 o
 -12   6  13        768.69        854.58        61.70 o
 -11   6  13          4.98          1.48        24.10 o
 -10   6  13         65.42         50.94        23.81 o
  -9   6  13       1124.68       1118.39        42.64 o
  -8   6  13        164.55        190.31        22.15 o
  -7   6  13        175.92        165.65        20.51 o
  -6   6  13       1616.89       1666.84        51.34 o
  -5   6  13       7524.22       7632.20       120.84 o
  -4   6  13       1080.66        992.75        46.74 o
  -3   6  13       4000.55       4163.33        92.40 o
  -2   6  13         56.04         55.90        13.35 o
  -1   6  13       3377.27       3324.24        60.32 o
   0   6  13       1115.61       1088.59        34.66 o
   1   6  13         68.30         71.06        25.15 o
   2   6  13         33.63         45.90        11.86 o
   3   6  13       1047.67        985.23        35.59 o
   4   6  13         42.70         49.10        16.86 o
   5   6  13       4900.53       4994.56        97.21 o
   6   6  13          6.32          6.43        18.24 o
   7   6  13       3079.86       3179.10        89.99 o
   8   6  13         33.91          4.77        30.88 o
   9   6  13       1348.08       1306.94        96.12 o
  10   6  13         25.37          1.21        67.03 o
  11   6  13       2412.30       2673.59       172.19 o
  12   6  13          1.37        -58.36        58.36 o
  13   6  13       3860.84       3859.20       275.47 o
 -16   7  13        204.85        169.07       124.10 o
 -15   7  13        189.78        266.90        67.50 o
 -14   7  13        457.99        497.29        63.03 o
 -13   7  13        178.50        166.75        40.49 o
 -12   7  13        550.01        554.39        47.48 o
 -11   7  13        889.05        866.29        56.05 o
 -10   7  13        231.99        215.26        31.78 o
  -9   7  13        344.47        308.45        34.57 o
  -8   7  13         39.91          7.34        20.33 o
  -7   7  13        282.65        305.02        24.71 o
  -6   7  13       1867.89       1879.81        53.48 o
  -5   7  13        452.41        451.05        32.92 o
  -4   7  13       3589.23       3621.60        87.68 o
  -3   7  13        444.60        377.01        33.06 o
  -2   7  13       2800.00       2752.32        60.98 o
  -1   7  13        971.84       1098.92        59.22 o
   0   7  13        214.59        200.74        19.71 o
   1   7  13        177.50        165.50        27.61 o
   2   7  13       1687.65       1580.44        55.04 o
   3   7  13        215.68        146.69        27.01 o
   4   7  13       6856.69       6705.60       111.01 o
   5   7  13         69.13        104.87        20.20 o
   6   7  13       2721.97       2744.50       133.93 o
   7   7  13         83.83         61.80        27.30 o
   8   7  13       1136.05       1208.87        63.76 o
   9   7  13          6.73        -28.35        33.94 o
  10   7  13       1848.29       1960.19       152.07 o
  11   7  13          6.92         28.27        60.54 o
  12   7  13       2498.98       2762.72       286.07 o
 -15   8  13        143.56        149.13        55.00 o
 -14   8  13          0.05         82.16        52.97 o
 -13   8  13        603.89        627.84       119.54 o
 -12   8  13         37.82         23.30        32.82 o
 -11   8  13        293.82        300.61        41.44 o
 -10   8  13        132.14        168.81        31.92 o
  -9   8  13        485.14        434.05        39.80 o
  -8   8  13         73.65         69.11        23.09 o
  -7   8  13          4.12         44.02        23.85 o
  -6   8  13        194.96        201.31        34.22 o
  -5   8  13       4092.53       4327.58        96.80 o
  -4   8  13         98.47        108.76        25.89 o
  -3   8  13       1503.93       1590.04        59.43 o
  -2   8  13         16.59          0.94        17.43 o
  -1   8  13       1536.32       1456.27        48.62 o
   0   8  13         42.35         30.91        21.01 o
   1   8  13       1612.31       1611.99        57.59 o
   2   8  13        417.56        412.02        34.89 o
   3   8  13       7581.91       7439.56       142.08 o
   4   8  13        310.36        282.07        38.64 o
   5   8  13       3563.19       3518.72       106.36 o
   6   8  13         10.35         -0.03        24.44 o
   7   8  13        726.59        655.52        59.25 o
   8   8  13         14.67        -20.59        20.59 o
   9   8  13        771.73        607.91        87.49 o
  10   8  13        264.05        135.05        73.24 o
  11   8  13       1271.79       1372.80       141.95 o
  12   8  13        138.45        219.45        84.55 o
 -14   9  13        733.76        632.62        68.30 o
 -13   9  13         13.71         20.99        39.03 o
 -12   9  13       1082.85        916.45        70.83 o
 -11   9  13         97.41         52.20        31.95 o
 -10   9  13        120.68        132.75        31.75 o
  -9   9  13        540.85        496.32        41.08 o
  -8   9  13        310.70        273.00        37.70 o
  -7   9  13         62.04        111.51        28.55 o
  -6   9  13       3851.00       3867.54        99.70 o
  -5   9  13        135.35        145.21        32.53 o
  -4   9  13       2263.79       2126.55        85.00 o
  -3   9  13         13.98         -3.65        24.04 o
  -2   9  13       1201.49       1123.67        50.16 o
  -1   9  13          0.64          1.45        14.91 o
   0   9  13        875.86        901.16        58.28 o
   1   9  13         26.46         35.81        25.59 o
   2   9  13       3159.40       3062.52       100.73 o
   3   9  13        239.66        218.12        53.08 o
   4   9  13       3540.38       3574.14        89.80 o
   5   9  13          1.54        -12.11        22.74 o
   6   9  13        847.18        865.39        65.78 o
   7   9  13         44.33         14.73        34.37 o
   8   9  13       1161.25       1187.58        89.50 o
   9   9  13         87.98         34.37        53.21 o
  10   9  13       1317.88       1472.46       118.40 o
  11   9  13        333.69        348.36        90.49 o
 -13  10  13       1008.77        945.78        77.54 o
 -12  10  13         71.59        103.74        44.66 o
 -11  10  13        137.88         94.26        36.00 o
 -10  10  13         90.74         73.35        32.90 o
  -9  10  13        520.78        485.76        67.07 o
  -8  10  13        186.80        201.67        38.29 o
  -7  10  13        870.17        777.01        54.37 o
  -6  10  13          5.59         19.75        39.56 o
  -5  10  13       2673.24       2710.68       100.65 o
  -4  10  13         94.10         97.17        27.96 o
  -3  10  13        538.75        485.81        39.00 o
  -2  10  13          9.09          3.75        31.05 o
  -1  10  13        611.94        572.53        45.94 o
   0  10  13         10.15         12.57        31.18 o
   1  10  13       1787.39       1867.46        79.45 o
   2  10  13        139.67        139.56        31.11 o
   3  10  13       2073.64       2153.99        88.89 o
   4  10  13         51.52         43.17        31.70 o
   5  10  13       1593.08       1571.38        87.95 o
   6  10  13        121.77        100.65        44.71 o
   7  10  13        892.71        801.05        74.83 o
   8  10  13         10.60         -3.86        39.94 o
   9  10  13       2755.27       3126.31       160.73 o
 -11  11  13        166.38        159.85        48.25 o
 -10  11  13        179.34        226.18        42.45 o
  -9  11  13        197.52        217.59        42.31 o
  -8  11  13        730.97        681.15        77.11 o
  -7  11  13        883.65        999.11        72.66 o
  -6  11  13        482.89        555.05        50.73 o
  -5  11  13          1.48        -33.77        37.63 o
  -4  11  13        224.38        247.71        36.34 o
  -3  11  13        587.81        555.16        55.74 o
  -2  11  13        424.13        300.08        48.52 o
  -1  11  13          1.49         17.98        26.58 o
   0  11  13       2301.98       2185.40        88.23 o
   1  11  13        246.25        241.74        39.21 o
   2  11  13       2241.77       2312.94       113.23 o
   3  11  13         50.56         40.38        27.82 o
   4  11  13       1689.93       1693.93        96.05 o
   5  11  13         24.70         12.02        50.33 o
   6  11  13        745.61        705.84        98.30 o
   7  11  13        122.39        286.95       106.27 o
   8  11  13       1764.53       1539.21       159.07 o
 -10  12  13        143.71         42.30        42.29 o
  -9  12  13        178.56        130.96        45.81 o
  -8  12  13        442.62        544.21        59.86 o
  -7  12  13        279.36        256.33        52.88 o
  -6  12  13        211.92        105.86        40.66 o
  -5  12  13        449.65        475.49        53.22 o
  -4  12  13         27.28         66.99        84.97 o
  -3  12  13        481.08        469.68        67.63 o
  -2  12  13        113.71        168.56        54.47 o
  -1  12  13       1092.70       1066.67        86.87 o
   0  12  13        175.81        152.88        48.84 o
   1  12  13       1808.38       1548.17       121.86 o
   2  12  13        163.69        120.16        61.22 o
   3  12  13       1077.79       1089.11        79.42 o
   4  12  13          8.25         -6.72        43.12 o
   5  12  13       1443.09       1119.19       114.71 o
   6  12  13          2.21         18.52        62.21 o
  -7  13  13         63.72         74.61        39.28 o
  -6  13  13        125.62         65.02        54.20 o
  -5  13  13          1.04         41.36        50.84 o
  -4  13  13        539.50        612.52       119.40 o
  -3  13  13          6.70         18.95        48.99 o
  -2  13  13        898.14        932.33        89.17 o
  -1  13  13        277.46        351.37        65.58 o
   0  13  13        658.36        676.97        78.54 o
   1  13  13        159.50        130.27        56.24 o
   2  13  13        468.64        556.78        84.39 o
   3  13  13          5.68         28.77        48.39 o
 -18   0  14       5039.71       5248.71       235.08 o
 -16   0  14        838.28        865.02       148.33 o
 -14   0  14       1803.49       1822.65       111.80 o
 -12   0  14      11784.83      11388.73       553.67 o
 -10   0  14       6711.49       6589.55       164.34 o
  -8   0  14         32.45         28.11        20.06 o
  -6   0  14        980.09        801.46        66.36 o
  -4   0  14      13331.33      13360.86       281.85 o
  -2   0  14      12774.77      13547.37       211.38 o
   0   0  14         64.33         92.43        23.85 o
   2   0  14        383.96        371.98        26.88 o
   4   0  14       4084.00       4151.59        79.95 o
   6   0  14       1113.20       1102.91        56.30 o
   8   0  14         46.38         51.21        28.82 o
  10   0  14        428.42        476.02        52.79 o
  12   0  14        297.22        255.47        70.64 o
  14   0  14        216.02         83.42        50.10 o
 -18   1  14        141.82        132.69        49.12 o
 -17   1  14       2702.59       2700.52       139.85 o
 -16   1  14         24.09         39.16        50.99 o
 -15   1  14        174.04        181.01        45.58 o
 -14   1  14         33.09         20.76        34.53 o
 -13   1  14       3163.74       3306.61       123.66 o
 -12   1  14        404.31        387.13        36.95 o
 -11   1  14      10801.54      10498.14       147.96 o
 -10   1  14          2.76         10.67        13.92 o
  -9   1  14       2234.36       2350.63        49.70 o
  -8   1  14        216.29        250.73        20.49 o
  -7   1  14        843.79        860.36        37.10 o
  -6   1  14         37.21         28.82        12.72 o
  -5   1  14       9580.80       9629.66       130.90 o
  -4   1  14        308.52        301.41        25.73 o
  -3   1  14      12672.20      12578.60       139.25 o
  -2   1  14        539.06        488.17        23.17 o
  -1   1  14       5774.98       5686.00        91.90 o
   0   1  14        615.05        623.80        25.54 o
   1   1  14        782.83        806.40        25.36 o
   2   1  14        280.05        294.11        19.40 o
   3   1  14       3112.47       3100.16        50.15 o
   4   1  14        655.14        654.80        24.44 o
   5   1  14       2219.11       2149.68        38.68 o
   6   1  14       1585.20       1489.26        35.06 o
   7   1  14       1449.65       1470.69        42.68 o
   8   1  14        380.03        379.14        27.46 o
   9   1  14          2.73        -19.06        19.06 o
  10   1  14         53.16         70.09        22.38 o
  11   1  14        721.51        701.62        42.92 o
  12   1  14         57.12         49.88        30.96 o
  13   1  14          3.89        -27.29        29.29 o
  14   1  14         13.42        -28.08        31.40 o
 -18   2  14       2417.73       2364.58       121.11 o
 -17   2  14        257.41        175.24        59.54 o
 -16   2  14       1096.33       1014.80        88.31 o
 -15   2  14         24.23         75.39        42.06 o
 -14   2  14       1115.30       1268.67        91.02 o
 -13   2  14        250.61        360.83        55.02 o
 -12   2  14       4702.01       4647.79       120.18 o
 -11   2  14        118.03        155.51        23.72 o
 -10   2  14       6214.78       6199.96        96.37 o
  -9   2  14       3312.85       3156.07        77.52 o
  -8   2  14       3958.16       3954.25        76.77 o
  -7   2  14         58.43         94.80        16.76 o
  -6   2  14       4145.23       4276.48        74.07 o
  -5   2  14       4962.28       4996.26        77.05 o
  -4   2  14       6403.70       6395.76        91.51 o
  -3   2  14        457.29        485.01        25.47 o
  -2   2  14       9954.06       9751.01       116.11 o
  -1   2  14       2263.65       2182.41        36.31 o
   0   2  14       3065.10       2963.83        45.50 o
   1   2  14        117.78        132.49        13.07 o
   2   2  14       3536.79       3494.18        58.93 o
   3   2  14        132.54        125.37        13.29 o
   4   2  14       1849.00       1835.93        35.18 o
   5   2  14         28.62         71.94        12.56 o
   6   2  14       4501.38       4562.33        63.94 o
   7   2  14        556.34        559.76        30.87 o
   8   2  14       1398.54       1365.00        60.45 o
   9   2  14          4.42          2.33        20.58 o
  10   2  14        534.47        493.09        38.01 o
  11   2  14         19.47         44.35        26.32 o
  12   2  14          5.10          0.03        31.03 o
  13   2  14         11.41         -9.68        32.07 o
  14   2  14        227.92        183.35        42.33 o
 -18   3  14        426.45        385.56        58.11 o
 -17   3  14       1557.90       1641.64        93.75 o
 -16   3  14        167.31        123.14        44.83 o
 -15   3  14       4038.94       4086.72       192.41 o
 -14   3  14        965.63       1145.77        79.59 o
 -13   3  14       3116.96       2874.83       207.50 o
 -12   3  14        254.82        315.94        51.35 o
 -11   3  14       7388.41       6954.22       138.27 o
 -10   3  14       1345.93       1201.35        40.28 o
  -9   3  14       6475.00       6281.00        87.20 o
  -8   3  14       2849.09       2800.30        51.82 o
  -7   3  14       6878.51       6697.29        83.13 o
  -6   3  14       1186.72       1220.88        35.14 o
  -5   3  14       1003.97       1010.79        31.97 o
  -4   3  14       2534.67       2616.79        45.00 o
  -3   3  14       7374.76       7655.53        97.15 o
  -2   3  14        212.61        228.87        17.41 o
  -1   3  14       4806.24       4715.24        62.87 o
   0   3  14        611.42        636.91        25.11 o
   1   3  14       4273.65       4241.16        75.68 o
   2   3  14          3.83         25.98        14.28 o
   3   3  14       1433.35       1425.12        44.11 o
   4   3  14        523.05        547.08        26.35 o
   5   3  14        245.03        259.13        23.83 o
   6   3  14       1113.37       1077.39        36.90 o
   7   3  14       2130.01       2072.64        52.23 o
   8   3  14         11.64         36.26        18.60 o
   9   3  14        871.71        851.62        44.82 o
  10   3  14        130.00        103.43        25.63 o
  11   3  14        532.61        553.36        42.75 o
  12   3  14        197.13        166.04        37.55 o
  13   3  14         61.34         18.55        32.08 o
  14   3  14         76.61         39.19        37.72 o
 -17   4  14        453.77        448.47        65.62 o
 -16   4  14       2955.05       2972.30       124.48 o
 -15   4  14          2.63        -25.48        49.07 o
 -14   4  14       4389.22       4239.58       157.92 o
 -13   4  14        701.63        756.35        76.62 o
 -12   4  14       3146.89       3163.17       145.75 o
 -11   4  14         80.49        111.68        28.43 o
 -10   4  14       4027.95       4018.19        79.45 o
  -9   4  14        903.13        770.55        32.97 o
  -8   4  14       4411.04       4442.17        61.01 o
  -7   4  14        519.68        529.10        25.37 o
  -6   4  14       3181.27       3134.47        58.59 o
  -5   4  14       1344.60       1387.37        46.38 o
  -4   4  14       2965.78       2984.29        52.92 o
  -3   4  14        140.57        190.94        14.19 o
  -2   4  14       2801.01       2823.26        49.59 o
  -1   4  14        990.50        951.23        33.08 o
   0   4  14       7868.39       7946.32       111.18 o
   1   4  14        591.87        596.29        26.86 o
   2   4  14       5587.73       5681.30        89.72 o
   3   4  14       1270.93       1251.51        39.61 o
   4   4  14         52.66         57.81        17.24 o
   5   4  14        203.85        230.09        21.52 o
   6   4  14         11.52         -1.12        16.81 o
   7   4  14         22.96         77.71        25.60 o
   8   4  14       1064.50       1038.15        53.76 o
   9   4  14         59.27         51.70        36.26 o
  10   4  14        583.80        590.33        43.54 o
  11   4  14         25.09         38.58        31.70 o
  12   4  14         28.14        -33.52        33.52 o
  13   4  14          8.24         75.00        47.57 o
  14   4  14        351.89        233.06        58.29 o
 -17   5  14       2074.07       2000.36       117.70 o
 -16   5  14         47.48        -11.85        56.06 o
 -15   5  14       3917.11       3909.66       160.36 o
 -14   5  14          2.32        -18.27        39.44 o
 -13   5  14       2014.97       1901.93       119.97 o
 -12   5  14         19.51         -6.12        30.06 o
 -11   5  14       1134.93       1302.60        72.02 o
 -10   5  14        142.52        153.46        22.25 o
  -9   5  14       1726.63       1838.25        51.99 o
  -8   5  14         94.34         99.04        17.29 o
  -7   5  14       7092.59       7097.58        93.33 o
  -6   5  14         70.53         82.85        15.78 o
  -5   5  14       2065.79       2013.96        48.22 o
  -4   5  14        253.74        227.32        21.29 o
  -3   5  14       1681.32       1624.47        42.38 o
  -2   5  14        728.05        722.41        28.11 o
  -1   5  14        427.18        424.38        23.53 o
   0   5  14       2554.97       2416.44        57.93 o
   1   5  14       3779.14       3814.82        67.22 o
   2   5  14        308.25        330.61        21.44 o
   3   5  14       3074.26       3209.86        70.81 o
   4   5  14       3548.61       3412.65        70.47 o
   5   5  14        640.29        614.95        31.90 o
   6   5  14          2.71          5.81        21.76 o
   7   5  14       1930.73       1982.57        70.69 o
   8   5  14         85.85         71.62        27.25 o
   9   5  14        512.82        570.91        54.26 o
  10   5  14        181.68        137.57        41.12 o
  11   5  14          1.24         34.46        40.96 o
  12   5  14        106.13        282.84        81.63 o
  13   5  14         29.42         37.31        46.20 o
 -16   6  14       3568.46       3427.24       180.79 o
 -15   6  14         45.17         21.05        49.25 o
 -14   6  14       3041.48       3075.17       130.61 o
 -13   6  14        214.22        169.37        44.57 o
 -12   6  14        147.99        144.21        35.83 o
 -11   6  14          0.61        -23.99        23.99 o
 -10   6  14       1664.22       1699.78        67.73 o
  -9   6  14          6.45          9.43        17.74 o
  -8   6  14      11774.92      11779.24       154.21 o
  -7   6  14        962.45        902.20        35.76 o
  -6   6  14       9200.84       9414.31       120.96 o
  -5   6  14       1376.23       1349.73        51.88 o
  -4   6  14       1209.56       1247.77        53.05 o
  -3   6  14       1002.21       1017.51        47.36 o
  -2   6  14        146.35        158.26        18.31 o
  -1   6  14        824.21        759.96        33.89 o
   0   6  14       2589.72       2517.04        59.07 o
   1   6  14       1257.88       1292.22        50.66 o
   2   6  14        628.92        720.31        32.24 o
   3   6  14         14.10         14.99        15.27 o
   4   6  14       1450.43       1517.25        48.16 o
   5   6  14        114.15         75.69        20.08 o
   6   6  14       1954.67       1809.21        66.27 o
   7   6  14        153.84        164.67        30.69 o
   8   6  14       1404.10       1453.78        77.52 o
   9   6  14        222.33        227.49        41.31 o
  10   6  14        302.41        314.11        47.88 o
  11   6  14        138.04        235.54        51.50 o
  12   6  14          8.41         23.33        64.05 o
  13   6  14          0.02        116.40        78.43 o
 -16   7  14        117.07          8.17        56.63 o
 -15   7  14       5065.65       5387.22       172.76 o
 -14   7  14         59.18         96.18        46.33 o
 -13   7  14       2097.20       1954.71       106.59 o
 -12   7  14         72.62         61.20        34.54 o
 -11   7  14        760.21        776.65        64.00 o
 -10   7  14         29.67         -6.56        23.69 o
  -9   7  14       1813.46       1849.24        69.58 o
  -8   7  14         43.77         33.27        21.45 o
  -7   7  14      15328.08      15684.68       193.92 o
  -6   7  14       1610.98       1482.41        50.01 o
  -5   7  14       1581.53       1509.01        80.75 o
  -4   7  14        121.82        135.46        24.51 o
  -3   7  14        995.21       1009.55        48.95 o
  -2   7  14        985.69        913.58        37.31 o
  -1   7  14       1804.11       1773.23        48.52 o
   0   7  14         18.64         16.42        13.78 o
   1   7  14       5432.99       5145.59       149.27 o
   2   7  14       1334.96       1220.78        50.31 o
   3   7  14        840.34        900.63        33.16 o
   4   7  14        196.57        194.37        20.49 o
   5   7  14        777.59        734.61        39.27 o
   6   7  14        131.52         79.60        23.92 o
   7   7  14        797.83        782.61        50.91 o
   8   7  14          4.15         26.15        27.46 o
   9   7  14        424.55        469.09        52.88 o
  10   7  14         35.98         30.03        39.61 o
  11   7  14        330.08        338.33        56.89 o
  12   7  14         25.95         86.28        46.60 o
 -15   8  14         32.81        -35.06        48.82 o
 -14   8  14       3671.58       3673.63       264.60 o
 -13   8  14         24.36          3.74        41.24 o
 -12   8  14       2124.09       2056.09        99.68 o
 -11   8  14         87.91         96.83        33.05 o
 -10   8  14        931.00       1082.92        60.07 o
  -9   8  14        316.94        272.02        44.80 o
  -8   8  14       2546.70       2582.53        70.25 o
  -7   8  14         14.82         42.19        23.74 o
  -6   8  14       5464.47       5681.53       131.71 o
  -5   8  14        176.44        197.87        29.44 o
  -4   8  14       1696.84       1761.34        64.43 o
  -3   8  14         83.28         94.36        23.17 o
  -2   8  14        822.28        892.80        45.49 o
  -1   8  14          3.45        -21.58        21.58 o
   0   8  14       4619.80       4562.25       126.13 o
   1   8  14         69.31         75.52        24.44 o
   2   8  14       3101.92       3170.33        95.11 o
   3   8  14          5.59         10.98        21.41 o
   4   8  14       1965.15       1935.66        75.10 o
   5   8  14        104.41         72.17        32.73 o
   6   8  14        526.61        542.02        55.22 o
   7   8  14        208.06        265.48        49.95 o
   8   8  14         57.69         -4.83        50.87 o
   9   8  14         14.92         25.95        54.32 o
  10   8  14        496.86        435.43        85.65 o
  11   8  14          0.48         58.19        67.80 o
 -14   9  14         55.89         25.16        42.36 o
 -13   9  14       1084.96       1052.26        79.14 o
 -12   9  14          5.14         -4.36        38.76 o
 -11   9  14       1382.60       1512.85        73.42 o
 -10   9  14        229.35        259.88        37.49 o
  -9   9  14        895.59       1023.40        60.18 o
  -8   9  14          0.07        -26.14        26.14 o
  -7   9  14       3631.37       3718.27       103.08 o
  -6   9  14          1.36         -3.58        32.60 o
  -5   9  14       1316.82       1400.04        75.10 o
  -4   9  14        151.77        162.90        56.86 o
  -3   9  14       2178.13       2365.44       102.49 o
  -2   9  14        124.61        128.43        31.18 o
  -1   9  14        856.51        703.79        78.50 o
   0   9  14        226.57        197.11        35.22 o
   1   9  14       2243.00       2146.49       104.28 o
   2   9  14        102.48         74.33        26.55 o
   3   9  14       2654.46       2569.37        85.53 o
   4   9  14          0.23        -11.24        25.68 o
   5   9  14        598.45        600.62        49.88 o
   6   9  14        194.90        172.10        39.96 o
   7   9  14         39.98         10.25        41.93 o
   8   9  14          1.41        -18.59        46.52 o
   9   9  14        116.44         58.29        81.71 o
  10   9  14        236.79        297.09        92.59 o
 -13  10  14        111.71        170.50        53.15 o
 -12  10  14       1975.29       1917.85       104.01 o
 -11  10  14         30.06         22.33        33.52 o
 -10  10  14       2185.08       2189.86        88.23 o
  -9  10  14         41.30          7.69        32.54 o
  -8  10  14        798.42        816.22        58.71 o
  -7  10  14         31.16        -28.05        28.05 o
  -6  10  14       1466.37       1646.39        79.67 o
  -5  10  14         12.16         36.64        30.07 o
  -4  10  14       3257.73       3237.96       107.06 o
  -3  10  14        209.19        264.19        35.29 o
  -2  10  14        561.03        552.71        70.87 o
  -1  10  14          0.02          3.21        25.87 o
   0  10  14        125.32         86.88        33.75 o
   1  10  14         12.65         -1.27        28.61 o
   2  10  14        333.88        372.61        39.95 o
   3  10  14         41.43         21.10        25.37 o
   4  10  14        892.29        854.69        56.14 o
   5  10  14        143.09         74.19        78.86 o
   6  10  14        132.48        197.78        48.41 o
   7  10  14          4.11         56.99        63.46 o
   8  10  14         45.62         53.99        63.57 o
   9  10  14        309.85        338.02        69.10 o
 -11  11  14       2420.77       2429.22       106.49 o
 -10  11  14          0.72         -1.07        34.06 o
  -9  11  14       1191.38       1294.03        76.76 o
  -8  11  14          1.83        -28.71        28.71 o
  -7  11  14        257.98        252.40        44.02 o
  -6  11  14         93.64        117.68        36.77 o
  -5  11  14       1390.07       1504.90        85.15 o
  -4  11  14        418.92        399.05        43.62 o
  -3  11  14       3638.12       3932.39       135.22 o
  -2  11  14        115.31        160.83        52.83 o
  -1  11  14       1013.41        974.30        69.34 o
   0  11  14          0.02        -11.08        28.73 o
   1  11  14        295.60        354.06        43.26 o
   2  11  14          5.35         27.55        26.84 o
   3  11  14        797.62        850.87        53.58 o
   4  11  14        456.36        472.53        46.90 o
   5  11  14        456.89        478.34       102.30 o
   6  11  14        199.68        250.01       170.40 o
   7  11  14        386.88        385.93       101.76 o
  -9  12  14        101.36         83.31        44.86 o
  -8  12  14        873.60       1048.24        99.77 o
  -7  12  14        112.28         57.34        44.66 o
  -6  12  14        263.81        302.22        64.39 o
  -5  12  14        148.95        214.71        60.05 o
  -4  12  14       1833.84       1630.69       109.24 o
  -3  12  14        466.04        399.87        89.58 o
  -2  12  14       3435.53       3592.28       149.50 o
  -1  12  14         38.17         54.48        56.77 o
   0  12  14       1764.88       1840.89       136.64 o
   1  12  14        298.57        227.05        85.81 o
   2  12  14       1228.51       1441.07       299.84 o
   3  12  14         36.27         34.07        38.44 o
   4  12  14        543.69        532.39        71.18 o
   5  12  14        225.51        205.31        74.51 o
  -6  13  14        397.48        293.77        67.63 o
  -5  13  14       1750.35       2119.67       148.68 o
  -4  13  14         72.81         80.08        57.88 o
  -3  13  14       1764.17       1936.09       131.38 o
  -2  13  14         68.78        133.96        55.18 o
  -1  13  14        404.14        477.37        73.59 o
   0  13  14          9.91         34.05        48.46 o
   1  13  14        202.48        145.42        65.16 o
   2  13  14         79.02        129.84        57.20 o
 -17   0  15       1170.59       1292.51       185.18 o
 -15   0  15        289.82        201.77        93.97 o
 -13   0  15       1132.38       1122.44        93.86 o
 -11   0  15        536.92        523.16        45.34 o
  -9   0  15        363.50        346.40        36.96 o
  -7   0  15       2541.17       2482.35        93.74 o
  -5   0  15         43.72         94.90        33.22 o
  -3   0  15        459.31        431.64        31.09 o
  -1   0  15       4963.42       4715.94       111.27 o
   1   0  15      11085.65      10919.49       229.97 o
   3   0  15       5593.65       5606.68       106.77 o
   5   0  15       6421.36       6253.31       109.63 o
   7   0  15       3424.99       3401.76        93.28 o
   9   0  15       3005.46       2918.53       120.60 o
  11   0  15       2228.14       2379.55       107.88 o
  13   0  15        780.70        744.49        81.72 o
 -18   1  15        458.10        468.09        66.11 o
 -17   1  15          2.94        191.64        68.37 o
 -16   1  15        363.91        265.31        73.94 o
 -15   1  15         78.35         61.90        39.43 o
 -14   1  15        563.83        593.12        64.17 o
 -13   1  15         33.27         39.03        34.99 o
 -12   1  15        716.03        730.58        42.64 o
 -11   1  15        151.97        168.99        25.64 o
 -10   1  15        392.04        429.32        26.46 o
  -9   1  15       1033.20        914.72        35.34 o
  -8   1  15       5016.27       4822.41        86.60 o
  -7   1  15         74.93        101.51        28.85 o
  -6   1  15       4479.74       4502.30        85.64 o
  -5   1  15        601.68        563.73        38.79 o
  -4   1  15       4494.41       4671.07        86.83 o
  -3   1  15        564.08        631.25        31.91 o
  -2   1  15       1293.73       1324.32        34.64 o
  -1   1  15        222.38        257.55        21.63 o
   0   1  15       7568.10       7706.45       106.08 o
   1   1  15         29.79         45.18        10.28 o
   2   1  15      11096.66      10865.72       137.50 o
   3   1  15       2839.33       2775.99        48.01 o
   4   1  15       2922.16       2919.15        50.90 o
   5   1  15        434.62        429.09        21.55 o
   6   1  15       1031.63       1046.79        40.46 o
   7   1  15        305.03        289.58        26.01 o
   8   1  15       2832.88       2899.78        65.93 o
   9   1  15        207.21        180.00        26.04 o
  10   1  15       4454.89       4581.84        91.77 o
  11   1  15        698.94        640.07        43.14 o
  12   1  15       1727.43       1748.14        83.98 o
  13   1  15        226.53        177.86        40.05 o
  14   1  15       1023.65        986.67        70.45 o
 -18   2  15         78.36        151.29        65.69 o
 -17   2  15        477.27        487.72        75.98 o
 -16   2  15         33.08         73.64        44.69 o
 -15   2  15        160.40        126.03        47.45 o
 -14   2  15          0.92         -2.89        34.56 o
 -13   2  15        337.51        318.94        51.97 o
 -12   2  15         38.39         46.38        32.40 o
 -11   2  15        929.32       1028.48        48.61 o
 -10   2  15         31.11         42.72        17.67 o
  -9   2  15       2740.75       2652.22        59.50 o
  -8   2  15         53.69         66.78        16.73 o
  -7   2  15       7811.88       7768.24       119.13 o
  -6   2  15          8.62         29.89        16.43 o
  -5   2  15       7462.90       7445.21       104.00 o
  -4   2  15         11.57         23.44        10.72 o
  -3   2  15       4686.03       4772.39        87.57 o
  -2   2  15        371.38        387.54        22.04 o
  -1   2  15       4001.33       3984.78        54.35 o
   0   2  15       1126.23       1095.70        31.57 o
   1   2  15       9446.53       9412.54       115.94 o
   2   2  15        717.22        806.94        41.66 o
   3   2  15       5346.74       5343.61        87.81 o
   4   2  15       2623.00       2633.14        56.42 o
   5   2  15        850.43        732.24        25.82 o
   6   2  15         39.43          9.13        18.20 o
   7   2  15       1875.08       1901.82        55.15 o
   8   2  15        463.94        488.74        38.82 o
   9   2  15       4508.38       4599.05        94.03 o
  10   2  15          1.11        -17.92        22.85 o
  11   2  15       5386.60       5779.63       124.17 o
  12   2  15        337.77        283.98        43.95 o
  13   2  15        884.72        830.67        61.68 o
  14   2  15         87.24         29.94        36.42 o
 -18   3  15        124.66         87.12        47.19 o
 -17   3  15          2.60         23.81        40.40 o
 -16   3  15        195.87        236.81        49.04 o
 -15   3  15         25.76         84.94        41.07 o
 -14   3  15        523.80        613.49        87.62 o
 -13   3  15        243.07        167.38        46.55 o
 -12   3  15        731.36        752.26        71.20 o
 -11   3  15        177.92        193.12        27.62 o
 -10   3  15       3231.89       3166.32        69.73 o
  -9   3  15          3.37         21.62        13.53 o
  -8   3  15       2731.06       2789.30        57.38 o
  -7   3  15         61.05         83.29        15.44 o
  -6   3  15        394.83        464.51        26.12 o
  -5   3  15        666.15        657.62        28.67 o
  -4   3  15       2095.76       2199.43        47.26 o
  -3   3  15       1234.18       1132.97        30.59 o
  -2   3  15       5026.31       5004.93        69.67 o
  -1   3  15       1871.23       1814.15        33.16 o
   0   3  15       7492.00       7337.96        99.32 o
   1   3  15       1287.56       1219.52        36.71 o
   2   3  15       4550.17       4370.38        65.03 o
   3   3  15        833.19        892.20        37.13 o
   4   3  15       5767.02       5696.52        86.50 o
   5   3  15        152.32        126.43        21.96 o
   6   3  15       5540.29       5514.57       108.88 o
   7   3  15        124.65         83.58        24.20 o
   8   3  15       3538.81       3613.51        79.02 o
   9   3  15        290.85        334.67        32.83 o
  10   3  15       3465.52       3595.11        92.00 o
  11   3  15        318.82        238.98        39.70 o
  12   3  15       2002.62       1955.16        90.63 o
  13   3  15         73.15        -17.10        33.44 o
  14   3  15       1069.93       1177.99        83.13 o
 -17   4  15        226.86        113.50        55.05 o
 -16   4  15        120.19        171.49        50.09 o
 -15   4  15        317.78        404.55        57.54 o
 -14   4  15        127.73        103.19        51.46 o
 -13   4  15        152.42        166.30        49.55 o
 -12   4  15          5.36         43.73        36.75 o
 -11   4  15       2498.52       2329.45        96.90 o
 -10   4  15         34.23         39.80        20.11 o
  -9   4  15       2071.36       2081.95        53.54 o
  -8   4  15        136.51        141.09        17.35 o
  -7   4  15        539.46        615.67        27.91 o
  -6   4  15        117.61        124.58        17.71 o
  -5   4  15          5.19          8.48        15.74 o
  -4   4  15        385.64        421.28        23.93 o
  -3   4  15       7361.61       7351.73        83.91 o
  -2   4  15        301.69        274.26        18.28 o
  -1   4  15       4958.37       5077.78        75.60 o
   0   4  15       2592.61       2443.83        50.36 o
   1   4  15       5401.48       5316.34       103.54 o
   2   4  15        277.41        278.11        23.99 o
   3   4  15       2586.19       2760.28        60.00 o
   4   4  15          7.34         -2.38        14.97 o
   5   4  15       5640.49       5673.08        90.90 o
   6   4  15        492.78        523.88        51.18 o
   7   4  15       5300.18       5521.42       130.06 o
   8   4  15         57.86        124.82        34.87 o
   9   4  15       1281.19       1341.46        66.40 o
  10   4  15        334.81        390.21        38.42 o
  11   4  15       1691.54       1655.43        80.54 o
  12   4  15         18.08        -15.31        30.15 o
  13   4  15       1348.50       1461.04       137.62 o
 -17   5  15          6.85         44.64        44.90 o
 -16   5  15        693.28        693.40       100.82 o
 -15   5  15        264.37        331.23        64.65 o
 -14   5  15         34.73         17.84        43.35 o
 -13   5  15        397.35        366.90        55.10 o
 -12   5  15        506.35        620.29        62.07 o
 -11   5  15         31.07         23.23        22.98 o
 -10   5  15       2720.68       2749.20        69.05 o
  -9   5  15        901.91        938.21        40.38 o
  -8   5  15       3437.12       3390.49        64.59 o
  -7   5  15        149.47        172.03        26.15 o
  -6   5  15        952.63        949.64        38.47 o
  -5   5  15       2190.50       2121.53        57.67 o
  -4   5  15       4890.75       4924.17        87.09 o
  -3   5  15         65.65         36.26        14.80 o
  -2   5  15       5821.88       5778.31        99.49 o
  -1   5  15          0.59         13.04        18.91 o
   0   5  15       2734.70       2590.99        59.07 o
   1   5  15        154.19        188.87        20.86 o
   2   5  15         33.12         29.01        15.75 o
   3   5  15       1945.40       1961.30        54.79 o
   4   5  15       1403.44       1354.60        49.21 o
   5   5  15         15.78          4.53        17.40 o
   6   5  15       6809.15       6707.95       139.82 o
   7   5  15         83.59        124.27        30.17 o
   8   5  15       2071.48       1987.08        86.39 o
   9   5  15        150.76        157.73        47.53 o
  10   5  15        733.33        682.65        63.72 o
  11   5  15        191.91        208.29        58.00 o
  12   5  15       1301.07       1414.28       140.13 o
  13   5  15         36.86        -28.47        41.74 o
 -16   6  15          4.38         52.01        56.05 o
 -15   6  15        818.81        762.78        88.82 o
 -14   6  15          7.76         62.01        39.34 o
 -13   6  15        333.92        387.08        56.91 o
 -12   6  15         31.16         37.93        32.56 o
 -11   6  15        592.74        685.22        53.54 o
 -10   6  15        328.63        376.79        36.68 o
  -9   6  15       1058.07       1149.30        45.21 o
  -8   6  15        125.32        146.64        22.74 o
  -7   6  15       6041.78       5921.71        95.34 o
  -6   6  15        657.04        636.97        35.40 o
  -5   6  15       2041.09       1938.70       117.75 o
  -4   6  15        325.84        294.16        28.19 o
  -3   6  15       8152.01       8159.51       151.50 o
  -2   6  15         10.71          1.43        14.41 o
  -1   6  15       1232.90       1261.37        58.63 o
   0   6  15         26.27          7.49        19.30 o
   1   6  15        516.43        492.04        33.79 o
   2   6  15        110.41        102.83        17.93 o
   3   6  15        600.14        689.66        34.01 o
   4   6  15        585.84        637.98        34.64 o
   5   6  15       5524.38       5346.98       113.51 o
   6   6  15         90.88         89.19        24.46 o
   7   6  15       4777.66       4854.30       128.72 o
   8   6  15         74.20         28.51        36.42 o
   9   6  15        629.28        699.81        62.04 o
  10   6  15         28.15        -36.74        36.74 o
  11   6  15       1676.65       1710.60       111.81 o
  12   6  15         18.50        -10.88        45.41 o
 -16   7  15        262.44        196.94        85.33 o
 -15   7  15         16.25        189.47        60.40 o
 -14   7  15       1129.40       1240.48        93.83 o
 -13   7  15        136.28         63.58        42.16 o
 -12   7  15        525.10        616.48        63.15 o
 -11   7  15        501.48        565.43        50.67 o
 -10   7  15          6.13         18.13        25.10 o
  -9   7  15         48.79         62.47        25.50 o
  -8   7  15         89.44         94.44        23.73 o
  -7   7  15        280.85        340.08        30.10 o
  -6   7  15       3578.49       3805.86        79.75 o
  -5   7  15          5.66          8.87        21.63 o
  -4   7  15       3440.27       3401.85        88.30 o
  -3   7  15        715.89        623.91        41.58 o
  -2   7  15       2198.58       2250.88        67.85 o
  -1   7  15        181.32        199.52        21.60 o
   0   7  15       2719.34       2597.40        61.55 o
   1   7  15        279.11        249.23        21.48 o
   2   7  15       5017.03       4943.69        88.95 o
   3   7  15        197.67        246.20        21.33 o
   4   7  15       6609.42       6540.24       122.39 o
   5   7  15        176.99        168.93        23.82 o
   6   7  15       4003.30       3864.93       107.00 o
   7   7  15         28.28         57.01        28.98 o
   8   7  15       1389.76       1401.93        73.91 o
   9   7  15        130.06        114.58        37.08 o
  10   7  15       1887.87       1982.71       107.51 o
  11   7  15         25.45        -48.55        79.63 o
  12   7  15       1578.34       1689.51       163.07 o
 -15   8  15        358.61        284.20        58.89 o
 -14   8  15          0.44         18.30        43.51 o
 -13   8  15       1624.63       1654.63       105.40 o
 -12   8  15        213.52        246.68        45.14 o
 -11   8  15       1052.78       1117.98        76.84 o
 -10   8  15        126.67        128.04        34.34 o
  -9   8  15        126.49        121.23        30.75 o
  -8   8  15         92.02         47.68        24.28 o
  -7   8  15       1899.62       1953.51        67.91 o
  -6   8  15         25.62         23.95        28.00 o
  -5   8  15       1846.74       1899.95        72.64 o
  -4   8  15        803.64        847.91        51.66 o
  -3   8  15       3353.53       3399.38        88.83 o
  -2   8  15         62.81        100.62        22.16 o
  -1   8  15        798.11        846.57        41.48 o
   0   8  15        394.58        301.13        42.00 o
   1   8  15       2253.86       2146.50        94.14 o
   2   8  15         33.16         60.63        23.80 o
   3   8  15       4211.98       4125.95        94.03 o
   4   8  15        848.02        830.91        48.69 o
   5   8  15       2515.43       2422.69       137.80 o
   6   8  15         89.48        121.76        39.55 o
   7   8  15       2656.31       2958.75       136.56 o
   8   8  15        176.22        210.54        56.59 o
   9   8  15        741.94        802.59       123.00 o
  10   8  15         18.16         49.87       160.77 o
  11   8  15       1428.25       1545.66       146.17 o
 -14   9  15        659.51        608.45        75.07 o
 -13   9  15         92.18         42.71        46.49 o
 -12   9  15       1485.46       1374.73       100.37 o
 -11   9  15          2.90         41.48        34.56 o
 -10   9  15        492.17        539.07        56.47 o
  -9   9  15          4.18         19.07        30.60 o
  -8   9  15        337.71        333.92        63.99 o
  -7   9  15          4.29         14.14        27.27 o
  -6   9  15       2107.93       2149.62       124.70 o
  -5   9  15       1010.35        990.33       102.00 o
  -4   9  15       2134.54       2299.62        86.42 o
  -3   9  15         35.45         26.06        31.48 o
  -2   9  15       2193.48       2216.51        66.12 o
  -1   9  15        589.77        543.46        45.01 o
   0   9  15        928.49       1011.63        62.88 o
   1   9  15        384.65        357.42        43.17 o
   2   9  15       1036.89       1051.51        56.08 o
   3   9  15        186.48        155.91        34.05 o
   4   9  15       1795.88       1786.43        89.69 o
   5   9  15        262.36        260.42        40.16 o
   6   9  15       1959.57       1916.14       102.69 o
   7   9  15          2.55         10.82        39.35 o
   8   9  15        808.90        729.59        86.98 o
   9   9  15         14.07        -22.72        75.06 o
  10   9  15       1186.98       1169.62       152.53 o
 -12  10  15         18.54        112.29        45.43 o
 -11  10  15        857.35        871.45        61.59 o
 -10  10  15         25.01         48.11        33.53 o
  -9  10  15         49.45         82.60        34.07 o
  -8  10  15         21.68         42.82        33.51 o
  -7  10  15        577.04        515.34        58.15 o
  -6  10  15        523.35        585.77        58.88 o
  -5  10  15        937.36        948.41        83.11 o
  -4  10  15          0.60        -19.57        34.84 o
  -3  10  15       2190.76       2071.19        77.50 o
  -2  10  15        325.02        343.14        44.84 o
  -1  10  15        601.98        620.78        50.24 o
   0  10  15         18.93         12.60        29.89 o
   1  10  15       2524.27       2449.61        95.57 o
   2  10  15        230.29        153.77        34.41 o
   3  10  15       1823.22       1833.31        72.06 o
   4  10  15         41.19         29.29        32.54 o
   5  10  15        879.97        978.49       182.48 o
   6  10  15         79.51        133.33       123.46 o
   7  10  15       1364.36       1124.20       129.86 o
   8  10  15         63.37         58.99        62.55 o
 -11  11  15        291.20        369.37        62.74 o
 -10  11  15        401.37        402.13        52.05 o
  -9  11  15         14.99         22.87        34.66 o
  -8  11  15        223.09        209.68        41.11 o
  -7  11  15        234.03        230.38        48.27 o
  -6  11  15        827.53        931.84        65.52 o
  -5  11  15         91.67        104.05        36.39 o
  -4  11  15       1424.61       1527.01       114.96 o
  -3  11  15        273.14        274.86        61.15 o
  -2  11  15        831.64        986.70       140.95 o
  -1  11  15         15.95         57.13        48.42 o
   0  11  15       1725.01       1824.12       112.13 o
   1  11  15        720.86        824.64        66.84 o
   2  11  15       3300.21       3355.80       117.62 o
   3  11  15        288.95        268.69        46.07 o
   4  11  15       1331.85       1129.19        95.66 o
   5  11  15        153.23        163.71        59.01 o
   6  11  15        722.46        631.91        87.29 o
   7  11  15        126.53         69.07        70.62 o
  -9  12  15        183.79        105.03       151.10 o
  -8  12  15         48.70         55.75        41.45 o
  -7  12  15        560.54        567.80        64.04 o
  -6  12  15        495.38        464.86        53.76 o
  -5  12  15        921.18        935.41        74.84 o
  -4  12  15         63.83         31.71        37.76 o
  -3  12  15       1077.65       1185.71        83.20 o
  -2  12  15         57.21         55.99        55.72 o
  -1  12  15        939.19        840.31        78.93 o
   0  12  15         12.21        -15.13        42.22 o
   1  12  15       1919.07       1803.28       299.32 o
   2  12  15        208.95        213.40        47.55 o
   3  12  15       2198.69       1969.51       119.02 o
   4  12  15          7.95          7.91        49.25 o
  -5  13  15        247.47        229.48        66.52 o
  -4  13  15        754.15        832.45       171.39 o
  -3  13  15          0.06         -3.97        51.38 o
  -2  13  15        552.58        584.33       134.68 o
  -1  13  15         10.42         73.28        53.66 o
   0  13  15        695.70        843.14       107.35 o
   1  13  15          6.58        -61.53        61.53 o
 -18   0  16       4635.85       4785.69       378.15 o
 -16   0  16        762.71        704.71       144.65 o
 -14   0  16        186.26        235.86        93.97 o
 -12   0  16       7913.29       7867.35       195.19 o
 -10   0  16       9156.91       8774.47       251.04 o
  -8   0  16       1052.60       1094.25        71.81 o
  -6   0  16        558.19        469.23        57.05 o
  -4   0  16       5641.77       5385.92       145.77 o
  -2   0  16      10523.16      10033.33       172.25 o
   0   0  16        517.08        423.58        48.67 o
   2   0  16          5.07         -7.68        14.77 o
   4   0  16       5978.65       5631.89       111.32 o
   6   0  16       3188.23       3087.97        86.64 o
   8   0  16        530.22        565.23        48.56 o
  10   0  16        209.16        146.56        41.74 o
  12   0  16          0.12         -6.39        44.55 o
  14   0  16         75.17         74.63        93.05 o
 -18   1  16         92.69        175.95       103.58 o
 -17   1  16       1905.15       1815.83       157.93 o
 -16   1  16        644.30        529.43        93.20 o
 -15   1  16        509.13        531.67        88.62 o
 -14   1  16        381.56        386.05        57.69 o
 -13   1  16       1387.61       1346.80        73.47 o
 -12   1  16        112.84        150.64        22.98 o
 -11   1  16       4949.01       5035.39        90.30 o
 -10   1  16         13.19         23.04        16.83 o
  -9   1  16       7707.30       7328.74       113.36 o
  -8   1  16         86.77         80.22        22.30 o
  -7   1  16       1195.70       1275.14        80.58 o
  -6   1  16       1293.12       1195.54        73.74 o
  -5   1  16       3257.63       3250.95        69.77 o
  -4   1  16        166.74        192.12        20.80 o
  -3   1  16       6274.06       6299.60        94.29 o
  -2   1  16        107.19         96.85        16.25 o
  -1   1  16       6530.50       6301.84        96.71 o
   0   1  16        365.70        380.23        26.84 o
   1   1  16        767.08        832.10        33.86 o
   2   1  16        360.46        359.62        21.67 o
   3   1  16         54.12         83.95        15.84 o
   4   1  16        112.72        125.69        15.83 o
   5   1  16       1756.80       1688.04        46.13 o
   6   1  16       1187.76       1129.36        63.40 o
   7   1  16        622.66        642.40        34.88 o
   8   1  16         19.68          9.84        18.40 o
   9   1  16        338.35        341.37        30.80 o
  10   1  16          2.24         48.62        23.97 o
  11   1  16          6.26        -17.54        24.18 o
  12   1  16         62.39         79.98        32.85 o
  13   1  16        114.85         68.40        34.89 o
  14   1  16         26.69         64.40        64.11 o
 -18   2  16       2244.98       2331.99       150.58 o
 -17   2  16        260.20        234.88       150.17 o
 -16   2  16       1701.31       1948.26       160.42 o
 -15   2  16         94.74         11.37        41.35 o
 -14   2  16       1568.94       1657.54       108.32 o
 -13   2  16        897.98       1077.09        85.75 o
 -12   2  16       1967.98       1925.96       100.33 o
 -11   2  16        194.03        217.79        29.20 o
 -10   2  16       4054.29       4012.83        81.85 o
  -9   2  16       1371.49       1463.19        66.56 o
  -8   2  16       7820.60       7943.98       138.17 o
  -7   2  16        312.49        334.80        32.42 o
  -6   2  16       5841.00       5956.98       107.81 o
  -5   2  16       1866.47       1883.96        45.40 o
  -4   2  16       2023.75       2051.81        53.66 o
  -3   2  16        100.94         86.77        17.65 o
  -2   2  16       7348.79       7437.56       109.41 o
  -1   2  16        620.32        632.51        32.87 o
   0   2  16       5573.58       5793.12        88.55 o
   1   2  16        197.03        188.35        19.25 o
   2   2  16        149.45        175.80        20.07 o
   3   2  16         29.43         14.86        14.05 o
   4   2  16        459.21        421.39        28.26 o
   5   2  16         31.72         23.55        18.49 o
   6   2  16        293.92        377.44        31.05 o
   7   2  16          9.48         38.58        21.30 o
   8   2  16        395.29        425.74        46.00 o
   9   2  16         32.36         34.18        24.10 o
  10   2  16        145.64        189.79        31.64 o
  11   2  16        289.18        328.51        48.55 o
  12   2  16         10.99          5.93        33.78 o
  13   2  16        153.75         90.54        38.79 o
 -17   3  16       1597.29       1648.80       134.61 o
 -16   3  16        953.31        950.45        83.54 o
 -15   3  16       3622.54       3754.72       192.18 o
 -14   3  16        652.86        674.49       131.86 o
 -13   3  16       2432.75       2440.46       308.13 o
 -12   3  16       2202.33       2257.62       104.25 o
 -11   3  16       2398.88       2489.41        91.40 o
 -10   3  16        571.70        488.81        35.23 o
  -9   3  16       5048.91       4926.26        86.58 o
  -8   3  16       1243.51       1238.95        49.47 o
  -7   3  16       2226.22       2285.66        53.58 o
  -6   3  16       2044.59       2003.23        65.20 o
  -5   3  16       1321.17       1384.10        49.43 o
  -4   3  16       4329.46       4500.01        78.13 o
  -3   3  16        551.20        596.31        25.63 o
  -2   3  16        115.56        101.52        14.99 o
  -1   3  16       4776.29       4735.21        63.58 o
   0   3  16        657.46        610.20        35.43 o
   1   3  16       5033.51       4913.14       102.45 o
   2   3  16        132.48         99.06        19.26 o
   3   3  16        341.75        388.79        26.03 o
   4   3  16        322.44        314.10        28.21 o
   5   3  16        241.90        253.32        29.83 o
   6   3  16        120.33         82.27        25.22 o
   7   3  16       1101.26       1088.62        71.44 o
   8   3  16         91.29         88.32        26.81 o
   9   3  16        560.08        560.39        41.41 o
  10   3  16        285.13        291.49        34.23 o
  11   3  16          0.27        -28.25        28.25 o
  12   3  16         16.98        -26.19        31.59 o
  13   3  16        103.08         29.73        36.48 o
 -17   4  16        431.92        459.00        65.18 o
 -16   4  16       2389.00       2188.25       215.10 o
 -15   4  16        222.43        165.86        47.67 o
 -14   4  16       4145.00       4049.23       158.59 o
 -13   4  16       1596.63       1634.71       113.20 o
 -12   4  16       2852.60       2854.70        98.21 o
 -11   4  16        114.23        171.88        25.98 o
 -10   4  16       1454.70       1492.48        52.41 o
  -9   4  16       1158.00       1105.84        49.78 o
  -8   4  16       3108.40       2982.72        57.95 o
  -7   4  16        788.44        746.48        37.77 o
  -6   4  16       3599.68       3692.75        69.34 o
  -5   4  16       2271.72       2321.34        52.88 o
  -4   4  16        615.33        609.40        25.13 o
  -3   4  16        381.43        331.84        17.87 o
  -2   4  16         31.68         54.75        14.66 o
  -1   4  16       1503.25       1443.73        38.11 o
   0   4  16       3962.59       3905.42        75.22 o
   1   4  16        184.81        199.97        22.42 o
   2   4  16       5797.15       5672.76       113.25 o
   3   4  16        865.03        752.26        47.87 o
   4   4  16       1066.17       1064.13        61.72 o
   5   4  16          5.35         17.42        22.26 o
   6   4  16       1094.72       1137.66        59.21 o
   7   4  16         15.15         25.32        26.45 o
   8   4  16        476.23        471.04        50.92 o
   9   4  16        170.52        199.95        37.67 o
  10   4  16         10.38          3.40        30.97 o
  11   4  16          8.90        -24.02        32.40 o
  12   4  16        252.07        171.78        39.89 o
  13   4  16        206.53        208.96        48.15 o
 -17   5  16       1120.75       1073.66       104.80 o
 -16   5  16        480.01        365.31        62.63 o
 -15   5  16       2605.10       2806.11       227.35 o
 -14   5  16         29.35        -28.80        38.86 o
 -13   5  16       4415.97       4394.70       143.84 o
 -12   5  16        370.91        411.02        53.90 o
 -11   5  16        863.81        758.76        49.65 o
 -10   5  16         24.99         43.91        19.97 o
  -9   5  16       1130.73       1299.16        44.76 o
  -8   5  16        219.03        171.11        22.68 o
  -7   5  16       3580.78       3622.33        88.81 o
  -6   5  16        171.42        166.90        23.99 o
  -5   5  16       9985.83      10021.07       150.41 o
  -4   5  16         25.72         32.55        13.89 o
  -3   5  16       1231.68       1225.95        40.39 o
  -2   5  16       1271.96       1192.41        42.23 o
  -1   5  16        880.50        972.54        35.29 o
   0   5  16       1884.62       1737.71        48.94 o
   1   5  16       1750.70       1868.03        51.86 o
   2   5  16        266.41        242.17        24.17 o
   3   5  16       1968.61       1883.70        54.96 o
   4   5  16          7.88        -14.76        14.76 o
   5   5  16       1043.68       1015.02        53.82 o
   6   5  16        113.08        131.64        28.87 o
   7   5  16         43.51         15.60        28.12 o
   8   5  16          0.75          8.01        27.82 o
   9   5  16        135.88         57.35        41.36 o
  10   5  16        163.07        174.54        45.20 o
  11   5  16          0.12        -35.95        39.47 o
  12   5  16        305.75        314.59        63.04 o
 -16   6  16       2921.18       2776.31       242.70 o
 -15   6  16        137.48        133.24        66.37 o
 -14   6  16       3387.25       3717.34       147.99 o
 -13   6  16        241.97        190.92        49.00 o
 -12   6  16       1026.58       1053.59        99.90 o
 -11   6  16        160.44        194.35        49.76 o
 -10   6  16        634.79        738.59        50.82 o
  -9   6  16        103.46         98.23        25.14 o
  -8   6  16       3895.45       4069.09        79.02 o
  -7   6  16        566.55        547.16        33.51 o
  -6   6  16       5113.49       5235.68       105.14 o
  -5   6  16        164.69        167.23        26.14 o
  -4   6  16       3989.09       4004.02       100.66 o
  -3   6  16       1457.73       1432.22        56.57 o
  -2   6  16        481.11        529.98        31.57 o
  -1   6  16        322.23        323.44        26.00 o
   0   6  16        608.67        743.84        33.71 o
   1   6  16        168.83        134.16        22.87 o
   2   6  16       1649.42       1532.04        51.49 o
   3   6  16        965.35       1064.07        59.01 o
   4   6  16        727.80        709.83        63.15 o
   5   6  16          3.40         -6.52        20.68 o
   6   6  16        231.78        183.81        32.14 o
   7   6  16        236.46        212.29        34.79 o
   8   6  16        630.40        628.60        56.89 o
   9   6  16         37.10        -28.29        28.29 o
  10   6  16         45.39         83.63        53.59 o
  11   6  16        218.16        242.80        56.82 o
  12   6  16         44.27          0.70        47.08 o
 -15   7  16       3994.92       4253.18       180.32 o
 -14   7  16          6.43         11.98        40.87 o
 -13   7  16       3147.23       3466.47       133.31 o
 -12   7  16        161.94         87.72        40.64 o
 -11   7  16        605.40        666.84        58.08 o
 -10   7  16        139.24        117.36        30.41 o
  -9   7  16       2040.13       1980.27        72.70 o
  -8   7  16         46.86         -0.39        21.77 o
  -7   7  16       5201.40       5353.81       105.20 o
  -6   7  16        316.87        258.16        29.05 o
  -5   7  16       2449.28       2326.66        68.80 o
  -4   7  16        203.38        199.78        29.61 o
  -3   7  16         44.95         45.89        20.05 o
  -2   7  16       1516.38       1274.62        51.17 o
  -1   7  16        614.52        626.09        34.18 o
   0   7  16        100.90         91.26        19.27 o
   1   7  16        801.88        918.39        38.53 o
   2   7  16         83.40         98.13        18.45 o
   3   7  16       2258.02       2330.64        55.50 o
   4   7  16        153.50        182.15        20.55 o
   5   7  16        887.51        888.23        46.15 o
   6   7  16         68.33         46.56        25.99 o
   7   7  16        147.03        115.19        30.55 o
   8   7  16          2.02        -26.76        26.76 o
   9   7  16        488.01        456.86        52.01 o
  10   7  16         13.88        -14.81        37.29 o
  11   7  16         12.10         38.65        44.76 o
 -14   8  16       2223.03       2224.77       124.96 o
 -13   8  16         80.58         42.57        51.06 o
 -12   8  16       1805.72       1846.09        95.68 o
 -11   8  16        118.96         98.67        34.69 o
 -10   8  16        884.86        746.22        55.35 o
  -9   8  16         17.31         19.84        28.88 o
  -8   8  16        761.88        736.61        45.02 o
  -7   8  16         60.83          2.46        24.03 o
  -6   8  16       1813.90       1715.46        73.73 o
  -5   8  16        205.23        232.64        32.65 o
  -4   8  16       2424.32       2500.78        78.92 o
  -3   8  16        171.13        199.26        27.21 o
  -2   8  16       1850.11       1767.15        61.01 o
  -1   8  16          7.07        -16.79        16.79 o
   0   8  16        670.23        610.28        54.44 o
   1   8  16        334.33        333.58        35.52 o
   2   8  16       2142.68       2247.03        73.52 o
   3   8  16        103.22         86.94        26.50 o
   4   8  16       2036.32       2046.45        84.52 o
   5   8  16         87.15         79.49        42.87 o
   6   8  16        137.63        124.41        37.74 o
   7   8  16          1.33         -6.99        33.34 o
   8   8  16         14.55        -27.59        61.30 o
   9   8  16          3.09         13.69        63.04 o
  10   8  16         12.18         24.04        85.22 o
 -13   9  16       1196.72       1156.56        91.58 o
 -12   9  16        278.36        223.43        49.34 o
 -11   9  16       2512.09       2535.03       100.78 o
 -10   9  16        125.93        131.57        37.29 o
  -9   9  16       1471.91       1576.88        79.41 o
  -8   9  16        405.84        309.35        43.46 o
  -7   9  16        380.08        422.61        45.51 o
  -6   9  16         23.78         11.28        32.40 o
  -5   9  16       3502.53       3559.90       150.39 o
  -4   9  16       1606.00       1560.73        78.21 o
  -3   9  16       3410.78       3370.90        92.00 o
  -2   9  16        452.26        480.31        34.60 o
  -1   9  16       1108.01       1059.91        67.47 o
   0   9  16         71.26         41.42        29.95 o
   1   9  16          1.52        -22.83        22.83 o
   2   9  16        262.71        314.75        38.63 o
   3   9  16       1605.79       1743.06        77.95 o
   4   9  16        219.74        301.06        48.27 o
   5   9  16        263.49        312.76        55.43 o
   6   9  16         10.52         12.56        34.42 o
   7   9  16        153.34         87.92        47.16 o
   8   9  16         59.25        -17.50        42.49 o
   9   9  16        128.55        169.80        63.08 o
 -12  10  16       2189.05       2235.66       116.34 o
 -11  10  16        212.67        281.94        47.62 o
 -10  10  16       1499.90       1363.97        77.39 o
  -9  10  16         99.76         42.87        34.92 o
  -8  10  16        589.58        507.50        56.81 o
  -7  10  16        273.92        191.72        58.91 o
  -6  10  16       1228.59       1274.79        80.44 o
  -5  10  16        529.03        572.32        57.06 o
  -4  10  16       3684.80       3730.06       243.34 o
  -3  10  16         81.30        192.45        52.75 o
  -2  10  16        663.57        664.39        67.32 o
  -1  10  16         76.35         46.76        33.64 o
   0  10  16         12.09        -31.17        32.86 o
   1  10  16         52.96         27.65        37.40 o
   2  10  16        166.62        173.21        40.63 o
   3  10  16         72.18         69.66        31.34 o
   4  10  16       1011.47        953.99        79.30 o
   5  10  16          0.13        -34.44        42.90 o
   6  10  16         99.70         55.38        52.91 o
   7  10  16        192.19        189.86        81.20 o
   8  10  16         79.60         89.54        52.51 o
 -10  11  16          4.43        -35.27        35.27 o
  -9  11  16        853.76        840.96        64.46 o
  -8  11  16          1.08        -11.29        33.46 o
  -7  11  16        230.66        228.85        45.51 o
  -6  11  16         41.03         21.70        37.16 o
  -5  11  16       1629.41       1508.26       223.65 o
  -4  11  16         75.60         18.07        48.14 o
  -3  11  16        897.68       1032.53       113.53 o
  -2  11  16          8.04         51.06        47.71 o
  -1  11  16        989.45        993.75        97.13 o
   0  11  16        664.46        546.48       105.91 o
   1  11  16        458.75        544.15        65.42 o
   2  11  16         33.39         42.25        32.34 o
   3  11  16        856.39        798.01        87.13 o
   4  11  16          2.76         53.48        42.81 o
   5  11  16        491.79        419.49        72.73 o
   6  11  16         41.93         34.44        45.59 o
  -8  12  16       1705.64       1773.12       108.46 o
  -7  12  16        160.82         99.39        37.83 o
  -6  12  16        923.37        959.94        80.40 o
  -5  12  16         41.53         35.90        42.12 o
  -4  12  16        601.66        628.59        69.52 o
  -3  12  16        148.08         89.16        48.92 o
  -2  12  16        852.92        799.03        86.27 o
  -1  12  16        441.31        522.34        69.46 o
   0  12  16        830.37        760.13        80.18 o
   1  12  16          0.51         34.70        39.56 o
   2  12  16        477.47        507.55        65.90 o
   3  12  16          8.25         14.78        32.14 o
 -17   0  17        418.70        397.09       125.30 o
 -15   0  17       1406.69       1673.85       208.22 o
 -13   0  17        336.08        437.63        97.26 o
 -11   0  17        403.62        439.92        44.87 o
  -9   0  17       2981.54       2942.42        94.03 o
  -7   0  17       3495.81       3796.93       151.82 o
  -5   0  17       7067.65       7174.34       189.87 o
  -3   0  17       1834.60       1788.32        52.46 o
  -1   0  17       6259.81       6133.04       143.47 o
   1   0  17       4825.68       4561.96       128.32 o
   3   0  17      11283.55      11139.13       182.26 o
   5   0  17       2740.14       2649.22        87.24 o
   7   0  17       1215.26       1251.51        65.77 o
   9   0  17       2463.42       2529.81        91.29 o
  11   0  17       2587.58       2638.81       213.79 o
  13   0  17       1125.93       1098.86        99.36 o
 -17   1  17        116.38        284.83        81.66 o
 -16   1  17        535.45        541.37        99.62 o
 -15   1  17         73.82         70.04        67.72 o
 -14   1  17       1021.32       1140.60        90.17 o
 -13   1  17         81.82         86.40        32.39 o
 -12   1  17        439.20        461.61        35.86 o
 -11   1  17        577.84        554.68        36.05 o
 -10   1  17        831.36        793.43        39.12 o
  -9   1  17        149.58        177.55        22.78 o
  -8   1  17       5145.94       5134.61       108.05 o
  -7   1  17       3472.61       3430.56        90.22 o
  -6   1  17       7591.15       7575.06       146.91 o
  -5   1  17        830.96        851.82        37.03 o
  -4   1  17       2310.54       2436.57        60.74 o
  -3   1  17        962.86        990.41        62.03 o
  -2   1  17       2923.23       2840.18        62.43 o
  -1   1  17        704.21        617.27        33.15 o
   0   1  17       3987.76       3932.45        77.77 o
   1   1  17         88.25         74.47        16.13 o
   2   1  17      10617.53      10361.36       135.55 o
   3   1  17         71.16         34.23        14.97 o
   4   1  17       4725.94       4770.80        76.79 o
   5   1  17        544.80        514.03        31.94 o
   6   1  17        521.76        482.96        30.39 o
   7   1  17        154.14        151.80        32.82 o
   8   1  17       3021.24       3038.25        69.92 o
   9   1  17        343.07        353.43        32.69 o
  10   1  17       4516.88       4635.58        94.75 o
  11   1  17         24.86         17.77        27.41 o
  12   1  17       2369.93       2596.58        87.04 o
  13   1  17         95.53         73.22        36.52 o
 -17   2  17        444.55        768.72       327.94 o
 -16   2  17          7.48         19.21        65.41 o
 -15   2  17       1278.21       1167.40       125.45 o
 -14   2  17         62.64        116.96        46.19 o
 -13   2  17       1244.63       1006.98        84.19 o
 -12   2  17         86.96         67.52        22.75 o
 -11   2  17        548.07        600.73        38.74 o
 -10   2  17        248.05        190.35        24.77 o
  -9   2  17       2108.19       2032.41        55.40 o
  -8   2  17         21.62         23.89        21.63 o
  -7   2  17       1581.60       1715.35        70.76 o
  -6   2  17          4.93        -14.40        19.50 o
  -5   2  17       8757.94       8945.37       145.72 o
  -4   2  17       1024.12       1079.04        42.81 o
  -3   2  17        752.95        717.19        36.96 o
  -2   2  17         97.44         99.69        16.57 o
  -1   2  17       6482.19       6289.14       112.50 o
   0   2  17        466.60        462.81        27.07 o
   1   2  17       3766.87       3791.58        64.09 o
   2   2  17         76.79         82.20        15.58 o
   3   2  17       7079.62       6849.77       102.67 o
   4   2  17        668.59        689.39        47.11 o
   5   2  17       1424.14       1469.76        70.73 o
   6   2  17         44.74         60.87        21.14 o
   7   2  17       2069.56       2140.64        64.40 o
   8   2  17        777.33        857.90        58.39 o
   9   2  17       4060.30       4324.12        93.26 o
  10   2  17         93.58        113.97        28.93 o
  11   2  17       3794.80       3955.99       106.64 o
  12   2  17         82.91         60.68        34.70 o
  13   2  17       1571.14       1674.72        84.01 o
 -17   3  17          8.14         86.14        69.32 o
 -16   3  17        403.67        453.52        81.90 o
 -15   3  17          7.79         23.17        46.05 o
 -14   3  17        882.11        846.14        97.18 o
 -13   3  17        281.74        313.60        57.77 o
 -12   3  17        681.88        610.32        57.03 o
 -11   3  17         34.25         75.36        24.31 o
 -10   3  17       1700.64       1686.10        59.64 o
  -9   3  17         19.80         28.34        16.55 o
  -8   3  17       1467.35       1604.76       101.50 o
  -7   3  17         53.81         55.01        19.84 o
  -6   3  17       2916.44       3095.50        80.35 o
  -5   3  17        229.02        221.87        25.56 o
  -4   3  17       3488.81       3548.13        79.98 o
  -3   3  17       1536.32       1517.29        53.48 o
  -2   3  17       6615.29       6406.98       113.42 o
  -1   3  17       3501.03       3401.39       103.81 o
   0   3  17       5408.02       5141.92       117.52 o
   1   3  17        193.45        220.06        19.94 o
   2   3  17       4701.79       4429.38        94.45 o
   3   3  17        454.37        512.06        36.89 o
   4   3  17       5729.50       5555.07       105.13 o
   5   3  17       1508.61       1419.00        56.44 o
   6   3  17       2634.23       2634.39        79.83 o
   7   3  17          5.21         15.05        24.90 o
   8   3  17       2112.90       2196.58        75.06 o
   9   3  17        269.45        252.19        36.90 o
  10   3  17       1443.18       1492.45        72.88 o
  11   3  17         16.39          4.01        30.23 o
  12   3  17       1685.16       1827.02        91.13 o
  13   3  17         68.43         -0.32        65.44 o
 -17   4  17        382.71        662.59        76.16 o
 -16   4  17         99.96         46.52        47.38 o
 -15   4  17        454.29        538.94        65.65 o
 -14   4  17         10.87        129.38        62.88 o
 -13   4  17        380.35        435.53        65.51 o
 -12   4  17         26.68         58.32        28.74 o
 -11   4  17       1946.02       1863.58        87.15 o
 -10   4  17        137.67        178.70        25.62 o
  -9   4  17       5242.24       4937.60        94.18 o
  -8   4  17       1634.26       1616.11        52.42 o
  -7   4  17       3739.92       3807.26        80.67 o
  -6   4  17         55.75         19.99        22.93 o
  -5   4  17       3267.61       3247.67        85.28 o
  -4   4  17         60.28         72.14        19.23 o
  -3   4  17        619.45        704.34        36.61 o
  -2   4  17          0.33         13.36        12.71 o
  -1   4  17       6245.83       6097.78        90.21 o
   0   4  17        801.16        750.71        32.76 o
   1   4  17       4238.84       4047.20        80.48 o
   2   4  17         82.18        110.35        21.88 o
   3   4  17       2793.56       2835.23        75.18 o
   4   4  17        601.23        651.73        43.26 o
   5   4  17       3942.17       4000.13       100.30 o
   6   4  17         99.59         69.61        27.23 o
   7   4  17       3526.65       3561.73       103.30 o
   8   4  17        349.72        336.57        42.47 o
   9   4  17       2239.49       2086.22        85.49 o
  10   4  17          3.09         -5.72        34.29 o
  11   4  17        616.07        501.37       104.16 o
  12   4  17         14.86        -34.00        34.00 o
 -16   5  17       1136.90       1015.12        88.83 o
 -15   5  17        381.60        337.65        68.79 o
 -14   5  17        522.00        512.43        75.86 o
 -13   5  17        189.62        237.33        55.32 o
 -12   5  17       1467.90       1298.85        85.14 o
 -11   5  17        260.82        269.10        34.52 o
 -10   5  17       3486.20       3441.08        79.07 o
  -9   5  17       1382.88       1417.20        57.88 o
  -8   5  17       2465.60       2272.76        56.34 o
  -7   5  17         79.93         83.02        22.90 o
  -6   5  17       1342.16       1458.99        55.18 o
  -5   5  17        244.57        250.10        28.13 o
  -4   5  17       1622.25       1676.39        66.07 o
  -3   5  17        166.80        152.98        18.16 o
  -2   5  17       3765.71       3767.59        72.50 o
  -1   5  17         36.77         40.59        17.46 o
   0   5  17       3094.02       3200.89        65.37 o
   1   5  17          7.53        -14.03        14.03 o
   2   5  17        529.50        573.45        34.01 o
   3   5  17         16.12        -17.47        17.47 o
   4   5  17       1986.36       2047.57        67.67 o
   5   5  17         13.65         -3.73        21.56 o
   6   5  17       8203.82       8306.58       246.17 o
   7   5  17        342.02        407.15        45.13 o
   8   5  17       4236.87       4116.10       114.72 o
   9   5  17        197.48        225.43        45.56 o
  10   5  17       1051.34       1056.75        85.51 o
  11   5  17         70.62         11.88        82.11 o
  12   5  17       1485.15       1428.36       108.57 o
 -16   6  17          0.94         71.08        55.01 o
 -15   6  17        697.22        614.39        71.84 o
 -14   6  17        109.93        144.18        50.66 o
 -13   6  17        628.72        535.82        64.65 o
 -12   6  17        172.15        183.85        47.55 o
 -11   6  17        919.42       1006.60        69.38 o
 -10   6  17        102.86        106.69        28.32 o
  -9   6  17       1106.95       1235.20        48.52 o
  -8   6  17        205.37        206.77        25.28 o
  -7   6  17        604.31        606.56        37.50 o
  -6   6  17        723.03        700.95        40.99 o
  -5   6  17       2036.60       2055.56        64.81 o
  -4   6  17         27.67          1.86        17.47 o
  -3   6  17       7807.64       7524.87       118.04 o
  -2   6  17        294.01        262.17        27.42 o
  -1   6  17       5998.24       5838.80       106.24 o
   0   6  17        149.16        162.04        20.41 o
   1   6  17        718.79        802.09        38.62 o
   2   6  17         54.20         58.88        18.50 o
   3   6  17       1932.95       1905.55        58.44 o
   4   6  17         45.71         66.28        20.11 o
   5   6  17       6235.03       6076.05       130.08 o
   6   6  17         17.55          8.09        24.06 o
   7   6  17       2716.52       2600.86        87.50 o
   8   6  17        200.00        178.20        36.63 o
   9   6  17       2279.83       2289.85        95.93 o
  10   6  17         13.83        -30.74        35.41 o
  11   6  17        647.32        677.47        90.32 o
 -15   7  17         66.92         70.22        49.59 o
 -14   7  17        538.98        553.48        70.51 o
 -13   7  17         10.60         89.08        45.45 o
 -12   7  17       1010.57        986.59        78.55 o
 -11   7  17        136.26         88.45        37.19 o
 -10   7  17       1433.30       1469.51        72.72 o
  -9   7  17        112.15         69.01        27.90 o
  -8   7  17       1157.68       1319.04        68.55 o
  -7   7  17       1082.09       1050.58        47.91 o
  -6   7  17       1299.24       1315.10        56.21 o
  -5   7  17        226.78        197.79        28.96 o
  -4   7  17       4296.98       4370.01       142.01 o
  -3   7  17        200.60        203.17        30.60 o
  -2   7  17       3802.99       3566.97        82.92 o
  -1   7  17        155.75        132.58        21.79 o
   0   7  17       2565.21       2426.93        58.02 o
   1   7  17        207.23        198.99        22.08 o
   2   7  17       1392.67       1393.21        49.54 o
   3   7  17          3.15         13.98        23.10 o
   4   7  17       3152.85       3126.01        78.00 o
   5   7  17         58.46         64.59        30.56 o
   6   7  17       2618.59       2651.47       116.65 o
   7   7  17          1.94          0.45        26.97 o
   8   7  17       1869.36       1676.78        92.72 o
   9   7  17        208.64        116.61        50.53 o
  10   7  17        762.15        837.47       122.88 o
 -14   8  17          1.45        106.74        51.89 o
 -13   8  17       1540.48       1507.01       183.10 o
 -12   8  17        181.91        240.25        47.56 o
 -11   8  17       1803.37       1847.65        86.27 o
 -10   8  17        528.15        542.35        50.52 o
  -9   8  17       1725.20       1608.98        77.27 o
  -8   8  17          0.02        -11.29        24.78 o
  -7   8  17        483.37        419.67        39.05 o
  -6   8  17         15.20          8.37        28.10 o
  -5   8  17       1629.65       1631.72        64.59 o
  -4   8  17        433.48        473.18        41.70 o
  -3   8  17       3010.14       3004.68        86.99 o
  -2   8  17        211.73        235.38        41.23 o
  -1   8  17       2913.51       2907.26        86.51 o
   0   8  17        171.38        212.90        38.48 o
   1   8  17        515.14        537.96        59.13 o
   2   8  17        214.53        210.33        31.01 o
   3   8  17       2045.61       2142.80       111.03 o
   4   8  17        449.66        553.90        51.74 o
   5   8  17       3050.40       3134.07       103.94 o
   6   8  17         75.46         66.79        35.84 o
   7   8  17       2299.19       2266.73       114.84 o
   8   8  17        123.25         46.27        67.68 o
   9   8  17       1877.95       1600.20       150.28 o
 -13   9  17         10.89        -17.95        45.39 o
 -12   9  17       1933.90       1917.17       133.85 o
 -11   9  17          3.07        116.48        37.72 o
 -10   9  17       1119.75       1076.96        68.77 o
  -9   9  17          3.76         26.40        32.05 o
  -8   9  17        509.94        418.79        50.70 o
  -7   9  17        335.45        305.02        55.45 o
  -6   9  17        410.80        456.34        48.20 o
  -5   9  17         38.26         26.56        32.35 o
  -4   9  17       3082.13       3242.94       155.03 o
  -3   9  17        118.64        167.29        31.84 o
  -2   9  17       2258.37       2394.44       104.71 o
  -1   9  17         62.83         46.92        38.64 o
   0   9  17       1563.26       1555.73       114.20 o
   1   9  17          0.10        -25.29        25.29 o
   2   9  17       1368.02       1446.90        78.78 o
   3   9  17        145.41        166.23        65.49 o
   4   9  17       2149.03       2174.36       179.29 o
   5   9  17        591.63        537.21        72.24 o
   6   9  17       1517.49       1404.85       142.23 o
   7   9  17         37.88         25.95        50.99 o
   8   9  17       1633.49       1601.98       127.53 o
 -11  10  17       1051.56       1037.88        71.74 o
 -10  10  17        260.61        233.03        45.86 o
  -9  10  17         63.51         36.70        35.05 o
  -8  10  17          4.66         -5.16        38.55 o
  -7  10  17        282.40        260.07        65.48 o
  -6  10  17        332.66        403.88        52.44 o
  -5  10  17       2826.57       2715.77       128.84 o
  -4  10  17          9.37         81.81        32.45 o
  -3  10  17       2482.77       2422.83       250.57 o
  -2  10  17         98.87        155.63        51.44 o
  -1  10  17       2132.28       2231.18        99.39 o
   0  10  17          0.77        -31.97        33.18 o
   1  10  17       2450.13       2454.04        98.24 o
   2  10  17         35.89        -10.27        30.05 o
   3  10  17       2008.25       1740.44       121.28 o
   4  10  17        388.39        508.07        99.65 o
   5  10  17        951.36        978.35       125.25 o
   6  10  17         36.47         80.15        71.01 o
   7  10  17        785.99        864.53       278.70 o
 -10  11  17        265.88        277.03        50.29 o
  -9  11  17         74.36         48.71        43.57 o
  -8  11  17        129.40        107.27        45.47 o
  -7  11  17         15.26        -16.77        36.93 o
  -6  11  17       1411.70       1363.98       134.05 o
  -5  11  17         14.92          9.34        50.26 o
  -4  11  17       2632.59       2634.54       171.50 o
  -3  11  17          8.72          8.60        47.91 o
  -2  11  17        842.58        895.24       134.25 o
  -1  11  17         66.31         25.36        61.12 o
   0  11  17       1268.63       1502.76       138.11 o
   1  11  17         82.87         33.84        50.01 o
   2  11  17       2443.89       2539.62       142.02 o
   3  11  17         65.15         32.25        44.59 o
   4  11  17       1640.16       1633.17       124.03 o
   5  11  17         21.22        -19.12        93.51 o
  -7  12  17       1280.43       1266.09        91.22 o
  -6  12  17        237.99        291.47        60.22 o
  -5  12  17       2078.01       2027.07       161.91 o
  -4  12  17          8.64        -47.85        47.85 o
  -3  12  17        109.99        122.83        54.84 o
  -2  12  17          4.51         62.98        49.93 o
  -1  12  17        274.35        288.89        61.82 o
   0  12  17        129.44        116.50        59.67 o
   1  12  17        778.92        681.26        89.70 o
   2  12  17          0.62        -37.28        50.74 o
 -16   0  18       1716.49       1754.92       218.35 o
 -14   0  18        166.10        118.85        87.53 o
 -12   0  18       2156.21       2030.73        82.81 o
 -10   0  18      10563.66       9743.82       326.44 o
  -8   0  18       1976.00       2176.82       116.22 o
  -6   0  18          1.18          5.21        36.39 o
  -4   0  18       1868.68       1844.39        85.01 o
  -2   0  18       2860.75       2962.61        75.63 o
   0   0  18       2004.67       2021.40       128.52 o
   2   0  18        291.26        299.25        40.81 o
   4   0  18       3034.40       3113.50        91.16 o
   6   0  18        168.19        196.34        36.53 o
   8   0  18        131.12        148.42        33.79 o
  10   0  18         26.63         85.36        34.74 o
  12   0  18          0.77        -20.54        88.91 o
 -17   1  18       3503.32       3947.60       211.68 o
 -16   1  18         30.24         65.41        63.19 o
 -15   1  18        856.45        805.52       110.96 o
 -14   1  18         32.92         76.00        41.24 o
 -13   1  18        251.53        254.46        34.67 o
 -12   1  18        728.13        800.93        51.49 o
 -11   1  18       3790.01       3556.09        76.28 o
 -10   1  18        740.63        636.84        41.61 o
  -9   1  18       6182.22       6627.10       120.01 o
  -8   1  18         38.98         28.38        25.74 o
  -7   1  18       2994.10       2918.75        85.34 o
  -6   1  18        147.63        161.63        29.49 o
  -5   1  18         17.27         38.83        16.62 o
  -4   1  18       1711.72       1702.97        52.32 o
  -3   1  18       5009.32       4939.35        83.61 o
  -2   1  18       1284.66       1326.72        42.31 o
  -1   1  18        727.69        731.64        43.54 o
   0   1  18        469.06        513.42        39.31 o
   1   1  18        530.64        552.91        29.81 o
   2   1  18        212.48        224.75        19.44 o
   3   1  18        238.53        289.97        22.79 o
   4   1  18        506.98        488.52        36.38 o
   5   1  18        676.57        646.90        35.62 o
   6   1  18        115.90        108.81        22.99 o
   7   1  18        131.56         88.53        22.66 o
   8   1  18          0.36        -20.56        20.56 o
   9   1  18        228.78        232.36        30.17 o
  10   1  18         77.42        130.61        27.77 o
  11   1  18         15.40         45.60        32.48 o
  12   1  18         55.61         51.00        37.78 o
 -17   2  18        275.13        225.93        93.05 o
 -16   2  18       2090.52       2295.10       184.65 o
 -15   2  18         22.18        -15.43        41.43 o
 -14   2  18       1191.14       1104.94       134.77 o
 -13   2  18        317.85        335.35        53.97 o
 -12   2  18       1156.71       1118.66        53.47 o
 -11   2  18       1120.19       1045.97        63.38 o
 -10   2  18       4892.60       4628.54        93.62 o
  -9   2  18        384.57        392.69        32.76 o
  -8   2  18       4104.43       4002.31       102.06 o
  -7   2  18        610.19        558.08        42.52 o
  -6   2  18       4224.36       4262.53        89.63 o
  -5   2  18         81.91         80.23        20.37 o
  -4   2  18       2165.38       2128.69        61.41 o
  -3   2  18       1734.95       1744.29        53.83 o
  -2   2  18       3910.68       3933.78        83.91 o
  -1   2  18         41.12          1.83        17.92 o
   0   2  18       1509.16       1497.24        47.73 o
   1   2  18        506.43        502.97        31.88 o
   2   2  18         93.32         66.91        14.47 o
   3   2  18        136.30        100.50        17.54 o
   4   2  18        138.73        159.59        28.60 o
   5   2  18        469.67        560.58        43.21 o
   6   2  18         50.45         52.92        22.47 o
   7   2  18         22.27        -19.12        19.12 o
   8   2  18        315.18        297.62        31.92 o
   9   2  18         36.44         46.64        24.70 o
  10   2  18        247.81        174.25        32.70 o
  11   2  18         12.07         31.98        34.79 o
  12   2  18        154.39        166.04        41.79 o
 -17   3  18       1534.44       1566.05       160.81 o
 -16   3  18        941.22        888.01        94.83 o
 -15   3  18       1626.38       1401.11       107.15 o
 -14   3  18        113.65        103.20        47.84 o
 -13   3  18       2146.27       2297.11       103.74 o
 -12   3  18        820.38        823.72        68.75 o
 -11   3  18       2917.14       2699.82        73.73 o
 -10   3  18          1.32         25.92        21.19 o
  -9   3  18       2232.06       2220.88        80.47 o
  -8   3  18       3638.44       3547.93        96.10 o
  -7   3  18       1504.14       1415.76        55.76 o
  -6   3  18       2182.24       2179.16        60.48 o
  -5   3  18        515.72        486.89        34.38 o
  -4   3  18          2.57        -17.19        17.19 o
  -3   3  18       2550.20       2543.12        70.97 o
  -2   3  18         54.55         75.13        21.20 o
  -1   3  18       3223.68       3357.31        78.17 o
   0   3  18        650.64        612.21        41.33 o
   1   3  18       2125.53       2069.98        68.92 o
   2   3  18       1466.53       1290.76        56.83 o
   3   3  18        298.33        283.10        29.31 o
   4   3  18        455.22        486.52        38.23 o
   5   3  18         47.66         26.19        23.96 o
   6   3  18         16.64         -1.50        22.64 o
   7   3  18        264.59        253.11        37.23 o
   8   3  18         17.39         25.92        27.22 o
   9   3  18         20.29        -24.79        24.79 o
  10   3  18         39.48          3.98        33.32 o
  11   3  18        175.20        169.88        66.12 o
  12   3  18        108.55         52.15        43.58 o
 -16   4  18       2008.36       2101.66       132.42 o
 -15   4  18        548.14        538.88        69.66 o
 -14   4  18       3755.29       3668.71       155.01 o
 -13   4  18         16.65         -8.40        42.06 o
 -12   4  18       1893.17       1986.80        98.90 o
 -11   4  18        448.15        560.73        40.04 o
 -10   4  18       1057.26       1042.34        48.17 o
  -9   4  18          4.47         11.41        19.96 o
  -8   4  18       1918.35       1814.24        54.23 o
  -7   4  18       1298.95       1376.76        52.90 o
  -6   4  18        776.30        743.24        47.81 o
  -5   4  18         38.34         64.12        20.30 o
  -4   4  18          6.17         25.35        18.39 o
  -3   4  18        143.61        150.62        23.97 o
  -2   4  18        577.26        605.31        42.43 o
  -1   4  18        134.32        121.49        22.30 o
   0   4  18       4536.90       4476.99        90.20 o
   1   4  18        259.28        315.30        29.09 o
   2   4  18       2047.37       1867.29       111.40 o
   3   4  18         92.29         60.94        21.35 o
   4   4  18        547.69        515.21        49.80 o
   5   4  18         43.51         77.78        25.27 o
   6   4  18         50.70         17.37        26.64 o
   7   4  18         21.73         60.90        26.75 o
[truncated: 120,394 more chars]
